# Supplementary material for: Inhibition of UBA6 by inosine augments tumour immunogenicity and responses
Source: Nat Commun. 2022 Sep 15;13:5413. doi: 10.1038/s41467-022-33116-z (PMC9478149; doi:10.1038/s41467-022-33116-z)
Supplement: Supplementary file 4 — Supplementary Data 1 [file 41467_2022_33116_MOESM4_ESM.xlsx]

## Sheet: Supplementary Data 1
	Supplementary Data 1. Identification of 244 plasma metabolites and their relative quantification in B16-bearing mice with IgG2 (Ctrl) or combination of anti-PD1 mAb and anti-CTLA4 mAb (ICB) treatment. Log2 fold change (FC) was calculated as log2 (ICB/Ctrl).
	Biochemical name	log2 FC(ICB/Ctrl)	p-value
	Inosine	-5.31339	0.0417
	(-)-Limonene	-4.5126	0.0366
	Guanosine	-3.76377	0.0167
	Hypoxanthine	-3.06555	0.0116
	Xanthine	-2.25702	0.0013
	Diazepam	-1.93252	0.0448
	2'-Deoxyinosine	-1.76553	0.0162
	Xanthosine	-1.69614	0.0595
	D-Ribose5-phophate	-1.34751	0.043
	D-Leucine	-0.840664	0.0482
	Swainsonine	-0.818393	0.4965
	SM(d18:1/16:0)	-0.807355	0.0901
	2'-Deoxyguanosine	-0.783716	0.4149
	Cytidine	-0.768442	0.011
	Daidzein	-0.742842	0.5116
	2,4-Dihydroxybenzoic Acid	-0.730283	0.2614
	Methyl--D-galactopyranoside	-0.689335	0.3911
	N-Acetyl-L-leucine	-0.650706	0.5658
	Erucic acid	-0.647577	0.3445
	2-Hydroxyisocaproic Acid	-0.630902	0.1432
	D-Glucose 6-phosphate	-0.601961	0.2921
	1-Palmitoyl-Sn-Glycero-3-Phosphocholine	-0.594242	0.5191
	N-Acetylleucine	-0.584963	0.5353
	N-Acetyl-L-tyrosine	-0.541461	0.7428
	Hexanoyl glycine	-0.53621	0.5766
	Hydroxyisobutyrate	-0.535514	0.4569
	5-Hpete	-0.534851	0.28
	3-Methylbenzyl alcolhol	-0.531851	0.3152
	Prednisone 21-acetate	-0.528874	0.3711
	Norvaline	-0.51821	0.0953
	L-Allo-Isoleucine	-0.513674	0.1791
	Myristic acid	-0.51338	0.2797
	L-Homocystine	-0.508412	0.3923
	Pentadecanoic acid	-0.501864	0.2532
	Cytosine	-0.464404	0.054
	Serotonin	-0.462849	0.4575
	Piperidine	-0.460214	0.3067
	Albendazole sulfoxide	-0.450257	0.2148
	Mesalamine	-0.434368	0.688
	p-Tolualdehyde	-0.424805	0.2308
	Farnesylacetone	-0.422233	0.2554
	1-Amlnocydohexanecarboxylic Acid	-0.419888	0.1756
	5-Pregnane-3,20-dione	-0.419855	0.296
	7z,10z,13z-Hexadecatrienoic Acid	-0.408199	0.315
	3-propyl acrolein	-0.408031	0.2764
	All-cis-4,7,10,13,16-docosapentaenoic acid	-0.396604	0.3039
	L-Isoleucine	-0.396575	0.1461
	3-Indolepropionic acid	-0.395756	0.5077
	Dl-Norvaline	-0.387806	0.2418
	Indoline	-0.382494	0.4365
	6-Gingerol	-0.381419	0.5499
	Hexadecan-1-ol	-0.381307	0.3334
	D-Phenylalanine	-0.3813	0.4305
	Glycerophosphoric acid	-0.375433	0.1796
	L(+)-Ornithine	-0.35599	0.1257
	Myristoleic acid	-0.351911	0.6648
	Linoleic acid	-0.342687	0.3141
	3-Hydroxy-2-Methylbutanoic acid	-0.342131	0.4596
	Cinnamic acid	-0.340875	0.4844
	trans-Cinnamic acid	-0.337805	0.482
	2,4,6-Trichlorophenol	-0.332792	0.1023
	L-Histidine	-0.330247	0.086
	beta-Hydroxypyruvic acid	-0.31034	0.2335
	Oxoglutaric acid	-0.309928	0.378
	Arachidonic acid	-0.30242	0.0543
	10-Hydroxydecanoic Acid	-0.298677	0.3706
	Nicotinamide	-0.298224	0.3847
	3-Aminopentanedioic acid	-0.296314	0.4712
	Phosphoric acid	-0.292219	0.1562
	Ethyl caprate	-0.287877	0.4103
	21-Deoxycortisol	-0.283533	0.4256
	Taurochenodesoxycholic acid	-0.279026	0.6078
	15-Oxoete	-0.274931	0.6412
	3-Phenylpropionic acid	-0.273288	0.4765
	1-Methylguanosine	-0.272253	0.2812
	Citric acid	-0.270871	0.1434
	D-Histidine	-0.263913	0.2919
	trans-Vaccenic acid	-0.26366	0.4548
	3-Hydroxybutyrate	-0.244636	0.5387
	3-Carboxybenzadehyde	-0.241578	0.8041
	L-(-)-3-Phenyllactic acid	-0.24087	0.6764
	Cis-10-Nonadecenoic acid	-0.240476	0.5152
	Docosahexaenoic acid	-0.23173	0.3769
	HARMOL	-0.231006	0.4676
	Stearamide	-0.223506	0.4914
	Vedaprofen	-0.171457	0.596
	Glu-Leu	-0.16323	0.5286
	Dl-2-Aminooctanoic acid	-0.160465	0.6154
	Succinic anhydride	-0.156874	0.388
	L-Phenylalanine	-0.149378	0.4655
	7-(2-Hydroxyethyl)theophyline	-0.141617	0.5111
	Cis-11,14-Eicosadienoic acid	-0.136846	0.6215
	Capric acid	-0.132064	0.1414
	Gluconic acid	-0.130521	0.4833
	Coumarin	-0.125531	0.7019
	2-Propylpentanoic acid	-0.113949	0.2026
	4-Hydroxyquinoline	-0.113009	0.8517
	Urocanic acid	-0.1127	0.5396
	2, 4-Diacetylphloroglucinol	-0.109765	0.4261
	Arginine	-0.107465	0.747
	4-Oxopentanoate	-0.10262	0.5495
	Mesterolone	-0.10188	0.6106
	Nicotyrine	-0.100111	0.7968
	L-Tryptophan	-0.0962506	0.8067
	Malonate	-0.0931094	0.8569
	Lysine	-0.090891	0.7138
	Cholesteryl laurate	-0.0906094	0.2701
	Glutamine	-0.0888381	0.6907
	Purine	-0.0833272	0.75
	Acrylic acid	-0.0801703	0.726
	D-Pipecolinic acid	-0.0656572	0.7414
	2,6-Dichlorobenzoic Acid	-0.0639273	0.6964
	L-Norvaline	-0.0621704	0.8742
	2'-Deoxyuridine	-0.0528213	0.8463
	D(+)-Tryptophan	-0.0481684	0.8914
	Scopoletin	-0.0477757	0.3324
	Mesaconic acid	-0.0451131	0.8475
	1,7-Dimethylxanthine	-0.0413427	0.8599
	2-Furoic acid	-0.037153	0.6468
	5-Aminosalicylic Acid	-0.0370179	0.8435
	D-Methionine	-0.03591	0.901
	4-Hydroxymethylimidazole	-0.0247325	0.8754
	p-Anisidine	-0.0191168	0.7625
	Erucamide	-0.0170332	0.9807
	Bis(2-ethylhexyl)-phthalate	-0.014797	0.9562
	Butylparaben	-0.0146874	0.7987
	Nerol	-0.0146256	0.7605
	Pelargonic acid	-0.0112412	0.838
	4-Nitrophenol	-0.00162986	0.9664
	4-Hydroxyindole	0	0.9663
	N-Octylamine	0.00569861	0.8978
	Thiabendazole	0.0063515	0.4704
	D-Norvaline	0.00764955	0.8337
	Methyl jasmonate	0.00822051	0.8001
	2-Aminopropanol	0.0114956	0.9454
	Prostaglandin A1	0.016553	0.9694
	L-Methionine	0.0207181	0.9255
	Dl-Dihydrozeatin	0.0285333	0.9028
	3-Methylcrotonyl glycine	0.0296793	0.9543
	Mono-ethylhexylphthalate	0.0339973	0.4952
	Hippuric acid	0.034661	0.4727
	Abietic acid	0.0413676	0.933
	5-Formylsalicylic acid	0.0424602	0.4775
	Methylmalonate	0.0453295	0.8511
	2,4-Epibrassinolide	0.0469975	0.7991
	(-)Shikimic acid	0.0517188	0.9452
	Guggulsterone	0.0522528	0.473
	Choline	0.0582422	0.7851
	Linolenic acid	0.06311	0.9182
	8(R)-Hydroxy-(5Z,9E,11Z,14Z)-eicosatetraenoic acid	0.0721753	0.8865
	Glycerol 1-hexadecanoate	0.0740006	0.709
	Isoleucine	0.0824622	0.7188
	1,6-Anhydro--D-Glucopyranose	0.0832927	0.7199
	Succinic acid semialdehyde	0.088197	0.3704
	Histamine	0.0898314	0.1941
	Mandelonitrile	0.11757	0.7781
	Salicylic acid	0.120813	0.735
	trans-P-Coumaric acid	0.135706	0.7608
	D-Galactose	0.135953	0.5237
	3-Amino-3-(4-hydroxyphenyl)-propionic acid	0.139667	0.7344
	Dl-Norleucine	0.148694	0.383
	Uridine	0.152739	0.7678
	N-Isovaleroylglycine	0.160465	0.8645
	Prostaglandin B2	0.160465	0.7521
	Sphingosine-1-phosphate	0.161049	0.4222
	Dl-Indole-3-lactic acid	0.161839	0.8553
	Creatinine	0.162587	0.6837
	N-Acetyl-L-histidine	0.166424	0.0225
	L-Glutamine	0.173637	0.4884
	Citrulline	0.183678	0.4361
	(R)-3-methyl-2-oxo-Pentanoic acid	0.186227	0.6369
	Dl-Glutamic acid	0.18955	0.4758
	D(-)-Arginine	0.200013	0.4595
	Deoxycholic acid	0.201101	0.7051
	L-Tyrosine	0.212161	0.6559
	Propionyl-L-carnitine	0.214927	0.4401
	Biliverdin	0.217591	0.518
	2-Phenylacetamide	0.220934	0.6427
	Taurine	0.222004	0.5559
	Indoxyl sulfate	0.223402	0.6231
	L-Carnitine	0.237864	0.5753
	Threonate	0.241515	0.4092
	4-Pyridoxic acid	0.246161	0.0597
	Norethisterone	0.246982	0.646
	Spongouridine	0.253527	0.5843
	N-Acetyl-D-tryptophan	0.25464	0.4067
	Phenylacetylglycine	0.263034	0.6983
	1-Methylhistidine	0.26693	0.6002
	L-Arginine	0.267152	0.4794
	5-Methoxyindole-3-acetic acid	0.270479	0.5737
	(R)-(+)-Lactamide	0.278779	0.2447
	10-Undecenoic Acid	0.278859	0.5161
	2-oxohexanoic acid	0.286243	0.4491
	9-Oxoode	0.29134	0.6811
	N-Phenylacetylglycine	0.294417	0.538
	Creatine	0.300561	0.2235
	Palmitic acid	0.312665	0.3514
	5,6-Dihydro-2h-pyran-2-one	0.31271	0.2284
	3-Methyl-L-histidine	0.314974	0.1842
	Dl-Proline	0.315818	0.3077
	Acetylcholine	0.321928	0.5111
	Malic acid	0.32263	0.3107
	Hydrocortisone	0.325241	0.6881
	5-Deoxy-5'-methylthioadenosine	0.355095	0.2852
	Alendronic acid	0.378704	0.0839
	3-Methyluridine	0.405992	0.4216
	Pro-Leu	0.412902	0.2128
	Taurocholic acid	0.420751	0.5383
	1-Linoleoyl-Rac-Glycerol	0.430144	0.5597
	Riboflavin B2	0.431716	0.0865
	7-Ketodeoxycholic acid	0.452018	0.7134
	L-Kynurenine	0.453493	0.2833
	6-Thioxanthine	0.455071	0.1603
	Semicarbazide	0.477987	0.2115
	METHACHOLINE	0.485427	0.3848
	alpha-Pinene	0.497046	0.3698
	Dl-P-Hydroxyphenyl lactic acid	0.518387	0.5915
	Malonic acid	0.52502	0.2239
	Ethopabate	0.547285	0.3116
	D-(+)-Malic acid	0.555647	0.1115
	Fumarate	0.58173	0.093
	1H-Indole-3-Acetic Acid	0.600322	0.2563
	Opthalmic acid	0.601173	0.2324
	D-Pantothenic acid	0.622293	0.1826
	Allantoin	0.643358	0.4452
	N,N,N-trimethyllysine	0.665736	0.2556
	Dimethyl phosphate	0.689998	0.2488
	Cortexolone	0.710621	0.1607
	rac-Glycerol 3-phosphoate	0.733547	0.0663
	L-Cysteine-glutathione gisulfide	0.799557	0.0996
	Cholic acid	0.898247	0.398
	Dl-Dihydrosphingosine	0.912052	0.0088
	Eicosapentaenoic acid	0.94926	0.1923
	N6-Succinyl adenosine	0.966053	0.4014
	2-Nitroaniline	0.998324	0.2193
	Uric acid	1.01645	0.0533
	Nalidixic acid	1.12221	0.079
	Tetrahydroaldosterone	1.18772	0.4841
	m-Salicylic acid	1.25873	0.1562
	Tetrahydrocorticosterone	1.38833	0.2656
	Adenosine 5'-monophosphate	1.55102	0.3214
	Allose	1.55522	0.0135
	Cyclohexene	1.61891	0.0601
	1-Methylxanthine	1.75256	0.1929
