# Supplementary material for: Inhibition of UBA6 by inosine augments tumour immunogenicity and responses
Source: Nat Commun. 2022 Sep 15;13:5413. doi: 10.1038/s41467-022-33116-z (PMC9478149; doi:10.1038/s41467-022-33116-z)
Supplement: Supplementary file 5 — Supplementary Data 2 [file 41467_2022_33116_MOESM5_ESM.xlsx]

## Sheet: Supplementary Data 2
	Supplementary Data 2. Table summarizing the hazard ratios (HR) of High/low each serum metabolite (defined by median) as a predictor in relation to CheckMate 025 RCC patient overall survival using a Cox proportional hazards model.
	Metabolites	P value	HR (High/Low)
	C34:3 PE plasmalogen	< 0.0001	0.595593
	NMMA	< 0.0001	0.597729
	C38:6 PE plasmalogen	< 0.0001	0.613874
	betaine	< 0.0001	0.618812
	histidine	< 0.0001	0.619963
	N-carbamoyl-beta-alanine	< 0.0001	1.67029
	C16:0 ceramide (d18:1)	< 0.0001	1.70242
	N1-acetylspermidine	< 0.0001	1.71733
	DMGV	< 0.0001	1.74611
	diacetylspermine	< 0.0001	2.00441
	C36:5 PE plasmalogen	0.0002	0.62422
	C36:3 PE plasmalogen	0.0002	0.626174
	butyrobetaine	0.0002	0.653595
	C36:2 PS plasmalogen	0.0002	1.59134
	Inosine	0.0003	0.640615
	C38:4 PE	0.0003	1.57629
	C16:1 LPC plasmalogen	0.0004	0.641849
	N4-acetylcytidine	0.0004	1.54895
	C34:2 PE plasmalogen	0.0005	0.648088
	citrulline	0.0005	0.651466
	C40:7 PE plasmalogen	0.0006	0.651466
	pseudouridine	0.0009	1.5124
	glutamine	0.0013	0.673401
	1-methyladenosine	0.0017	1.47145
	N-acetylputrescine	0.0017	1.47254
	C18:1 LPC plasmalogen_B	0.0018	0.677507
	C20:5 LPC	0.0019	0.679348
	8-hydroxy-deoxyguanosine	0.0021	0.683995
	C38:7 PE plasmalogen	0.0023	0.683527
	C18:1 LPC	0.0032	0.692042
	3-methylxanthine	0.0036	0.71736
	C18:0 SM	0.0036	1.43493
	C18:3 LPC	0.0038	0.69735
	C18:0 LPC	0.005	0.705219
	2-aminooctanoate	0.0051	0.69541
	threonine	0.0089	0.723066
	acetaminophen	0.0106	1.37287
	C4-OH carnitine	0.0111	1.37118
	choline	0.0124	0.734754
	C16:1 LPC	0.0154	0.739645
	acetyl-galactosamine	0.017	1.34156
	C24:1 ceramide (d18:1)	0.018	1.34048
	C36:4 PE	0.0181	1.33994
	N-alpha-acetylarginine	0.0207	0.75188
	tryptophan	0.0213	0.751315
	C38:6 PC plasmalogen	0.0229	0.75358
	C20:0 SM	0.0254	0.757002
	C36:2 PC	0.0255	0.757576
	methionine	0.0264	0.760456
	glutamate	0.0285	1.30959
	thiamine	0.0289	0.762777
	C14:0 LPC	0.0313	0.765111
	4-acetamidobutanoate	0.0366	0.772798
	imidazole propionate	0.0415	1.28932
	C38:7 PC plasmalogen	0.0489	0.782473
	C20:0 LPE	0.0496	0.783699
	lysine	0.0547	0.789266
	5-hydroxytryptophan	0.0548	0.787402
	C10 carnitine	0.0548	1.26727
	C18:1 SM	0.0559	1.26759
	C12 carnitine	0.0588	1.26231
	C34:3 PC	0.0592	0.791139
	C16:0 LPE	0.0632	0.794281
	N-acetyltryptophan	0.0666	0.798085
	C40:6 PE	0.0679	1.25376
	1-methylguanosine	0.0763	1.2444
	C34:1 DAG	0.0773	1.2444
	C16:0 LPC	0.0778	0.803859
	piperine	0.0884	0.809061
	C22:5 LPC	0.0884	0.809717
	C38:5 PE plasmalogen	0.0916	0.81103
	serotonin	0.0959	0.813008
	C14:1 carnitine	0.0976	1.22669
	hydroxyproline	0.103	0.817661
	N-acetylornithine	0.1034	0.818331
	C12:1 carnitine	0.104	1.22205
	urocanic acid	0.1093	0.819672
	C18:2 LPE	0.1105	0.820345
	N-acetylleucine	0.1117	1.21655
	threo-sphingosine	0.114	1.2161
	C14 carnitine	0.1219	1.21036
	C8 carnitine	0.1251	1.20831
	C18:1 carnitine	0.1266	1.20729
	cotinine N-oxide	0.133	1.61342
	acetaminophen glucuronide	0.1332	1.29853
	N-methylproline	0.1341	1.2038
	cinnamoylglycine	0.1398	0.833333
	SDMA	0.1406	0.833333
	urobilinogen	0.1466	1.21743
	gabapentin	0.159	1.19076
	hippurate	0.1642	0.84246
	metronidazole	0.1649	1.30242
	ribothymidine	0.1693	0.84317
	GABA	0.1879	0.85034
	N6,N6-dimethyllysine	0.1926	0.851064
	cortisol	0.2034	1.16973
	C34:3 PC plasmalogen	0.2067	0.855432
	carvedilol	0.2073	0.534188
	pantothenate	0.2104	0.856164
	anthranilic acid	0.2112	1.1976
	proline	0.2115	0.856898
	C34:1 DAG*	0.2176	0.858369
	C14:2 carnitine	0.221	1.16293
	dimethylglycine	0.2264	1.1609
	arginine	0.2369	0.863558
	asparagine	0.2384	0.864304
	C20:4 carnitine	0.2395	0.855432
	guanine	0.242	1.15527
	warfarin	0.2426	0.55371
	4-hydroxy-3-methylacetophenone	0.2428	0.865801
	C6 carnitine	0.243	1.15487
	ectoine	0.2649	0.87108
	3-methylhistidine	0.2711	0.873362
	alanine	0.2781	0.874891
	creatinine	0.2788	0.874891
	1,7-dimethyluric acid	0.2817	0.8726
	C32:2 PC	0.2833	0.875657
	C18 carnitine	0.2834	0.875657
	N-acetylmethionine	0.2903	1.14247
	C22:6 LPC	0.2943	0.877963
	kynurenic acid	0.3085	0.881834
	caffeine	0.323	0.884956
	C18:2 carnitine	0.3334	0.887311
	hypoxanthine	0.338	0.888099
	C5 carnitine	0.3505	0.891266
	C38:6 PE	0.3527	1.12183
	adenosine	0.3528	0.88968
	trigonelline	0.354	0.891266
	phenylalanine	0.3563	1.12095
	C34:2 PE	0.3914	1.11185
	hydroxycotinine	0.3928	0.847458
	thyroxine	0.3932	1.11136
	C34:4 PC	0.3936	0.90009
	1-methylnicotinamide	0.3962	0.900901
	myristoleate	0.4087	0.903342
	C18:1 LPE	0.414	0.903342
	N6,N6,N6-trimethyllysine	0.4187	0.904977
	C18:0 LPE	0.4212	0.904977
	cortisone	0.4258	0.907441
	N-acetylalanine	0.4457	1.09866
	C14:0 SM	0.4486	0.909918
	ornithine	0.4513	0.910747
	niacinamide	0.4518	1.09757
	C3 carnitine	0.4561	0.909091
	urate	0.4685	0.914077
	carnitine	0.4966	0.968992
	biliverdin	0.5022	0.925926
	glycocholate	0.5099	1.08483
	C5:1 carnitine	0.5117	0.92081
	C36:2 PE	0.5135	1.08413
	3-(N-acetyl-L-cystein-S-yl) acetaminophen	0.5189	1.11545
	C3-DC-CH3 carnitine	0.5413	1.07852
	serine	0.5467	1.07747
	proline-betaine	0.601	1.06724
	metoprolol	0.6022	0.869565
	C34:0 PE	0.6152	0.93985
	atenolol	0.6315	1.33976
	creatine	0.6433	1.05887
	kynurenine	0.6561	1.05664
	hypotaurine	0.6577	0.946074
	allopurinol riboside	0.658	1.10705
	C20:4 LPE	0.6613	1.05574
	C20:4 LPC	0.6863	0.951475
	sphinganine	0.6965	0.953289
	oleoyl glycine	0.7004	1.04877
	cytosine	0.7101	0.95511
	linoleoyl ethanolamide	0.7228	1.04668
	phenylacetylglutamine	0.7241	0.956938
	C30:0 PC	0.7266	0.957854
	C36:5 PC plasmalogen	0.7314	0.958773
	trimethylamine-N-oxide	0.7434	0.960615
	alpha-glycerophosphocholine	0.7437	0.960615
	metformin	0.7537	1.03961
	4-pyridoxate	0.7729	1.03627
	C18:1 LPC plasmalogen_A	0.784	0.967118
	5-hydroxytryptophol	0.8044	0.968992
	taurine	0.8137	1.02955
	C16:0 SM	0.8234	1.02796
	C2 carnitine	0.8285	0.988142
	cotinine	0.8346	1.0321
	C26 carnitine	0.8377	0.974659
	pantothenol	0.845	1.02522
	quinine	0.8554	1.05787
	allantoin	0.8635	1.02145
	C5-DC carnitine	0.874	1.01978
	C16 carnitine	0.8761	1.01947
	C34:2 DAG	0.8795	0.981354
	glycodeoxycholate/glycochenodeoxycholate	0.8801	0.981354
	bilirubin	0.8883	0.983284
	valsartan	0.8899	1.02501
	N6-acetyllysine	0.9057	0.985222
	7-methylguanine	0.9149	0.987167
	C18:2 SM	0.9165	1.01307
	tyrosine	0.9593	0.994036
	C16:1 SM	0.9705	1.00462
	C9 carnitine	0.9784	0.997009
	4-hydroxyhippurate	0.9846	0.998004
	leucine	0.9888	1.0019
	N1-methyl-2-pyridone-5-carboxamide	0.9899	1.0016
	C4 carnitine	0.9913	0.999001
	C22:6 LPE	0.9962	1.0006
	xanthine	0.9964	0.999001
