# Supplementary material for: Inhibition of UBA6 by inosine augments tumour immunogenicity and responses
Source: Nat Commun. 2022 Sep 15;13:5413. doi: 10.1038/s41467-022-33116-z (PMC9478149; doi:10.1038/s41467-022-33116-z)
Supplement: Supplementary file 6 — Supplementary Data 3 [file 41467_2022_33116_MOESM6_ESM.xlsx]

## Sheet: Supplementary Data 3
	Supplementary Data 3. Summary of inosine binding proteins discovered by LiP-SMap approach. Significant changes in the abundance of half-tryptic peptides (fold change > 2 or < 0.5, p < 0.001, > 2 peptides per protein) were as a readout for structural changes induced by binding of inosine.
	Protein Name	Peptides	Description	MEAN Ctrl treatment	MEAN Inosine treatment	P-VALUE	Fold Change (Ino vs Ctrl)	Log2 FC(Ino vs Ctrl)
	Srsf6	TNEGVIEFR	OS=Mus musculus GN=Srsf6	1.47434e-07	0.000481553	0.422594	3266.22	11.6734
	Nme1	VWEGLNVVK	OS=Mus musculus GN=Nme1	1.47434e-07	0.00025969	0.422553	1761.39	10.7825
	Mif	ASVPEGFLSELTQQL	OS=Mus musculus GN=Mif	1.47434e-07	0.000228092	0.4225	1547.08	10.5953
	Nup85	IEEELSGK	OS=Mus musculus GN=Nup85	1.47434e-07	0.000217455	0.185354	1474.93	10.5264
	Ddx17	DGPICLVLAPTR	OS=Mus musculus GN=Ddx17	1.47434e-07	0.00018713	0.422467	1269.24	10.3098
	GAPDH	WGEAGAEYVVEST	OS=Mus musculus GN=GAPDH	1.47434e-07	0.00015027	0.207838	1019.23	9.99326
	Ahnak	SDIDVSGPNVDVK	OS=Mus musculus GN=Ahnak	1.47434e-07	0.000133344	0.190994	904.43	9.82087
	Sfn	VLSSIEQK	OS=Mus musculus GN=Sfn	1.47434e-07	0.000131275	0.182875	890.395	9.7983
	Cfl1	NIILEEGK	OS=Mus musculus GN=Cfl1	1.47434e-07	0.000119506	0.0459647	810.569	9.66279
	Anxa5	GFQIEETIDR	OS=Mus musculus GN=Anxa5	1.47434e-07	8.85075e-05	0.191432	600.318	9.22958
	Phgdh	SLLPSLETWK	OS=Mus musculus GN=Phgdh	1.47434e-07	8.20099e-05	0.00305732	556.247	9.11958
	Rpl9	SVYAHFPINVVIQ	OS=Mus musculus GN=Rpl9	1.47434e-07	7.75925e-05	0.422302	526.285	9.0397
	Slc25a5	EQGVLSFWR	OS=Mus musculus GN=Slc25a5	1.47434e-07	7.4615e-05	0.0313458	506.089	8.98325
	Ywhab	YYEILNSPEK	OS=Mus musculus GN=Ywhab	1.47434e-07	6.43698e-05	0.422231	436.6	8.77017
	Arpc1b	EVEERPAPTPWGSK	OS=Mus musculus GN=Arpc1b	1.47434e-07	5.93999e-05	0.184713	402.891	8.65424
	Aimp1	ITFDAFPGEPDKELNPK	OS=Mus musculus GN=Aimp1	1.47434e-07	5.60691e-05	0.251824	380.299	8.57099
	Rpl18a	DLTTAGAVTQCYR	OS=Mus musculus GN=Rpl18a	1.47434e-07	5.52909e-05	0.184906	375.021	8.55083
	Cltc	VGYTPDWIFLLR	OS=Mus musculus GN=Cltc	1.47434e-07	5.41766e-05	0.00791937	367.463	8.52145
	Nap1l1	DFEIGHFLR	OS=Mus musculus GN=Nap1l1	1.47434e-07	4.86516e-05	0.000425441	329.988	8.36627
	Esd	ASEHGLVVIAPDTSPR	OS=Mus musculus GN=Esd	1.47434e-07	4.56241e-05	0.0274004	309.453	8.27358
	Rpl5	DIICQIAYAR	OS=Mus musculus GN=Rpl5	1.47434e-07	4.34663e-05	0.196017	294.818	8.20368
	Myh9	IMGIPEDEQMGLLR	OS=Mus musculus GN=Myh9	1.47434e-07	4.34112e-05	0.365527	294.444	8.20185
	Eif4g1	LKEELEEAR	OS=Mus musculus GN=Eif4g1	1.47434e-07	3.97589e-05	0.0497895	269.672	8.07506
	Xpo1	EFAGEDTSDLFLEER	OS=Mus musculus GN=Xpo1	1.47434e-07	3.87642e-05	0.185506	262.925	8.03851
	Aprt	LGPIPFFSLLQYD	OS=Mus musculus GN=Aprt	1.47434e-07	3.76274e-05	0.217585	255.214	7.99557
	Psmd3	ISDDLMQK	OS=Mus musculus GN=Psmd3	1.47434e-07	3.69334e-05	0.00890662	250.508	7.96871
	Uba1	TNSPLEAQLR	OS=Mus musculus GN=Uba1	1.47434e-07	3.65601e-05	0.421911	247.975	7.95405
	Got2	AELALGENNEVLK	OS=Mus musculus GN=Got2	1.47434e-07	3.58962e-05	0.183386	243.472	7.92761
	Ahnak	MPEMNIKPQ	OS=Mus musculus GN=Ahnak	1.47434e-07	3.55098e-05	0.187462	240.852	7.912
	Copb1	VLSTPDLEVR	OS=Mus musculus GN=Copb1	1.47434e-07	3.40601e-05	0.187122	231.019	7.85187
	Rpl9	ENGSLVEIR	OS=Mus musculus GN=Rpl9	1.47434e-07	3.20246e-05	0.0553567	217.212	7.76296
	Eif4h	VEFDEVDSLK	OS=Mus musculus GN=Eif4h	1.47434e-07	3.17056e-05	0.0394035	215.049	7.74852
	Tkt	SKDDQVTVIGA	OS=Mus musculus GN=Tkt	1.47434e-07	3.14723e-05	0.218839	213.466	7.73786
	Myof	AEDIPQMDDAFSQTVK	OS=Mus musculus GN=Myof	1.47434e-07	3.11381e-05	0.183326	211.2	7.72246
	Rpl3	AGMTHIVR	OS=Mus musculus GN=Rpl3	1.47434e-07	3.03306e-05	0.011885	205.723	7.68456
	Fubp1	GTPQQIDYAR	OS=Mus musculus GN=Fubp1	1.47434e-07	2.97195e-05	0.182849	201.578	7.65519
	Eno2	MLELDGTENK	OS=Mus musculus GN=Eno2	1.47434e-07	2.96991e-05	0.183031	201.44	7.6542
	Ppp1r14b	LNLEEWILEQLTRL	OS=Mus musculus GN=Ppp1r14b	1.47434e-07	2.9346e-05	0.218972	199.044	7.63695
	Rnf2	TDGLEIVVSPR	OS=Mus musculus GN=Rnf2	1.47434e-07	2.89266e-05	0.184592	196.2	7.61618
	Psmd13	YYQTIGNHASYYK	OS=Mus musculus GN=Psmd13	1.47434e-07	2.82136e-05	0.00106584	191.364	7.58018
	Tnpo1	YSDIDIILLK	OS=Mus musculus GN=Tnpo1	1.47434e-07	2.80894e-05	0.00679501	190.521	7.57381
	Ddx5	ELAQQVQQVAAEYCR	OS=Mus musculus GN=Ddx5	1.47434e-07	2.74609e-05	0.192307	186.258	7.54116
	Ahnak	SGQISGPEIK	OS=Mus musculus GN=Ahnak	1.47434e-07	2.7436e-05	0.0132158	186.089	7.53985
	Ube2o	SGYPDIGFPLFPLSK	OS=Mus musculus GN=Ube2o	1.47434e-07	2.55732e-05	0.00491438	173.454	7.43841
	Vars	VPLEVQEADEAKLQ	OS=Mus musculus GN=Vars	1.47434e-07	2.46178e-05	0.185813	166.975	7.38349
	Mtap	VNYQANIWALK	OS=Mus musculus GN=Mtap	1.47434e-07	2.4052e-05	0.18635	163.137	7.34994
	Nars	SPVASIVYELNPN	OS=Mus musculus GN=Nars	1.47434e-07	2.33595e-05	0.0388558	158.44	7.30779
	Flna	AEAGVPAEFGIWTR	OS=Mus musculus GN=Flna	1.47434e-07	2.32225e-05	0.421562	157.51	7.2993
	Dis3	LAYDDEIPSLR	OS=Mus musculus GN=Dis3	1.47434e-07	2.31805e-05	0.183006	157.226	7.29669
	Prdx5	LLADPTGAFGK	OS=Mus musculus GN=Prdx5	1.47434e-07	2.30839e-05	0.182992	156.57	7.29067
	Endod1	ILEVVNQVQDEER	OS=Mus musculus GN=Endod1	1.47434e-07	2.29748e-05	0.183415	155.831	7.28384
	Snrpb	GENLVSMTVEGPPPK	OS=Mus musculus GN=Snrpb	1.47434e-07	2.29599e-05	0.42155	155.73	7.2829
	Ppp1cb	IMRPTDVPDTGLLCDLL	OS=Mus musculus GN=Ppp1cb	1.47434e-07	2.21256e-05	0.188532	150.071	7.2295
	Msn	EKEELMEK	OS=Mus musculus GN=Msn	1.47434e-07	2.20743e-05	0.340277	149.723	7.22615
	Ahcy	ESLIDGIKR	OS=Mus musculus GN=Ahcy	1.47434e-07	2.10084e-05	0.183029	142.493	7.15475
	Ahcy	RESLIDGIK	OS=Mus musculus GN=Ahcy	1.47434e-07	2.04859e-05	0.188502	138.949	7.11841
	Rab1	QWLQEIDR	OS=Mus musculus GN=Rab1	1.47434e-07	2.00963e-05	0.331735	136.306	7.09071
	Prpf31	VIVDANNLTVEIENELNIIHK	OS=Mus musculus GN=Prpf31	1.47434e-07	1.99958e-05	0.0875635	135.625	7.08348
	Ap2b1	IQPGNPNYTLSLK	OS=Mus musculus GN=Ap2b1	1.47434e-07	1.99402e-05	0.189672	135.248	7.07946
	Ruvbl1	ALESSIAPIVIF	OS=Mus musculus GN=Ruvbl1	1.47434e-07	1.9811e-05	0.42128	134.372	7.07009
	Hspa4	VEPPKEEPK	OS=Mus musculus GN=Hspa4	1.47434e-07	1.95989e-05	0.200675	132.933	7.05456
	Capg	TTSGATPAAIR	OS=Mus musculus GN=Capg	1.47434e-07	1.92701e-05	0.195556	130.703	7.03015
	Apex1	NAGFTPQER	OS=Mus musculus GN=Apex1	1.47434e-07	1.91969e-05	0.185432	130.206	7.02465
	Nmt1	AIELFSVGQGPAK	OS=Mus musculus GN=Nmt1	1.47434e-07	1.91111e-05	0.420842	129.624	7.01819
	Eif3a	LLDMDGIIVEK	OS=Mus musculus GN=Eif3a	1.47434e-07	1.90786e-05	0.421324	129.404	7.01574
	Anxa2	GDLENAFLN	OS=Mus musculus GN=Anxa2	1.47434e-07	1.83148e-05	0.253258	124.224	6.9568
	Uba6	YVLGDTAMQK	OS=Mus musculus GN=Uba6	1.47434e-07	1.82333e-05	0.000486843	123.67	6.95036
	Gcn1l1	SPENVIETISSLLA	OS=Mus musculus GN=Gcn1l1	1.47434e-07	1.7943e-05	0.309945	121.701	6.9272
	Ranbp1	FLNAENAQK	OS=Mus musculus GN=Ranbp1	1.47434e-07	1.77595e-05	0.182064	120.457	6.91237
	Caprin1	YQEVTNNLEFAK	OS=Mus musculus GN=Caprin1	1.47434e-07	1.75137e-05	0.421098	118.79	6.89227
	Stmn2	ALEENNNFSK	OS=Mus musculus GN=Stmn2	1.47434e-07	1.72942e-05	0.183946	117.301	6.87407
	Eif3b	GVQLIDFSPCER	OS=Mus musculus GN=Eif3b	1.47434e-07	1.71631e-05	0.256047	116.412	6.8631
	Hnrnpll	TIPGTALVEMGDEYAVER	OS=Mus musculus GN=Hnrnpll	1.47434e-07	1.69588e-05	0.183555	115.026	6.84581
	Papss1	DIVPVDASYEVK	OS=Mus musculus GN=Papss1	1.47434e-07	1.67753e-05	0.00460474	113.781	6.83012
	Aldh2	TIEEVVGR	OS=Mus musculus GN=Aldh2	1.47434e-07	1.67085e-05	0.0052545	113.329	6.82437
	Dcps	TITLPYLESQ	OS=Mus musculus GN=Dcps	1.47434e-07	1.65268e-05	0.0536165	112.096	6.80859
	Arl1	ILILGLDGAGK	OS=Mus musculus GN=Arl1	1.47434e-07	1.61678e-05	0.00541979	109.661	6.77691
	Psmd8	ILFAEATR	OS=Mus musculus GN=Psmd8	1.47434e-07	1.60311e-05	0.420491	108.734	6.76466
	Gmfb	NTEDLTEEWLR	OS=Mus musculus GN=Gmfb	1.47434e-07	1.57432e-05	0.420922	106.781	6.73851
	Eif4g2	HFLPEMLSK	OS=Mus musculus GN=Eif4g2	1.47434e-07	1.56082e-05	0.194552	105.865	6.72608
	Stip1	LDPQNHVLYSNR	OS=Mus musculus GN=Stip1	1.47434e-07	1.54971e-05	0.421014	105.112	6.71578
	Ecm29	VNDVVPWVLDVILNK	OS=Mus musculus GN=Ecm29	1.47434e-07	1.54309e-05	0.190916	104.663	6.70961
	Rps17	LGNDFHTNK	OS=Mus musculus GN=Rps17	1.47434e-07	1.53073e-05	0.183205	103.825	6.69801
	Sec23a	AETEEGPDVLR	OS=Mus musculus GN=Sec23a	1.47434e-07	1.49185e-05	0.013437	101.188	6.66089
	Myo5a	LGILDLLDEECK	OS=Mus musculus GN=Myo5a	1.47434e-07	1.47538e-05	0.00298939	100.07	6.64487
	Psmd12	LNSLMSLVNK	OS=Mus musculus GN=Psmd12	1.47434e-07	1.46342e-05	0.420282	99.2593	6.63313
	Eif4g1	AALSVDEVEK	OS=Mus musculus GN=Eif4g1	1.47434e-07	1.46257e-05	0.420788	99.2017	6.63229
	Mthfd1l	TDPSTLTEEEVR	OS=Mus musculus GN=Mthfd1l	1.47434e-07	1.45861e-05	0.00513457	98.9329	6.62838
	Dnaja2	DGNDLHMTYK	OS=Mus musculus GN=Dnaja2	1.47434e-07	1.44773e-05	0.0329416	98.1945	6.61757
	Hspa5	VDIGGGQTK	OS=Mus musculus GN=Hspa5	1.47434e-07	1.43679e-05	0.190347	97.4526	6.60663
	Flna	DNGNGTYSCSYVPR	OS=Mus musculus GN=Flna	1.47434e-07	1.43234e-05	0.182618	97.1507	6.60215
	Cct2	KLGGSLADSYLDEGFLLDKK	OS=Mus musculus GN=Cct2	1.47434e-07	1.42644e-05	0.0914441	96.7505	6.5962
	Npepps	IDFVGELNDK	OS=Mus musculus GN=Npepps	1.47434e-07	1.41379e-05	0.181692	95.8926	6.58335
	Mars	IGTVSPLFQK	OS=Mus musculus GN=Mars	1.47434e-07	1.39703e-05	0.420833	94.7557	6.56614
	Ubap2l	GPAVFPVAPTSSK	OS=Mus musculus GN=Ubap2l	1.47434e-07	1.37483e-05	0.0572772	93.2501	6.54303
	Hmbs	AKDQDILDLVSVL	OS=Mus musculus GN=Hmbs	1.47434e-07	1.36097e-05	0.31808	92.3103	6.52842
	Eif3i	SYSSGGEDGYVR	OS=Mus musculus GN=Eif3i	1.47434e-07	1.35928e-05	0.185798	92.1953	6.52662
	Dync1h1	EFGPVVIDYGK	OS=Mus musculus GN=Dync1h1	1.47434e-07	1.3548e-05	0.420089	91.892	6.52187
	Dld	ALTGGIAHLFK	OS=Mus musculus GN=Dld	1.47434e-07	1.33826e-05	0.0293951	90.7698	6.50414
	Casp3	SVDSGIYLDSSYK	OS=Mus musculus GN=Casp3	1.47434e-07	1.33483e-05	0.42005	90.5374	6.50044
	Psmd13	SSDEAVILCK	OS=Mus musculus GN=Psmd13	1.47434e-07	1.32606e-05	0.0067835	89.9426	6.49093
	Fabp5	FDETTADGR	OS=Mus musculus GN=Fabp5	1.47434e-07	1.3234e-05	0.420028	89.7623	6.48804
	Hnrnpu	EVLADRPLFPH	OS=Mus musculus GN=Hnrnpu	1.47434e-07	1.31132e-05	0.196262	88.9427	6.4748
	Sumo1	VIGQDSSEIHFK	OS=Mus musculus GN=Sumo1	1.47434e-07	1.30607e-05	0.183793	88.5865	6.46901
	Hspa4	LNADEAVTR	OS=Mus musculus GN=Hspa4	1.47434e-07	1.30372e-05	0.202276	88.427	6.46641
	Cand1	HTVDDGLDIR	OS=Mus musculus GN=Cand1	1.47434e-07	1.29246e-05	0.42054	87.6631	6.4539
	P4hb	ILFIFIDSDHTDNQR	OS=Mus musculus GN=P4hb	1.47434e-07	1.28957e-05	0.419958	87.4671	6.45067
	Vcl	STVEGIQASVK	OS=Mus musculus GN=Vcl	1.47434e-07	1.28698e-05	0.00156528	87.2918	6.44777
	Vdac1	LTFDSSFSPNTGK	OS=Mus musculus GN=Vdac1	1.47434e-07	1.28521e-05	0.420528	87.1716	6.44579
	Usp7	IIGVHQEDELLECLSPATSR	OS=Mus musculus GN=Usp7	1.47434e-07	1.26959e-05	0.0060773	86.1125	6.42815
	Flna	GLHEGHTFEPAEFIIDTR	OS=Mus musculus GN=Flna	1.47434e-07	1.24609e-05	0.215289	84.518	6.40119
	Tpp2	SWVQTLRPVNAK	OS=Mus musculus GN=Tpp2	1.47434e-07	1.23729e-05	0.100541	83.9214	6.39097
	Gm9755	GTVVTGTLER	OS=Mus musculus GN=Gm9755	1.47434e-07	1.23517e-05	0.00790882	83.7777	6.38849
	Sfpq	ELLEEAFSQFGPIER	OS=Mus musculus GN=Sfpq	1.47434e-07	1.2299e-05	0.0481768	83.42	6.38232
	Hspa4l	LSLTQDPVVK	OS=Mus musculus GN=Hspa4l	1.47434e-07	1.2234e-05	0.202499	82.9793	6.37468
	Pitrm1	IAEMTDIKPILR	OS=Mus musculus GN=Pitrm1	1.47434e-07	1.2167e-05	0.183634	82.5246	6.36675
	Map4	DIEEITKPDVILAN	OS=Mus musculus GN=Map4	1.47434e-07	1.17991e-05	0.182429	80.0292	6.32245
	Myh9	VIQYLAHVASSHK	OS=Mus musculus GN=Myh9	1.47434e-07	1.17348e-05	0.108812	79.5936	6.31458
	Lmna	LDEYQELLDIK	OS=Mus musculus GN=Lmna	1.47434e-07	1.16681e-05	0.375083	79.1409	6.30635
	Pitpna	TVITNEYMK	OS=Mus musculus GN=Pitpna	1.47434e-07	1.16235e-05	0.00155294	78.8383	6.30082
	Ssrp1	ASSGLLYPLER	OS=Mus musculus GN=Ssrp1	1.47434e-07	1.15474e-05	0.181735	78.3226	6.29136
	Eif3j	KGVVPGGGLK	OS=Mus musculus GN=Eif3j	1.47434e-07	1.15288e-05	0.182738	78.1964	6.28903
	Hspg2	TVQQGQDASFK	OS=Mus musculus GN=Hspg2	1.47434e-07	1.13604e-05	0.181242	77.0542	6.2678
	Aldh2	TIPIDGDFFSYTR	OS=Mus musculus GN=Aldh2	1.47434e-07	1.13479e-05	0.419584	76.9692	6.26621
	Rars	LMDLLEEGLK	OS=Mus musculus GN=Rars	1.47434e-07	1.13136e-05	0.274559	76.7367	6.26184
	Qars	VYCPVQWEYGR	OS=Mus musculus GN=Qars	1.47434e-07	1.12217e-05	0.183765	76.1132	6.25007
	Usp7	IQSLLDIQEK	OS=Mus musculus GN=Usp7	1.47434e-07	1.12181e-05	0.183162	76.0885	6.24961
	Smarcc1	HVTNPAFTK	OS=Mus musculus GN=Smarcc1	1.47434e-07	1.12136e-05	0.0423765	76.0584	6.24904
	Eif3m	EDDKDVESVMNSVVSLL	OS=Mus musculus GN=Eif3m	1.47434e-07	1.12063e-05	0.373469	76.009	6.2481
	Fasn	ALIAEATK	OS=Mus musculus GN=Fasn	1.47434e-07	1.11915e-05	0.419541	75.9081	6.24618
	Ipo5	HIVENAVQK	OS=Mus musculus GN=Ipo5	4.74296e-07	3.57892e-05	0.146121	75.4575	6.23759
	Ipo7	ENIVEAIIH	OS=Mus musculus GN=Ipo7	1.47434e-07	1.10491e-05	0.140609	74.9422	6.22771
	Ddx5	TAQEVDTYR	OS=Mus musculus GN=Ddx5	1.47434e-07	1.1034e-05	0.198356	74.84	6.22574
	Frg1	EQWEPVFQDGK	OS=Mus musculus GN=Frg1	1.47434e-07	1.1004e-05	0.182711	74.6366	6.22181
	Mcm2	GVCLIDEFDKMNDQDR	OS=Mus musculus GN=Mcm2	1.47434e-07	1.09916e-05	0.0901472	74.5522	6.22018
	Eif3l	GDPQVYEELFSYACPK	OS=Mus musculus GN=Eif3l	1.47434e-07	1.08301e-05	0.227168	73.4571	6.19883
	Ldha	DYCVTANSK	OS=Mus musculus GN=Ldha	1.47434e-07	1.08179e-05	0.272851	73.374	6.1972
	Nme1	EISLWFQPEELVEYK	OS=Mus musculus GN=Nme1	1.76862e-06	0.000129704	0.202128	73.3366	6.19646
	Psmc2	PDYLGADQR	OS=Mus musculus GN=Psmc2	1.47434e-07	1.07749e-05	0.18379	73.0825	6.19145
	Aldh18a1	GPVGLEGLLTTK	OS=Mus musculus GN=Aldh18a1	1.47434e-07	1.07437e-05	0.181528	72.8708	6.18727
	Sfn	EKVETELR	OS=Mus musculus GN=Sfn	1.47434e-07	1.07159e-05	0.342356	72.6825	6.18354
	Ube2m	EAAEVLQNNR	OS=Mus musculus GN=Ube2m	1.47434e-07	1.07131e-05	0.196661	72.6634	6.18316
	Ipo9	FRPPETTER	OS=Mus musculus GN=Ipo9	1.47434e-07	1.06849e-05	0.184128	72.4725	6.17936
	Txnrd1	IPVTDEEQTNVPYIYAIGDILEGK	OS=Mus musculus GN=Txnrd1	1.47434e-07	1.04702e-05	0.340313	71.0161	6.15008
	Flna	NGQHVASSPIPVVISQ	OS=Mus musculus GN=Flna	1.47434e-07	1.04176e-05	0.188785	70.6592	6.14281
	Tubb6	EVDEQMLAIQNK	OS=Mus musculus GN=Tubb6	1.47434e-07	1.04096e-05	0.182309	70.6051	6.1417
	Aldoa	AAQEEYIKR	OS=Mus musculus GN=Aldoa	1.47434e-07	1.03468e-05	0.396806	70.1789	6.13297
	Sec24c	SPLDSTAEPPAVR	OS=Mus musculus GN=Sec24c	1.47434e-07	1.01801e-05	0.181812	69.0484	6.10954
	Rps13	LTSDDVKEQIYK	OS=Mus musculus GN=Rps13	1.47434e-07	1.01691e-05	0.191633	68.9734	6.10797
	Mthfd1	QPSQGPTFGIK	OS=Mus musculus GN=Mthfd1	1.47434e-07	1.01112e-05	0.419942	68.581	6.09974
	Mcm7	SVHFSEAEQR	OS=Mus musculus GN=Mcm7	1.47434e-07	1.00955e-05	0.0144681	68.4744	6.09749
	Herc4	VIFVGEDAVDAGGVR	OS=Mus musculus GN=Herc4	1.47434e-07	1.00903e-05	0.181647	68.4391	6.09675
	Flnb	AGGPGLER	OS=Mus musculus GN=Flnb	1.47434e-07	1.00546e-05	0.254841	68.1972	6.09164
	Cdc37	ESDGQVELER	OS=Mus musculus GN=Cdc37	1.47434e-07	9.9832e-06	0.183282	67.7128	6.08136
	Ssr4	FFDEESYSLLR	OS=Mus musculus GN=Ssr4	1.47434e-07	9.94618e-06	0.420084	67.4617	6.076
	S100a10	EFPGFLENQK	OS=Mus musculus GN=S100a10	1.47434e-07	9.90763e-06	0.420074	67.2003	6.0704
	Mtap	NMAQFSVLPPRH	OS=Mus musculus GN=Mtap	1.47434e-07	9.68996e-06	0.419822	65.7238	6.03834
	Mcm4	VEAIDVEEAK	OS=Mus musculus GN=Mcm4	1.47434e-07	9.67393e-06	0.235219	65.6152	6.03596
	Hmga1	EPSEVPTPK	OS=Mus musculus GN=Hmga1	1.47434e-07	9.67204e-06	0.419816	65.6023	6.03567
	Pdcl3	AISTTCIPNYPDR	OS=Mus musculus GN=Pdcl3	1.47434e-07	9.62991e-06	0.184995	65.3166	6.02938
	Nmt1	SGLSPANDTGAK	OS=Mus musculus GN=Nmt1	1.47434e-07	9.58663e-06	0.065684	65.023	6.02288
	Fmr1	FHEQFIVR	OS=Mus musculus GN=Fmr1	1.47434e-07	9.44817e-06	0.0467239	64.0839	6.00189
	Kif5b	ILQDSLGGNCR	OS=Mus musculus GN=Kif5b	1.47434e-07	9.2626e-06	0.00511623	62.8252	5.97327
	Dynll1	NFGSYVTHETK	OS=Mus musculus GN=Dynll1	1.47434e-07	9.22235e-06	0.00501803	62.5522	5.96699
	Tardbp	AFAFVTFADDKVAQSLCGEDLIIK	OS=Mus musculus GN=Tardbp	1.47434e-07	9.19708e-06	0.237635	62.3808	5.96303
	Cycs	TGQAAGFSYTDANK	OS=Mus musculus GN=Cycs	1.47434e-07	9.09315e-06	0.181097	61.6759	5.94663
	Xrcc6	VELSEEELK	OS=Mus musculus GN=Xrcc6	1.47434e-07	9.073e-06	0.181912	61.5392	5.94343
	Vcp	IHVLPIDDTVEGI	OS=Mus musculus GN=Vcp	1.47434e-07	9.0684e-06	0.181884	61.508	5.9427
	Stam	DFASEVSNVLNK	OS=Mus musculus GN=Stam	1.47434e-07	9.04507e-06	0.000572137	61.3498	5.93899
	Hnrnpc	VPPPPPIAR	OS=Mus musculus GN=Hnrnpc	1.47434e-07	9.02212e-06	0.419608	61.1941	5.93532
	Prdx5	FSMVIDNGIVK	OS=Mus musculus GN=Prdx5	1.47434e-07	8.87806e-06	0.418713	60.217	5.9121
	Rpap3	NLDPDVFNQIIK	OS=Mus musculus GN=Rpap3	1.47434e-07	8.85173e-06	0.185694	60.0384	5.90781
	Rnf213	EAANQDALQEAGTFR	OS=Mus musculus GN=Rnf213	1.47434e-07	8.83037e-06	0.011228	59.8935	5.90433
	Fscn1	YWTLTATGGVQSTASTK	OS=Mus musculus GN=Fscn1	1.47434e-07	8.81692e-06	0.418685	59.8023	5.90213
	Rpn1	FVDHVFDEQVIDSL	OS=Mus musculus GN=Rpn1	1.47434e-07	8.69371e-06	0.390328	58.9666	5.88183
	Nt5c	NEQYGALRPDLAEK	OS=Mus musculus GN=Nt5c	1.47434e-07	8.66898e-06	0.1809	58.7989	5.87772
	Sec23b	FSWNVWPSSR	OS=Mus musculus GN=Sec23b	1.47434e-07	8.63435e-06	0.419686	58.564	5.87194
	Ncapd2	NFFNELSHK	OS=Mus musculus GN=Ncapd2	1.47434e-07	8.61464e-06	0.0205558	58.4303	5.86865
	Ppp1r18	LSPGETPEESLR	OS=Mus musculus GN=Ppp1r18	1.47434e-07	8.57008e-06	0.184392	58.1281	5.86116
	Tjap1	ELEIGQDCLELELGQSR	OS=Mus musculus GN=Tjap1	1.47434e-07	8.5356e-06	0.182917	57.8942	5.85535
	Eif2b4	LGLQYSQGLISGSNAR	OS=Mus musculus GN=Eif2b4	1.47434e-07	8.52173e-06	0.181624	57.8002	5.853
	Parp1	MVDPEKPQLGMIDR	OS=Mus musculus GN=Parp1	1.47434e-07	8.42544e-06	0.0077609	57.147	5.83661
	Hsp90ab1	AKFENLCK	OS=Mus musculus GN=Hsp90ab1	1.47434e-07	8.37956e-06	0.418473	56.8358	5.82873
	Hnrnpm	LLFDRPMHVK	OS=Mus musculus GN=Hnrnpm	1.47434e-07	8.33688e-06	0.184375	56.5464	5.82136
	Tfrc	DALGAGVAAK	OS=Mus musculus GN=Tfrc	1.47434e-07	8.3148e-06	0.258849	56.3966	5.81754
	Eif3f	YAYYDTER	OS=Mus musculus GN=Eif3f	1.47434e-07	8.26177e-06	0.180364	56.0369	5.80831
	Cops5	LEQSEAQLGR	OS=Mus musculus GN=Cops5	1.47434e-07	8.19159e-06	0.182815	55.5609	5.796
	Cct6a	TEVNSGFFYK	OS=Mus musculus GN=Cct6a	1.47434e-07	8.09312e-06	0.419483	54.893	5.77855
	Hspa9	CELSSSVQTDINLPYLTMDASGPK	OS=Mus musculus GN=Hspa9	1.47434e-07	8.03329e-06	0.419459	54.4872	5.76785
	Flnc	GAGTGGLGLAIEGPSEAK	OS=Mus musculus GN=Flnc	1.47434e-07	7.9381e-06	0.000640517	53.8416	5.75065
	Pygb	VLYPNDNFFEGK	OS=Mus musculus GN=Pygb	1.47434e-07	7.80994e-06	0.418161	52.9723	5.72717
	Xpot	NAQEALEAIETK	OS=Mus musculus GN=Xpot	1.47434e-07	7.77497e-06	0.419109	52.7351	5.72069
	Hat1	FCQFLPSFSR	OS=Mus musculus GN=Hat1	1.47434e-07	7.63326e-06	0.182521	51.7739	5.69415
	Arpc4	KPVEGYDISFLIT	OS=Mus musculus GN=Arpc4	1.47434e-07	7.62729e-06	0.318058	51.7334	5.69303
	Dnpep	SPSPFHVVAECR	OS=Mus musculus GN=Dnpep	1.47434e-07	7.56918e-06	0.00561936	51.3393	5.68199
	Hnrnpd	YHNVGLSK	OS=Mus musculus GN=Hnrnpd	1.47434e-07	7.53989e-06	0.417996	51.1407	5.6764
	Cttn	TVPIEAVTSK	OS=Mus musculus GN=Cttn	1.47434e-07	7.49407e-06	0.417966	50.8299	5.6676
	Ppp1r7	SLETVYLER	OS=Mus musculus GN=Ppp1r7	1.47434e-07	7.49149e-06	0.180181	50.8124	5.66711
	Cct6a	MLVSGAGDIK	OS=Mus musculus GN=Cct6a	1.47434e-07	7.46175e-06	0.418956	50.6106	5.66137
	Pdia3	DGEEAGAYDGPR	OS=Mus musculus GN=Pdia3	1.47434e-07	7.42374e-06	0.0690034	50.3528	5.654
	Dmxl2	LPLGGSIK	OS=Mus musculus GN=Dmxl2	1.47434e-07	7.33195e-06	0.418889	49.7303	5.63605
	Nup205	FTDELMEQGLTYK	OS=Mus musculus GN=Nup205	1.47434e-07	7.29449e-06	0.18175	49.4761	5.62866
	Pnp	KLQEGTYVMLAGPNFETVAESR	OS=Mus musculus GN=Pnp	1.47434e-07	7.15234e-06	0.417737	48.512	5.60027
	Bzw1	YFTEAGLK	OS=Mus musculus GN=Bzw1	1.47434e-07	7.0701e-06	0.418746	47.9542	5.58359
	Psmb1	SGFHGDCLTLTK	OS=Mus musculus GN=Psmb1	1.47434e-07	7.0679e-06	0.3118	47.9393	5.58314
	Copb1	VLSECSPLMNDIFNK	OS=Mus musculus GN=Copb1	1.47434e-07	7.06307e-06	0.418742	47.9065	5.58215
	Clta	DIDESSPGTEWER	OS=Mus musculus GN=Clta	6.78733e-07	3.21782e-05	0.187579	47.4092	5.56709
	Eftud2	GLAEDIENEVVQITWNR	OS=Mus musculus GN=Eftud2	1.47434e-07	6.95386e-06	0.417592	47.1658	5.55967
	Ywhaq	YYEILNNPELACTLAK	OS=Mus musculus GN=Ywhaq	1.47434e-07	6.90533e-06	0.223529	46.8366	5.54956
	Prep	SNFLVLCYLHDVK	OS=Mus musculus GN=Prep	1.47434e-07	6.86398e-06	0.180203	46.5561	5.5409
	Kpna1	NAVWALSNLCR	OS=Mus musculus GN=Kpna1	1.47434e-07	6.85811e-06	0.418898	46.5163	5.53967
	Nle1	LLVSGSSDSTLK	OS=Mus musculus GN=Nle1	1.47434e-07	6.81822e-06	0.184066	46.2458	5.53125
	Supt6h	HETEQFPAEPLELAK	OS=Mus musculus GN=Supt6h	1.47434e-07	6.66459e-06	0.00720687	45.2038	5.49837
	Gnb2	LLVSASQDGK	OS=Mus musculus GN=Gnb2	1.47434e-07	6.60381e-06	0.417316	44.7915	5.48515
	Tcerg1	AIVPLEAR	OS=Mus musculus GN=Tcerg1	1.47434e-07	6.57122e-06	0.185564	44.5705	5.47802
	Hars	IGDYVQQHGGVSLVEQLLQDPK	OS=Mus musculus GN=Hars	1.47434e-07	6.56391e-06	0.418437	44.5209	5.47641
	Eif5a	YDCGEEILITVLSAMTEEAAVAIK	OS=Mus musculus GN=Eif5a	1.47434e-07	6.56202e-06	0.0569816	44.5081	5.476
	Rpl38	KIEEIKDF	OS=Mus musculus GN=Rpl38	9.74781e-07	4.33025e-05	0.429308	44.4228	5.47323
	Scpep1	EVWDYVTVR	OS=Mus musculus GN=Scpep1	1.47434e-07	6.54825e-06	0.418427	44.4147	5.47296
	Uba1	TYGLTGSQDR	OS=Mus musculus GN=Uba1	1.47434e-07	6.5373e-06	0.207176	44.3404	5.47055
	Atp5c1	THSDQFLVSFK	OS=Mus musculus GN=Atp5c1	1.47434e-07	6.45526e-06	0.182636	43.7839	5.45233
	Vcl	MALLMAEMSR	OS=Mus musculus GN=Vcl	1.47434e-07	6.44138e-06	0.417178	43.6898	5.44922
	Atic	NAWQLVTELR	OS=Mus musculus GN=Atic	1.47434e-07	6.4276e-06	0.191713	43.5964	5.44614
	GAPDH	VVDLMAYMASKE	OS=Mus musculus GN=GAPDH	1.47434e-07	6.4011e-06	0.417142	43.4166	5.44018
	Ilf3	QDMGLPTGAEGR	OS=Mus musculus GN=Ilf3	1.47434e-07	6.37312e-06	0.18702	43.2268	5.43386
	Plec	VEDPETGLR	OS=Mus musculus GN=Plec	1.47434e-07	6.37222e-06	0.181101	43.2207	5.43365
	Atp1a1	LSLDELHR	OS=Mus musculus GN=Atp1a1	1.47434e-07	6.30236e-06	0.417053	42.7469	5.41775
	Glo1	RFEELGVK	OS=Mus musculus GN=Glo1	1.47434e-07	6.30195e-06	0.418557	42.7441	5.41765
	Fam98b	EMACPYSVLVSGDIK	OS=Mus musculus GN=Fam98b	1.47434e-07	6.27147e-06	0.014602	42.5374	5.41066
	Hells	YLIVDEGHR	OS=Mus musculus GN=Hells	1.47434e-07	6.2507e-06	0.184487	42.3965	5.40587
	Prdx2	KEGGLGPLNI	OS=Mus musculus GN=Prdx2	1.47434e-07	6.15838e-06	0.00797474	41.7703	5.38441
	Dld	VCHAHPTLSEAFR	OS=Mus musculus GN=Dld	1.47434e-07	6.08891e-06	0.357144	41.2991	5.36804
	Gm9493	ELNITAAK	OS=Mus musculus GN=Gm9493	1.47434e-07	6.07065e-06	0.331467	41.1753	5.36371
	Gsn	DSQEEEKTEALTSAK	OS=Mus musculus GN=Gsn	1.47434e-07	6.06736e-06	0.00515582	41.153	5.36292
	Pkn2	ATSVALPGWSPSDNR	OS=Mus musculus GN=Pkn2	1.47434e-07	6.05361e-06	0.418071	41.0597	5.35965
	Sh3gl1	FIDPLQNLCDK	OS=Mus musculus GN=Sh3gl1	1.47434e-07	6.05146e-06	0.205933	41.0451	5.35914
	Plec	ALVPAAELLDSGVISHELYQQLQR	OS=Mus musculus GN=Plec	1.47434e-07	6.03636e-06	0.418057	40.9427	5.35553
	Pdia4	YGIVDYMIEQSGPPSK	OS=Mus musculus GN=Pdia4	1.47434e-07	6.02188e-06	0.416784	40.8445	5.35207
	Rrm2	EYLFNAIETMPCVK	OS=Mus musculus GN=Rrm2	1.47434e-07	5.96598e-06	0.182765	40.4653	5.33861
	Ide	LHIEALLHGNITK	OS=Mus musculus GN=Ide	1.47434e-07	5.9436e-06	0.181511	40.3135	5.33319
	Tpp2	ICEVINEAVWK	OS=Mus musculus GN=Tpp2	1.47434e-07	5.91917e-06	0.182897	40.1478	5.32725
	Ap2a1	LVECLETVLNK	OS=Mus musculus GN=Ap2a1	1.47434e-07	5.91794e-06	0.381391	40.1395	5.32695
	Rfc3	VVLLTEVDK	OS=Mus musculus GN=Rfc3	1.47434e-07	5.87738e-06	0.0104016	39.8643	5.31703
	Eif2s2	EKNPDMVAGEK	OS=Mus musculus GN=Eif2s2	1.47434e-07	5.85697e-06	0.246511	39.726	5.31201
	Ipo9	IFTMAEVYGIR	OS=Mus musculus GN=Ipo9	1.47434e-07	5.80408e-06	0.416556	39.3672	5.29892
	Eif3f	FLMSLVNQVPK	OS=Mus musculus GN=Eif3f	1.47434e-07	5.78245e-06	0.416533	39.2205	5.29354
	Tpd52l2	VEEEIVTLR	OS=Mus musculus GN=Tpd52l2	1.47434e-07	5.771e-06	0.000373205	39.1428	5.29068
	Bcap31	AENEALAMQK	OS=Mus musculus GN=Bcap31	1.47434e-07	5.70223e-06	0.011174	38.6764	5.27338
	Polr2b	LDDDGLIAPGVR	OS=Mus musculus GN=Polr2b	1.47434e-07	5.65559e-06	0.417738	38.36	5.26153
	Apeh	SALYYVDLSGGK	OS=Mus musculus GN=Apeh	1.47434e-07	5.63157e-06	0.417716	38.1971	5.25539
	Ddx3x	ELAVQIYEEAR	OS=Mus musculus GN=Ddx3x	1.47434e-07	5.60954e-06	0.417696	38.0477	5.24974
	Brox	IPTEAPQLELK	OS=Mus musculus GN=Brox	1.47434e-07	5.59639e-06	0.416322	37.9585	5.24635
	Pkn2	DFDLEPEPPPAPPR	OS=Mus musculus GN=Pkn2	1.47434e-07	5.58257e-06	0.181209	37.8647	5.24278
	Por	FAVFGLGNK	OS=Mus musculus GN=Por	1.47434e-07	5.54282e-06	0.18859	37.5951	5.23247
	Snrnp70	QQEVETELK	OS=Mus musculus GN=Snrnp70	1.47434e-07	5.52234e-06	0.180013	37.4562	5.22713
	Ovca2	VIPSQESMQLASR	OS=Mus musculus GN=Ovca2	1.47434e-07	5.48899e-06	0.416194	37.23	5.21839
	Hnrnpm	YVELLMDAEGK	OS=Mus musculus GN=Hnrnpm	1.47434e-07	5.47714e-06	0.181146	37.1496	5.21528
	Pgk1	QIVWNGPVGVFEWEAFAR	OS=Mus musculus GN=Pgk1	1.47434e-07	5.47157e-06	0.416173	37.1119	5.21381
	Cd44	EPSETPDQCMTADETR	OS=Mus musculus GN=Cd44	1.47434e-07	5.44559e-06	0.0135506	36.9357	5.20694
	Gsn	EPGLQIWR	OS=Mus musculus GN=Gsn	1.47434e-07	5.39108e-06	0.417489	36.566	5.19243
	Rps27	LTEGCSFR	OS=Mus musculus GN=Rps27	1.47434e-07	5.33747e-06	0.181308	36.2024	5.17801
	Msh2	NNSFVNEIISR	OS=Mus musculus GN=Msh2	1.47434e-07	5.32936e-06	0.201179	36.1473	5.17582
	Pfdn2	IIETLSQQLQAK	OS=Mus musculus GN=Pfdn2	1.47434e-07	5.31315e-06	0.188699	36.0374	5.17142
	Bin1	IAENNDLLWMDYHQK	OS=Mus musculus GN=Bin1	1.47434e-07	5.3097e-06	0.00701824	36.014	5.17049
	Arf5	QDMPNAMPVSELTDK	OS=Mus musculus GN=Arf5	1.47434e-07	5.30866e-06	0.417406	36.007	5.1702
	Dnajc8	LLLDQEQK	OS=Mus musculus GN=Dnajc8	1.47434e-07	5.29419e-06	0.00230948	35.9088	5.16626
	Dis3	NVIVLQTVMQEVR	OS=Mus musculus GN=Dis3	1.47434e-07	5.28764e-06	0.210097	35.8643	5.16448
	Arcn1	ENVNLAQIR	OS=Mus musculus GN=Arcn1	1.47434e-07	5.28111e-06	0.417738	35.8201	5.1627
	Capn1	LEICNLTPDALK	OS=Mus musculus GN=Capn1	1.47434e-07	5.27202e-06	0.185382	35.7584	5.16021
	Hk2	HIDMVEGDEGR	OS=Mus musculus GN=Hk2	1.47434e-07	5.25358e-06	0.0783924	35.6333	5.15516
	Pkm	PVAVALDTK	OS=Mus musculus GN=Pkm	1.47434e-07	5.15725e-06	0.179112	34.9799	5.12846
	Acot7	ATLWYVPLSLK	OS=Mus musculus GN=Acot7	1.47434e-07	5.14943e-06	0.417608	34.927	5.12627
	Edc4	EAFQSVVLPAFEK	OS=Mus musculus GN=Edc4	1.47434e-07	5.13175e-06	0.417218	34.807	5.12131
	S100a11	HDSFIQTSQK	OS=Mus musculus GN=S100a11	1.47434e-07	5.12705e-06	0.228111	34.7751	5.11998
	Basp1	ETPAASEAPSSAAK	OS=Mus musculus GN=Basp1	1.47434e-07	5.09702e-06	0.179332	34.5715	5.11151
	Nup155	LYFSTCPFR	OS=Mus musculus GN=Nup155	1.47434e-07	5.07163e-06	0.00459211	34.3992	5.1043
	Abi2	VTGLFPGNYVESIMHYSE	OS=Mus musculus GN=Abi2	1.47434e-07	5.0561e-06	0.417134	34.2939	5.09988
	Tfg	TDDQVSGPPSAPTEDR	OS=Mus musculus GN=Tfg	1.47434e-07	4.9909e-06	0.191888	33.8517	5.08116
	Flna	YKGQHVPGSPFQFTVGPLGEGGAHK	OS=Mus musculus GN=Flna	1.47434e-07	4.97951e-06	0.18322	33.7744	5.07786
	Osbpl11	SFSLASSGNSPISQR	OS=Mus musculus GN=Osbpl11	1.47434e-07	4.97833e-06	0.417045	33.7664	5.07752
	Rps18	YSQVLANGLDNK	OS=Mus musculus GN=Rps18	1.47434e-07	4.96076e-06	0.415479	33.6472	5.07241
	Ddx6	VDHVQMIVLDEADK	OS=Mus musculus GN=Ddx6	1.47434e-07	4.95855e-06	0.417021	33.6323	5.07177
	Cs	TVVGQITVD	OS=Mus musculus GN=Cs	1.47434e-07	4.95803e-06	0.261579	33.6287	5.07162
	Ganab	FPQPLNMLEHLASK	OS=Mus musculus GN=Ganab	1.47434e-07	4.81815e-06	0.0282967	32.68	5.03033
	Lgmn	DYTGEDVTPENFLAVLR	OS=Mus musculus GN=Lgmn	1.47434e-07	4.80248e-06	0.41723	32.5736	5.02563
	Echdc2	EQMSDVEVGTFVQR	OS=Mus musculus GN=Echdc2	1.47434e-07	4.80042e-06	0.180764	32.5597	5.02501
	Mybbp1a	NPSWTSSYMCFR	OS=Mus musculus GN=Mybbp1a	1.47434e-07	4.75218e-06	0.41717	32.2325	5.01044
	Thop1	LSEFDVEMSMR	OS=Mus musculus GN=Thop1	1.47434e-07	4.72593e-06	0.417139	32.0544	5.00245
	Canx	NKRDEEEEEEKLEEK	OS=Mus musculus GN=Canx	1.47434e-07	4.7241e-06	0.415105	32.0421	5.00189
	Crk	DSSTSPGDYVLSVSENSR	OS=Mus musculus GN=Crk	1.47434e-07	4.67233e-06	0.0560017	31.6909	4.986
	Usp14	SSSSGHYVSWVR	OS=Mus musculus GN=Usp14	1.47434e-07	4.65587e-06	0.414989	31.5792	4.9809
	Cltc	NNRPSEGPLQTR	OS=Mus musculus GN=Cltc	7.53039e-07	2.37156e-05	0.274034	31.4932	4.97697
	Fxr1	GFLEFVEDFIQVPR	OS=Mus musculus GN=Fxr1	1.47434e-07	4.62803e-06	0.188956	31.3905	4.97225
	Krt8	SFTSGPGAR	OS=Mus musculus GN=Krt8	1.47434e-07	4.61792e-06	0.414924	31.3219	4.9691
	Uggt1	VWQLQDLSFQTAAR	OS=Mus musculus GN=Uggt1	1.47434e-07	4.61249e-06	0.416998	31.285	4.9674
	Pdia3	DPNIVIAK	OS=Mus musculus GN=Pdia3	1.47434e-07	4.6059e-06	0.204904	31.2404	4.96534
	Gbf1	NEEIVMPEEQTGLVR	OS=Mus musculus GN=Gbf1	1.47434e-07	4.59328e-06	0.416973	31.1547	4.96138
	Mapk1	ISPFEHQTYCQR	OS=Mus musculus GN=Mapk1	1.47434e-07	4.59278e-06	0.416555	31.1514	4.96122
	Gtf2i	SPTWFGIPR	OS=Mus musculus GN=Gtf2i	1.47434e-07	4.56994e-06	0.184058	30.9965	4.95403
	Map1b	DLTGQVPTPPVK	OS=Mus musculus GN=Map1b	1.47434e-07	4.48727e-06	0.416405	30.4357	4.92769
	Smc4	LLEENVSVFK	OS=Mus musculus GN=Smc4	1.47434e-07	4.47721e-06	0.000472888	30.3675	4.92446
	Ctnna1	TSVQTEDDQLIAGQSAR	OS=Mus musculus GN=Ctnna1	1.47434e-07	4.45676e-06	0.179811	30.2288	4.91785
	Fubp1	RPLEDGDQPDAK	OS=Mus musculus GN=Fubp1	1.47434e-07	4.40457e-06	0.414532	29.8747	4.90085
	Prpf3	DQTKPTPLILDEQGR	OS=Mus musculus GN=Prpf3	1.47434e-07	4.40252e-06	0.197559	29.8609	4.90019
	Map1b	DIKPQLELIEDEEK	OS=Mus musculus GN=Map1b	1.47434e-07	4.37304e-06	0.00115307	29.6609	4.89049
	Ppp4r2	TGETMIQWSQFK	OS=Mus musculus GN=Ppp4r2	1.47434e-07	4.3634e-06	0.414452	29.5956	4.88731
	Sfpq	HHQGPPPGGPGPR	OS=Mus musculus GN=Sfpq	1.47434e-07	4.34237e-06	0.180542	29.4529	4.88034
	Thop1	NGLHLPQDTQEK	OS=Mus musculus GN=Thop1	1.47434e-07	4.30011e-06	0.0075909	29.1663	4.86623
	G3bp1	QYYTLLNQAPDMLHR	OS=Mus musculus GN=G3bp1	1.47434e-07	4.25268e-06	0.180124	28.8446	4.85023
	Srm	NPSTNFREPVQQLTQAQVEQMQLK	OS=Mus musculus GN=Srm	1.47434e-07	4.24509e-06	0.200745	28.7931	4.84765
	Gspt1	YIGLPFIPYLDNLPNFNR	OS=Mus musculus GN=Gspt1	1.47434e-07	4.22995e-06	0.226135	28.6904	4.8425
	Myh9	QRYEILTPNSIPK	OS=Mus musculus GN=Myh9	1.47434e-07	4.16839e-06	0.416369	28.2729	4.82135
	Cct2	KIHPQTIISGWR	OS=Mus musculus GN=Cct2	1.47434e-07	4.1648e-06	0.416363	28.2485	4.8201
	Ncbp1	FENFVSVTQEEDVPQVR	OS=Mus musculus GN=Ncbp1	1.47434e-07	4.15211e-06	0.189004	28.1624	4.8157
	Rpl3	DDASKPVHLTAF	OS=Mus musculus GN=Rpl3	1.47434e-07	4.15035e-06	0.195918	28.1505	4.81509
	Dctn2	DLAVLDQVEAR	OS=Mus musculus GN=Dctn2	1.47434e-07	4.13509e-06	0.180489	28.047	4.80977
	Pla2g4a	AMVGFSGVMK	OS=Mus musculus GN=Pla2g4a	1.47434e-07	4.11312e-06	0.41628	27.898	4.80209
	Sptan1	EAALTNEEVGADLEQVEVLQK	OS=Mus musculus GN=Sptan1	1.47434e-07	4.09097e-06	0.415773	27.7478	4.7943
	Hspa4l	LEDTENWLYEEGEDQPK	OS=Mus musculus GN=Hspa4l	1.47434e-07	4.04358e-06	0.183938	27.4263	4.77749
	Usp7	HQYINEDEYEVNLK	OS=Mus musculus GN=Usp7	1.47434e-07	3.99264e-06	0.206487	27.0808	4.7592
	Pfdn5	DCLNVLNK	OS=Mus musculus GN=Pfdn5	1.47434e-07	3.93819e-06	0.00377121	26.7115	4.73939
	Rpl21	TNGKEPELLEPIPYEFMA	OS=Mus musculus GN=Rpl21	1.47434e-07	3.92187e-06	0.181712	26.6008	4.7334
	Kpna1	LVELLMHNDYK	OS=Mus musculus GN=Kpna1	1.47434e-07	3.92175e-06	0.415955	26.6	4.73335
	Ap2a1	ILVAGDSMDSVK	OS=Mus musculus GN=Ap2a1	1.47434e-07	3.9044e-06	0.413439	26.4823	4.72696
	Ezr	SGYLSSER	OS=Mus musculus GN=Ezr	1.47434e-07	3.88732e-06	0.198593	26.3664	4.72063
	Yars	FVPKEELQDR	OS=Mus musculus GN=Yars	1.47434e-07	3.86713e-06	0.413345	26.2295	4.71312
	Hnrnpa2b1	GFGFVTFSSMAEVDAAMAAR	OS=Mus musculus GN=Hnrnpa2b1	1.47434e-07	3.77652e-06	0.178299	25.6149	4.67891
	Pdxdc1	ILVEDELSSPVVVFR	OS=Mus musculus GN=Pdxdc1	1.47434e-07	3.77006e-06	0.415158	25.5711	4.67644
	Pdia4	EVSQPDWTPPPEVTLSLTK	OS=Mus musculus GN=Pdia4	1.47434e-07	3.74765e-06	0.204918	25.4191	4.66784
	Cdc40	LWDTETGQCISR	OS=Mus musculus GN=Cdc40	1.47434e-07	3.7321e-06	0.412991	25.3136	4.66184
	Actn1	ISIEMHGTLEDQLSHLR	OS=Mus musculus GN=Actn1	1.47434e-07	3.73134e-06	0.415596	25.3085	4.66155
	Get4	GDYYEAHQMYR	OS=Mus musculus GN=Get4	1.47434e-07	3.72051e-06	0.178172	25.235	4.65735
	Snrnp200	ATLPNYEDVATFLR	OS=Mus musculus GN=Snrnp200	1.47434e-07	3.71869e-06	0.230932	25.2227	4.65665
	Lta4h	ASMHPVTAMLVGR	OS=Mus musculus GN=Lta4h	1.47434e-07	3.70714e-06	0.412922	25.1443	4.65216
	Serbp1	FDQLFDDESDPFEVLK	OS=Mus musculus GN=Serbp1	1.47434e-07	3.70619e-06	0.236279	25.1379	4.65179
	GAPDH	MTTVHAITATQK	OS=Mus musculus GN=GAPDH	1.47434e-07	3.69826e-06	0.412897	25.0841	4.6487
	Ube2m	GGYIGSTYFER	OS=Mus musculus GN=Ube2m	1.47434e-07	3.68761e-06	0.412868	25.0119	4.64454
	Fnbp4	KLQDAAEQLKQ	OS=Mus musculus GN=Fnbp4	3.04906e-06	7.60896e-05	0.437318	24.9551	4.64126
	Mcm5	GVVCIDEFDK	OS=Mus musculus GN=Mcm5	1.47434e-07	3.67254e-06	0.179949	24.9097	4.63863
	Qdpr	EGGLLTLAGAK	OS=Mus musculus GN=Qdpr	1.47434e-07	3.64789e-06	0.415426	24.7424	4.62892
	Rnf213	ELIESAEGICSSDR	OS=Mus musculus GN=Rnf213	1.47434e-07	3.63963e-06	0.177446	24.6864	4.62565
	Eif3b	SPSQEPSAPGK	OS=Mus musculus GN=Eif3b	1.47434e-07	3.62244e-06	0.191789	24.5699	4.61882
	Map4	ARPSTLPAR	OS=Mus musculus GN=Map4	1.47434e-07	3.62144e-06	0.212963	24.563	4.61842
	Eprs	IDMSSNNGCMR	OS=Mus musculus GN=Eprs	1.47434e-07	3.61892e-06	0.191747	24.5459	4.61741
	Fkbp4	LYANMFER	OS=Mus musculus GN=Fkbp4	1.47434e-07	3.60868e-06	0.1793	24.4765	4.61333
	Trove2	MTANSVLEPGNSEVSLICEK	OS=Mus musculus GN=Trove2	1.47434e-07	3.60506e-06	0.18543	24.452	4.61188
	FAM120A	SLTTSQYLMHEVAK	OS=Mus musculus GN=FAM120A	1.47434e-07	3.59477e-06	0.182367	24.3821	4.60775
	Qars	GFHQVPFASTVFIER	OS=Mus musculus GN=Qars	1.47434e-07	3.58544e-06	0.210566	24.3189	4.60401
	Anp32e	ELEFLSMANVELSSLAR	OS=Mus musculus GN=Anp32e	1.47434e-07	3.55108e-06	0.414671	24.0858	4.59011
	Ttc27	NLELNDDTVLNEIK	OS=Mus musculus GN=Ttc27	1.47434e-07	3.54484e-06	0.414656	24.0435	4.58758
	Sugt1	LVGEIKEEEKNEK	OS=Mus musculus GN=Sugt1	1.47434e-07	3.53817e-06	0.199233	23.9982	4.58486
	Snrpa1	KGGPSAGDVEAIK	OS=Mus musculus GN=Snrpa1	1.47434e-07	3.52707e-06	0.0135518	23.923	4.58033
	Rpl24	MKVELCSFSGYK	OS=Mus musculus GN=Rpl24	1.47434e-07	3.50699e-06	0.206094	23.7868	4.57209
	Myg1	LASCDIVVDVGGEYNPQSHR	OS=Mus musculus GN=Myg1	1.47434e-07	3.50499e-06	0.412329	23.7732	4.57126
	Pafah1b3	LLAQDQGQGIPLPETAS	OS=Mus musculus GN=Pafah1b3	1.47434e-07	3.50432e-06	0.412327	23.7687	4.57099
	Eprs	GSQFGQSCCLR	OS=Mus musculus GN=Eprs	1.47434e-07	3.46556e-06	0.200592	23.5058	4.55495
	Ppwd1	VMQLALFQGIAK	OS=Mus musculus GN=Ppwd1	1.47434e-07	3.46468e-06	0.205425	23.4998	4.55457
	Rpl8	VKLPSGSK	OS=Mus musculus GN=Rpl8	6.45574e-07	1.51422e-05	0.415412	23.4554	4.55185
	Ola1	LKPEYDIMCK	OS=Mus musculus GN=Ola1	1.47434e-07	3.44219e-06	0.412129	23.3473	4.54518
	Wdr3	FWDFELVTDK	OS=Mus musculus GN=Wdr3	1.47434e-07	3.44135e-06	0.185685	23.3415	4.54483
	Lars	TDIGDTMVYLVH	OS=Mus musculus GN=Lars	1.47434e-07	3.43764e-06	0.176606	23.3164	4.54327
	Mcm7	YGTQLVHLAHR	OS=Mus musculus GN=Mcm7	1.47434e-07	3.42991e-06	0.181148	23.264	4.54003
	Smc3	ELGSLPQEAFEK	OS=Mus musculus GN=Smc3	1.47434e-07	3.4018e-06	0.414875	23.0733	4.52815
	Eif3l	VSSDVIDQK	OS=Mus musculus GN=Eif3l	1.47434e-07	3.3856e-06	0.411943	22.9635	4.52127
	Plod2	IVGPEENLSQAEAR	OS=Mus musculus GN=Plod2	1.47434e-07	3.369e-06	0.184022	22.8508	4.51417
	Aacs	QQVALFAAAMR	OS=Mus musculus GN=Aacs	1.47434e-07	3.34966e-06	0.411821	22.7196	4.50587
	Pdcd6ip	FLTALAQDGVINEEALSVTELDR	OS=Mus musculus GN=Pdcd6ip	1.47434e-07	3.32602e-06	0.411739	22.5593	4.49565
	Mcm7	MVDIVEKEDVNEAIR	OS=Mus musculus GN=Mcm7	7.98589e-07	1.78906e-05	0.435543	22.4028	4.4856
	Pdhb	VFLLGEEVAQYDGAYK	OS=Mus musculus GN=Pdhb	1.47434e-07	3.30065e-06	0.179676	22.3872	4.4846
	Qdpr	GAVHQLCQSLAGK	OS=Mus musculus GN=Qdpr	1.47434e-07	3.29635e-06	0.19315	22.3581	4.48272
	Acy1	SVSIQYLEAVR	OS=Mus musculus GN=Acy1	1.47434e-07	3.27689e-06	0.414561	22.2261	4.47418
	Smarca5	WGRDDIENIAR	OS=Mus musculus GN=Smarca5	1.47434e-07	3.27086e-06	0.0179163	22.1852	4.47152
	Rprd1b	SVYGGEFIQQLK	OS=Mus musculus GN=Rprd1b	1.47434e-07	3.26944e-06	0.411539	22.1756	4.4709
	Pa2g4	GDAMIMEETGK	OS=Mus musculus GN=Pa2g4	1.47434e-07	3.26079e-06	0.411508	22.1169	4.46707
	Atp5a1	EIVTNFLAGFEP	OS=Mus musculus GN=Atp5a1	1.47434e-07	3.25357e-06	0.411481	22.0679	4.46388
	Hsp90aa1	MIEPIDEYCVQQLK	OS=Mus musculus GN=Hsp90aa1	1.47434e-07	3.24663e-06	0.18806	22.0208	4.4608
	Ap2a1	LEPNAQAQMYR	OS=Mus musculus GN=Ap2a1	1.47434e-07	3.21408e-06	0.202277	21.8001	4.44626
	Ddah1	TPEEYPESAK	OS=Mus musculus GN=Ddah1	1.47434e-07	3.20897e-06	0.411316	21.7654	4.44397
	Serpinb6a	AFVEVNEEGTEAAAATAGMMTVR	OS=Mus musculus GN=Serpinb6a	1.47434e-07	3.14007e-06	0.411052	21.2981	4.41265
	Hmgb1	EKGKFEDMAK	OS=Mus musculus GN=Hmgb1	1.47434e-07	3.13774e-06	0.411042	21.2823	4.41158
	Fxr1	DVIEEHGPSEK	OS=Mus musculus GN=Fxr1	1.47434e-07	3.12727e-06	0.21959	21.2113	4.40676
	Hspa4	EMLGLYTENEGK	OS=Mus musculus GN=Hspa4	1.47434e-07	3.12678e-06	0.413522	21.2079	4.40653
	Copg1	VFNETPINPR	OS=Mus musculus GN=Copg1	1.47434e-07	3.11003e-06	0.176288	21.0943	4.39878
	Ddb1	KTEPATGFIDGDLIESFLDISRPK	OS=Mus musculus GN=Ddb1	1.47434e-07	3.08804e-06	0.410843	20.9452	4.38855
	Camk2d	ESTESSNTTIEDEDVK	OS=Mus musculus GN=Camk2d	1.47434e-07	3.08391e-06	0.413387	20.9172	4.38662
	Ahnak	AGAISASGPELEGAGHSK	OS=Mus musculus GN=Ahnak	1.47434e-07	3.07149e-06	0.196747	20.8329	4.38079
	Fasn	YNGTLNLDR	OS=Mus musculus GN=Fasn	1.47434e-07	3.05975e-06	0.41331	20.7533	4.37527
	Actn4	MAPYQGPDAAPGALDYK	OS=Mus musculus GN=Actn4	1.47434e-07	3.04461e-06	0.413906	20.6506	4.36811
	Hnrnpll	QHSVVPSQIFELEDGTSSYK	OS=Mus musculus GN=Hnrnpll	1.47434e-07	3.04157e-06	0.41325	20.63	4.36667
	Fam49b	FTNEETVSFCLR	OS=Mus musculus GN=Fam49b	1.47434e-07	3.03439e-06	0.413874	20.5813	4.36326
	Dync1h1	SSLQSQCLNEVLK	OS=Mus musculus GN=Dync1h1	1.47434e-07	3.02886e-06	0.413857	20.5438	4.36063
	Dhx15	VAAMSVAQR	OS=Mus musculus GN=Dhx15	1.47434e-07	3.01665e-06	0.250278	20.4609	4.3548
	Cndp2	DVGAETLLHSCK	OS=Mus musculus GN=Cndp2	1.47434e-07	3.00945e-06	0.413143	20.4122	4.35136
	Dync1h1	LGGSPFGPAGTGK	OS=Mus musculus GN=Dync1h1	1.95247e-06	3.98407e-05	0.196157	20.4053	4.35088
	Cmpk1	YGYTHLSAGELLR	OS=Mus musculus GN=Cmpk1	1.47434e-07	2.9805e-06	0.175498	20.2158	4.33741
	Eno3	FMIELDGTENK	OS=Mus musculus GN=Eno3	1.47434e-07	2.97044e-06	0.413011	20.1475	4.33253
	Hk1	GDFLALDLGGTNFR	OS=Mus musculus GN=Hk1	1.47434e-07	2.94694e-06	0.412929	19.9882	4.32107
	Srp72	VDVEALENSPGATYIR	OS=Mus musculus GN=Srp72	1.47434e-07	2.942e-06	0.0260282	19.9547	4.31865
	Nudcd2	AQDIQCGLQSR	OS=Mus musculus GN=Nudcd2	1.47434e-07	2.93526e-06	0.410186	19.9089	4.31534
	Nup93	ALITFAGMIPYR	OS=Mus musculus GN=Nup93	1.47434e-07	2.93414e-06	0.180512	19.9013	4.31479
	Umps	RGSDVIIVGR	OS=Mus musculus GN=Umps	1.47434e-07	2.93326e-06	0.410177	19.8954	4.31436
	Mat2a	TAAYGHFGR	OS=Mus musculus GN=Mat2a	1.47434e-07	2.92907e-06	0.198505	19.8669	4.3123
	Rad23b	TLQQQTFK	OS=Mus musculus GN=Rad23b	1.47434e-07	2.92641e-06	0.255302	19.8489	4.31099
	Snrnp200	SPTLYGISHDDLK	OS=Mus musculus GN=Snrnp200	1.47434e-07	2.92359e-06	0.412846	19.8297	4.30959
	Ddx5	TGTAYTFFTPNNIK	OS=Mus musculus GN=Ddx5	1.47434e-07	2.92172e-06	0.410124	19.8171	4.30867
	Arpc5l	SSEIEQAVQSLDR	OS=Mus musculus GN=Arpc5l	1.47434e-07	2.91469e-06	0.412814	19.7694	4.3052
	Stk3	AGNILLNTEGHAK	OS=Mus musculus GN=Stk3	1.47434e-07	2.9136e-06	0.176573	19.762	4.30466
	Ipo4	SFAVGTLAESIQGLGTASAQFVSR	OS=Mus musculus GN=Ipo4	1.47434e-07	2.90786e-06	0.41006	19.723	4.30181
	Nsf	LFADAEEEQR	OS=Mus musculus GN=Nsf	1.47434e-07	2.90767e-06	0.175124	19.7218	4.30172
	Snrnp200	DLLPYGFAIHHAGMTR	OS=Mus musculus GN=Snrnp200	1.47434e-07	2.89931e-06	0.41002	19.6651	4.29757
	Padi4	VMGPNFGYVTR	OS=Mus musculus GN=Padi4	1.47434e-07	2.89232e-06	0.409988	19.6177	4.29408
	Txnrd1	VVGFHVLGPNAGEVTQGFAAALK	OS=Mus musculus GN=Txnrd1	1.47434e-07	2.87936e-06	0.413371	19.5297	4.2876
	Psmd2	LGSIFGLGLAYAGSNR	OS=Mus musculus GN=Psmd2	1.47434e-07	2.87272e-06	0.413348	19.4848	4.28427
	Ccar1	SCALAEDPQDLR	OS=Mus musculus GN=Ccar1	1.47434e-07	2.87078e-06	0.177237	19.4716	4.2833
	Itga2	FGIAVLGYLNR	OS=Mus musculus GN=Itga2	1.47434e-07	2.85335e-06	0.188328	19.3533	4.27451
	Ranbp3	ITATDAEDQGVK	OS=Mus musculus GN=Ranbp3	1.47434e-07	2.83862e-06	0.209761	19.2534	4.26704
	Wdr77	SDGSLLLGVSSLSGR	OS=Mus musculus GN=Wdr77	1.47434e-07	2.82964e-06	0.409687	19.1925	4.26247
	Uba2	MCLAADVPLIESGTAGYLGQVTTIK	OS=Mus musculus GN=Uba2	1.47434e-07	2.79136e-06	0.409496	18.9329	4.24282
	Hnrnpul1	NYILDQTNVYGSAQR	OS=Mus musculus GN=Hnrnpul1	1.47434e-07	2.78148e-06	0.409446	18.8659	4.23771
	Ncapg	FTEGNILEFLHR	OS=Mus musculus GN=Ncapg	1.47434e-07	2.77158e-06	0.412985	18.7987	4.23256
	Krt8	ASLEAAIADAEQR	OS=Mus musculus GN=Krt8	1.47434e-07	2.76645e-06	0.41225	18.7639	4.22989
	Cluh	DQEQSVIYGSIDFGK	OS=Mus musculus GN=Cluh	1.47434e-07	2.75749e-06	0.412932	18.7031	4.22521
	Rbpj	LVCSVTGMALPR	OS=Mus musculus GN=Rbpj	1.47434e-07	2.75375e-06	0.412918	18.6778	4.22325
	Elmo2	LLDLENIQIPEAPPPVPK	OS=Mus musculus GN=Elmo2	1.47434e-07	2.72786e-06	0.18117	18.5022	4.20962
	Iap	KIQQAFPVFEGAEGGR	OS=Mus musculus GN=Iap	1.47434e-07	2.71023e-06	0.412751	18.3826	4.20027
	Cfl1	KEDLVFIFWAPENAPLK	OS=Mus musculus GN=Cfl1	1.47434e-07	2.69705e-06	0.409001	18.2932	4.19324
	Ikbkap	AEQGTVLIGSER	OS=Mus musculus GN=Ikbkap	1.47434e-07	2.69542e-06	0.295339	18.2821	4.19236
	Myo1c	QLLLTPSAVVIVEDAK	OS=Mus musculus GN=Myo1c	1.47434e-07	2.68971e-06	0.180955	18.2434	4.18931
	Actn1	VEQIAAIAQELNELDYYDSPSVNAR	OS=Mus musculus GN=Actn1	1.47434e-07	2.67673e-06	0.411876	18.1554	4.18233
	Tnpo1	SHAVACVNQFIISR	OS=Mus musculus GN=Tnpo1	1.47434e-07	2.66038e-06	0.199899	18.0445	4.17349
	Prdx6	FHDFLGDSWGILFSHPR	OS=Mus musculus GN=Prdx6	1.47434e-07	2.65046e-06	0.246535	17.9772	4.1681
	Birc6	VLDLSNFEILAK	OS=Mus musculus GN=Birc6	1.47434e-07	2.64259e-06	0.204891	17.9238	4.16381
	Hbb-b2	LHVDPENFR	OS=Mus musculus GN=Hbb-b2	1.47434e-07	2.63426e-06	0.41169	17.8673	4.15925
	Vps4a	IYIPLPEEAAR	OS=Mus musculus GN=Vps4a	1.47434e-07	2.61961e-06	0.408566	17.768	4.15121
	Asns	FSSYYLSLPPDMR	OS=Mus musculus GN=Asns	1.47434e-07	2.6117e-06	0.411588	17.7143	4.14684
	Brox	ATAPVSFNYYGMITGPPASK	OS=Mus musculus GN=Brox	1.47434e-07	2.61106e-06	0.408516	17.71	4.14649
	Mcm6	TSILAAANPVSGHYDR	OS=Mus musculus GN=Mcm6	1.47434e-07	2.6037e-06	0.412316	17.66	4.14242
	Tln1	IPEALAGPPNDFGLFLSDDDPK	OS=Mus musculus GN=Tln1	1.47434e-07	2.60307e-06	0.411549	17.6558	4.14207
	Mapk14	DLKPSNLAVNEDCELK	OS=Mus musculus GN=Mapk14	1.47434e-07	2.60052e-06	0.177725	17.6385	4.14065
	Cops7b	ESLPELSVAQQNK	OS=Mus musculus GN=Cops7b	1.47434e-07	2.59635e-06	0.185056	17.6102	4.13834
	Eif3g	VTNLSEDTR	OS=Mus musculus GN=Eif3g	1.47434e-07	2.59483e-06	0.174245	17.5999	4.13749
	Plec	NLVDNITGQR	OS=Mus musculus GN=Plec	1.47434e-07	2.5885e-06	0.412251	17.5569	4.13397
	Pebp1	VLTPTQVMNR	OS=Mus musculus GN=Pebp1	1.47434e-07	2.58444e-06	0.408359	17.5294	4.1317
	Tceb1	EHALTSGTIK	OS=Mus musculus GN=Tceb1	1.47434e-07	2.58186e-06	0.412222	17.512	4.13027
	Cluh	GAMAVIDGNVMAINPSEETK	OS=Mus musculus GN=Cluh	1.47434e-07	2.57254e-06	0.173202	17.4487	4.12505
	Psmd2	VGQAVDVVGQAGK	OS=Mus musculus GN=Psmd2	1.47434e-07	2.56901e-06	0.412166	17.4248	4.12307
	Cdk6	DLKPQNILVTSSGQIK	OS=Mus musculus GN=Cdk6	1.47434e-07	2.56016e-06	0.175502	17.3647	4.11809
	Nars	EPFPTIYVDSQKENER	OS=Mus musculus GN=Nars	1.47434e-07	2.54953e-06	0.179155	17.2926	4.11209
	Pacsin2	HLDLSNVASYK	OS=Mus musculus GN=Pacsin2	1.47434e-07	2.53373e-06	0.40805	17.1855	4.10312
	Naa50	LAYFNDIAVGAVCCR	OS=Mus musculus GN=Naa50	1.47434e-07	2.52211e-06	0.411165	17.1067	4.09649
	Ap1m1	TISFIPPDGEFELMSYR	OS=Mus musculus GN=Ap1m1	1.47434e-07	2.51829e-06	0.275569	17.0807	4.0943
	Sf3b3	WVTTASLLDYDTVAGADK	OS=Mus musculus GN=Sf3b3	1.47434e-07	2.50611e-06	0.407876	16.9981	4.0873
	Sptan1	TALLELWELR	OS=Mus musculus GN=Sptan1	1.47434e-07	2.49978e-06	0.407835	16.9552	4.08366
	Capn2	PSFPALPSSLGYK	OS=Mus musculus GN=Capn2	1.47434e-07	2.49954e-06	0.0452044	16.9536	4.08352
	Suclg1	MGHAGAIIAGGK	OS=Mus musculus GN=Suclg1	1.47434e-07	2.46746e-06	0.411701	16.736	4.06488
	Nrd1	LVAGEHGLIIR	OS=Mus musculus GN=Nrd1	1.47434e-07	2.46221e-06	0.411676	16.7003	4.06181
	Fasn	YHGNVTLLR	OS=Mus musculus GN=Fasn	1.47434e-07	2.46173e-06	0.407587	16.6971	4.06153
	Mcm4	DYIAYAHSTIMPR	OS=Mus musculus GN=Mcm4	1.47434e-07	2.44576e-06	0.411596	16.5888	4.05214
	Aco2	DINQEVYNFLATAGAK	OS=Mus musculus GN=Aco2	1.47434e-07	2.43492e-06	0.410721	16.5153	4.04573
	Psmc3	MSTEEIVQR	OS=Mus musculus GN=Psmc3	1.47434e-07	2.43011e-06	0.407374	16.4826	4.04287
	Rad23b	ILSDDTALK	OS=Mus musculus GN=Rad23b	1.47434e-07	2.40837e-06	0.410579	16.3352	4.02991
	Gm9774	RLFFWMQEPK	OS=Mus musculus GN=Gm9774	1.47434e-07	2.40403e-06	0.411389	16.3058	4.02731
	Flnb	DGTYAVTYIPDK	OS=Mus musculus GN=Flnb	1.47434e-07	2.39105e-06	0.407103	16.2177	4.0195
	Capn2	NECLEAGALFQDPSFPALPSSLGYK	OS=Mus musculus GN=Capn2	1.47434e-07	2.39094e-06	0.407102	16.217	4.01943
	Psme1	LEGFHTQISK	OS=Mus musculus GN=Psme1	1.47434e-07	2.38451e-06	0.407057	16.1733	4.01555
	Nenf	ELEALDDVFSK	OS=Mus musculus GN=Nenf	1.47434e-07	2.38137e-06	0.411273	16.1521	4.01365
	Ilf3	LFPDTPLALEANK	OS=Mus musculus GN=Ilf3	1.47434e-07	2.37681e-06	0.411249	16.1212	4.01088
	Gid8	VWSEVNQAVLDYENR	OS=Mus musculus GN=Gid8	1.47434e-07	2.37254e-06	0.410382	16.0922	4.00829
	Itga2	IIFNLNDFETK	OS=Mus musculus GN=Itga2	1.47434e-07	2.36803e-06	0.410356	16.0616	4.00554
	Zcchc8	GTPPLTPSDSPQAR	OS=Mus musculus GN=Zcchc8	1.47434e-07	2.35263e-06	0.411123	15.9571	3.99613
	Gart	LAQSPQVK	OS=Mus musculus GN=Gart	1.47434e-07	2.35163e-06	0.182784	15.9504	3.99552
	Ndufs1	VAVTPPGLAR	OS=Mus musculus GN=Ndufs1	1.47434e-07	2.34866e-06	0.18557	15.9302	3.99369
	Sec23b	AESEEGPDVLR	OS=Mus musculus GN=Sec23b	1.47434e-07	2.3442e-06	0.411078	15.9	3.99095
	Idh1	TVEAEAAHGTVTR	OS=Mus musculus GN=Idh1	1.47434e-07	2.32559e-06	0.406626	15.7737	3.97945
	Sars	DPGLVDQLVK	OS=Mus musculus GN=Sars	1.47434e-07	2.31167e-06	0.186779	15.6793	3.97079
	Upf1	TFAVDETSVSGYIYHK	OS=Mus musculus GN=Upf1	1.47434e-07	2.30706e-06	0.406486	15.6481	3.96791
	Slk	RLVVTGAEAR	OS=Mus musculus GN=Slk	1.47434e-07	2.30573e-06	0.406476	15.639	3.96708
	Rangap1	GAVAIADAVR	OS=Mus musculus GN=Rangap1	1.47434e-07	2.29902e-06	0.282501	15.5935	3.96287
	Serpinb6a	NVFLSPMSISSALAMVFMGAK	OS=Mus musculus GN=Serpinb6a	1.47434e-07	2.29101e-06	0.410786	15.5392	3.95784
	Aldoc	TPSALAILENANVLAR	OS=Mus musculus GN=Aldoc	1.47434e-07	2.28576e-06	0.406322	15.5036	3.95453
	Hnrnpc	QADLSFSSPVEMK	OS=Mus musculus GN=Hnrnpc	6.17885e-07	9.51484e-06	0.154474	15.399	3.94477
	Sptan1	LDETGNLMISEGHFASETIR	OS=Mus musculus GN=Sptan1	1.47434e-07	2.2627e-06	0.172802	15.3472	3.9399
	Hspa4l	FITPEDMNK	OS=Mus musculus GN=Hspa4l	1.47434e-07	2.25867e-06	0.410602	15.3199	3.93733
	Serpinb6a	NEEKPVQMMFK	OS=Mus musculus GN=Serpinb6a	1.47434e-07	2.2581e-06	0.186779	15.3159	3.93696
	Iqgap1	EQLWLANEGLITK	OS=Mus musculus GN=Iqgap1	1.47434e-07	2.25124e-06	0.409663	15.2694	3.93257
	Slk	RFEQEMLSK	OS=Mus musculus GN=Slk	1.47434e-07	2.25024e-06	0.410553	15.2627	3.93194
	Rpl6	EKYEITEQR	OS=Mus musculus GN=Rpl6	1.47434e-07	2.24782e-06	0.40602	15.2462	3.93038
	Arpc2	DTDAAVGDNIGYITF	OS=Mus musculus GN=Arpc2	1.46695e-05	0.000222943	1.51427e-05	15.1977	3.92578
	Hnrnpm	ADILEDKDGK	OS=Mus musculus GN=Hnrnpm	9.68905e-07	1.46023e-05	0.0528984	15.0709	3.91369
	Ptpn2	MGLIQTPDQLR	OS=Mus musculus GN=Ptpn2	1.47434e-07	2.21418e-06	0.410339	15.0181	3.90863
	Lpp	MVIPQQPPLTATK	OS=Mus musculus GN=Lpp	1.47434e-07	2.21375e-06	0.40574	15.0152	3.90835
	Gls	SSSPSEILQELGK	OS=Mus musculus GN=Gls	1.47434e-07	2.21142e-06	0.409408	14.9994	3.90683
	Btaf1	AVTLAVQPR	OS=Mus musculus GN=Btaf1	1.47434e-07	2.20931e-06	0.171352	14.985	3.90545
	Ecm29	HSVATAADLELK	OS=Mus musculus GN=Ecm29	1.47434e-07	2.19152e-06	0.4102	14.8644	3.89379
	Snd1	VLPAQATEYAFAFIQVPQDEDAR	OS=Mus musculus GN=Snd1	1.47434e-07	2.18358e-06	0.405484	14.8105	3.88855
	Canx	KPEDWDERPK	OS=Mus musculus GN=Canx	9.72462e-07	1.41902e-05	0.176491	14.592	3.8671
	Eif3g	EDLNCQEEEDPMNK	OS=Mus musculus GN=Eif3g	1.47434e-07	2.14838e-06	0.408984	14.5718	3.8651
	Eprs	VAQIPFCGEIDCEDWIK	OS=Mus musculus GN=Eprs	1.47434e-07	2.14746e-06	0.177231	14.5655	3.86448
	Eif1a	AYGELPEHAK	OS=Mus musculus GN=Eif1a	1.47434e-07	2.14482e-06	0.409904	14.5476	3.86271
	Basp1	KTEAPAAAGPEAK	OS=Mus musculus GN=Basp1	1.47434e-07	2.1436e-06	0.172081	14.5394	3.86189
	Trappc4	EVLEYLGNPANYPVSIR	OS=Mus musculus GN=Trappc4	1.47434e-07	2.13952e-06	0.1707	14.5117	3.85914
	Zfp622	ILECDDETMELILPSGAR	OS=Mus musculus GN=Zfp622	1.47434e-07	2.13736e-06	0.409856	14.497	3.85768
	Heatr3	FIAYQETVEK	OS=Mus musculus GN=Heatr3	1.47434e-07	2.12533e-06	0.409777	14.4155	3.84954
	Trap1	AFLEALQNQAETSSK	OS=Mus musculus GN=Trap1	1.47434e-07	2.11825e-06	0.408772	14.3674	3.84473
	Kiaa0020	VLLYLMSPR	OS=Mus musculus GN=Kiaa0020	1.47434e-07	2.11137e-06	0.180903	14.3208	3.84004
	Lmna	LADALQELR	OS=Mus musculus GN=Lmna	1.47434e-07	2.0919e-06	0.409552	14.1887	3.82667
	Nudt5	HLVTSEELISEGK	OS=Mus musculus GN=Nudt5	1.47434e-07	2.0916e-06	0.404654	14.1866	3.82646
	Hnrnpul1	WDVLIQQATQCLNR	OS=Mus musculus GN=Hnrnpul1	1.47434e-07	2.08747e-06	0.409522	14.1587	3.82361
	Rab7	NNIPYFETSAK	OS=Mus musculus GN=Rab7	1.47434e-07	2.08167e-06	0.409482	14.1193	3.8196
	Fasn	VSVHIIEGDHR	OS=Mus musculus GN=Fasn	1.47434e-07	2.07987e-06	0.409469	14.1071	3.81835
	Ppig	VVFELFSDVCPK	OS=Mus musculus GN=Ppig	1.47434e-07	2.05077e-06	0.404259	13.9097	3.79802
	Ilf3	FVMEVEVDGQK	OS=Mus musculus GN=Ilf3	1.47434e-07	2.047e-06	0.404221	13.8841	3.79536
	Rap1gds1	MLSAGVTETVLK	OS=Mus musculus GN=Rap1gds1	1.47434e-07	2.04616e-06	0.409231	13.8784	3.79477
	Rps5	KAQCPIVER	OS=Mus musculus GN=Rps5	8.69386e-07	1.20005e-05	0.435005	13.8034	3.78695
	Myo1e	LSQTPESLDFLK	OS=Mus musculus GN=Myo1e	1.47434e-07	2.03193e-06	0.409128	13.7819	3.7847
	Cct3	IVSRPEELR	OS=Mus musculus GN=Cct3	1.47434e-07	2.02907e-06	0.408102	13.7625	3.78267
	Ppp4r1	IDLDKELQQDPEER	OS=Mus musculus GN=Ppp4r1	1.47434e-07	2.01937e-06	0.403943	13.6967	3.77576
	Rps19	KLTPQGQR	OS=Mus musculus GN=Rps19	1.47434e-07	2.01859e-06	0.171825	13.6915	3.77521
	Rae1	SSNPMMVLQLPER	OS=Mus musculus GN=Rae1	1.47434e-07	2.01138e-06	0.403861	13.6426	3.77004
	Naca	IEDLSQQAQLAAAEK	OS=Mus musculus GN=Naca	1.47434e-07	2.00761e-06	0.403822	13.617	3.76733
	Kars	QLFEEQAK	OS=Mus musculus GN=Kars	9.23362e-07	1.25035e-05	0.199471	13.5413	3.75929
	Flnb	EATTDFTVDSRPLTQVGGDHIK	OS=Mus musculus GN=Flnb	1.47434e-07	1.99213e-06	0.408832	13.512	3.75617
	Sptan1	MQHNLEQQIQAR	OS=Mus musculus GN=Sptan1	1.47434e-07	1.97433e-06	0.17168	13.3913	3.74322
	Ctsz	NSWGEPWGEK	OS=Mus musculus GN=Ctsz	1.47434e-07	1.97197e-06	0.186829	13.3752	3.74149
	Alyref	QYNGVPLDGR	OS=Mus musculus GN=Alyref	1.47434e-07	1.96748e-06	0.407601	13.3448	3.73821
	Copa	GITGVDLFGTTDAVVK	OS=Mus musculus GN=Copa	1.47434e-07	1.96456e-06	0.407576	13.325	3.73606
	Elac2	DAGAALYVFSEYNR	OS=Mus musculus GN=Elac2	1.47434e-07	1.96279e-06	0.403346	13.3129	3.73476
	Rpl31	LYTLVTYVPVTTFK	OS=Mus musculus GN=Rpl31	3.303e-07	4.39477e-06	0.433234	13.3054	3.73394
	Ptges3	KGESGQSWPR	OS=Mus musculus GN=Ptges3	2.67906e-06	3.53084e-05	0.170139	13.1794	3.72022
	Ide	FIIQSEKPPHYLESR	OS=Mus musculus GN=Ide	1.47434e-07	1.94215e-06	0.403118	13.173	3.71951
	Dync1li1	SVSPIPAGSK	OS=Mus musculus GN=Dync1li1	7.27462e-07	9.55455e-06	0.178105	13.1341	3.71524
	Pcbp1	QVTITGSAASISLAQYLINAR	OS=Mus musculus GN=Pcbp1	1.47434e-07	1.93538e-06	0.403043	13.1271	3.71447
	Cdc37	NMPWNVDTLSK	OS=Mus musculus GN=Cdc37	1.47434e-07	1.93245e-06	0.4073	13.1072	3.71228
	Sacm1l	TNVIQSLLAR	OS=Mus musculus GN=Sacm1l	1.47434e-07	1.9308e-06	0.224319	13.096	3.71105
	Mif	MPMFIVNTNVPR	OS=Mus musculus GN=Mif	1.47434e-07	1.91559e-06	0.407151	12.9928	3.69964
	Ppid	TLENVEVNGEKPAK	OS=Mus musculus GN=Ppid	1.47434e-07	1.9037e-06	0.408123	12.9122	3.69066
	Slfn9	SYPDLIIYAGEVTLGEK	OS=Mus musculus GN=Slfn9	1.47434e-07	1.89211e-06	0.402544	12.8336	3.68185
	Tubb6	ISVYYNESSSK	OS=Mus musculus GN=Tubb6	1.47434e-07	1.89056e-06	0.402526	12.823	3.68067
	Eftud2	DSIVQGFQWGTR	OS=Mus musculus GN=Eftud2	1.47434e-07	1.88602e-06	0.407973	12.7922	3.6772
	Ikbkap	SSGNSANDLANVAVIDGNR	OS=Mus musculus GN=Ikbkap	1.47434e-07	1.88021e-06	0.407923	12.7529	3.67275
	Msh6	SLVLVDELGR	OS=Mus musculus GN=Msh6	1.47434e-07	1.87869e-06	0.402384	12.7425	3.67158
	Pdia3	RLAPEYEAAATR	OS=Mus musculus GN=Pdia3	1.47434e-07	1.87636e-06	0.402356	12.7267	3.66979
	Nfkb2	SPECLDLLVDCGAEVEAPER	OS=Mus musculus GN=Nfkb2	1.47434e-07	1.87539e-06	0.171534	12.7202	3.66905
	Cdk11b	TLMIQLLSGVK	OS=Mus musculus GN=Cdk11b	1.47434e-07	1.87525e-06	0.402343	12.7192	3.66894
	Guk1	ICVLDVDLQGVR	OS=Mus musculus GN=Guk1	1.47434e-07	1.8678e-06	0.00359724	12.6687	3.66319
	Plec	DTHDQLSEPSEVR	OS=Mus musculus GN=Plec	1.47434e-07	1.85661e-06	0.402116	12.5928	3.65452
	Anln	VINDIFSDVLEEGELDVEK	OS=Mus musculus GN=Anln	1.47434e-07	1.83928e-06	0.406438	12.4752	3.64099
	Dis3	AESPDFPYLNTLLR	OS=Mus musculus GN=Dis3	1.47434e-07	1.83876e-06	0.407555	12.4717	3.64059
	Aim1	SVQAVPDGGAAPVACPEPK	OS=Mus musculus GN=Aim1	1.47434e-07	1.83755e-06	0.406421	12.4635	3.63964
	Gapvd1	LLQQLAMTGTEEGDPR	OS=Mus musculus GN=Gapvd1	1.47434e-07	1.82377e-06	0.401703	12.37	3.62878
	Farsb	AQGASDVVLYK	OS=Mus musculus GN=Farsb	1.47434e-07	1.82251e-06	0.254088	12.3615	3.62778
	Actn1	IMSIVDPNR	OS=Mus musculus GN=Actn1	1.47434e-07	1.82149e-06	0.407397	12.3546	3.62697
	Tubb6	VAVCDIPPR	OS=Mus musculus GN=Tubb6	1.47434e-07	1.82066e-06	0.401663	12.3489	3.62632
	Rps12	QAHLCVLASNCDEPMYVK	OS=Mus musculus GN=Rps12	1.47434e-07	1.81776e-06	0.407362	12.3293	3.62401
	Eif2b1	AQNKPFYVVAESFK	OS=Mus musculus GN=Eif2b1	1.47434e-07	1.80663e-06	0.406113	12.2538	3.61516
	Dnph1	FQVWDYAEEEVETMLHR	OS=Mus musculus GN=Dnph1	1.47434e-07	1.7991e-06	0.407186	12.2027	3.60913
	Flna	PQSFQVDTSK	OS=Mus musculus GN=Flna	1.47434e-07	1.79048e-06	0.401267	12.1443	3.6022
	Hadha	MVGVPAAFDMMLTGR	OS=Mus musculus GN=Hadha	1.47434e-07	1.78349e-06	0.401173	12.0968	3.59656
	Ctsh	VNHAVLAVGYGEQN	OS=Mus musculus GN=Ctsh	1.47434e-07	1.77528e-06	0.401062	12.0412	3.5899
	Herc4	ENIVGDAMEVLR	OS=Mus musculus GN=Herc4	1.47434e-07	1.75797e-06	0.400823	11.9238	3.57577
	Tpi1	SNVNDGVAQSTR	OS=Mus musculus GN=Tpi1	1.47434e-07	1.75209e-06	0.400741	11.8839	3.57093
	Pick1	AFYELSQTHR	OS=Mus musculus GN=Pick1	1.47434e-07	1.75197e-06	0.184341	11.8831	3.57084
	Adss	SIYPTLEIDIEGELQQLK	OS=Mus musculus GN=Adss	4.06899e-06	4.83124e-05	0.222034	11.8733	3.56965
	Plaa	VEAYQWSVSDGR	OS=Mus musculus GN=Plaa	1.47434e-07	1.74991e-06	0.406702	11.8691	3.56914
	Ankrd17	TEVVSLLLDR	OS=Mus musculus GN=Ankrd17	1.47434e-07	1.74788e-06	0.400682	11.8553	3.56746
	Hn1	MASNIFGTPEENPPSWAK	OS=Mus musculus GN=Hn1	1.47434e-07	1.73954e-06	0.186755	11.7988	3.56056
	Sh3gl1	ALYDFEPENDGELGFR	OS=Mus musculus GN=Sh3gl1	1.47434e-07	1.73356e-06	0.400478	11.7582	3.5556
	Phc2	EVVPAEKSVPVAR	OS=Mus musculus GN=Phc2	1.47434e-07	1.73058e-06	0.405302	11.738	3.55311
	Tm9sf2	YNQMDSTEDAQEEFGWK	OS=Mus musculus GN=Tm9sf2	1.47434e-07	1.73026e-06	0.196555	11.7358	3.55284
	Tollip	IAWTHITIPESLK	OS=Mus musculus GN=Tollip	1.47434e-07	1.71504e-06	0.400209	11.6325	3.54009
	Chordc1	KAEPMQWASLELPTTK	OS=Mus musculus GN=Chordc1	1.47434e-07	1.70871e-06	0.400115	11.5896	3.53476
	Tpp2	DGEIIGLSGR	OS=Mus musculus GN=Tpp2	1.47434e-07	1.70193e-06	0.178724	11.5436	3.52902
	Sptbn1	FESLEPEMNNQASR	OS=Mus musculus GN=Sptbn1	1.47434e-07	1.6963e-06	0.406139	11.5055	3.52425
	Mpp6	IDSILEVVQTGR	OS=Mus musculus GN=Mpp6	1.47434e-07	1.69018e-06	0.399837	11.464	3.51903
	Ilf3	EDITQSAQHALR	OS=Mus musculus GN=Ilf3	1.47434e-07	1.68375e-06	0.399739	11.4203	3.51353
	Nckap1	NLITDICTEQCTLSDQLLPK	OS=Mus musculus GN=Nckap1	1.47434e-07	1.67842e-06	0.399657	11.3842	3.50896
	Eif3m	NSLLSLSDT	OS=Mus musculus GN=Eif3m	1.47434e-07	1.6775e-06	0.404687	11.3779	3.50816
	Nsfl1c	TGFSLDNGDLR	OS=Mus musculus GN=Nsfl1c	1.47434e-07	1.67418e-06	0.404647	11.3554	3.50531
	Hcfc1	SIMVAGELGAAR	OS=Mus musculus GN=Hcfc1	1.47434e-07	1.67126e-06	0.404612	11.3356	3.50279
	Nup62	HFLQQATQVNAWDR	OS=Mus musculus GN=Nup62	1.47434e-07	1.66966e-06	0.404592	11.3248	3.50141
	Gnl3	LLGDFQQSCGK	OS=Mus musculus GN=Gnl3	1.47434e-07	1.6664e-06	0.178836	11.3026	3.49859
	Eif3l	VYELQASR	OS=Mus musculus GN=Eif3l	1.47434e-07	1.66378e-06	0.399428	11.2849	3.49632
	Pdcd6ip	ATLVKPTPVNVPVSQK	OS=Mus musculus GN=Pdcd6ip	1.47434e-07	1.66024e-06	0.405737	11.2609	3.49324
	Znf207	LYTGPGLAIHCM	OS=Mus musculus GN=Znf207	1.47434e-07	1.65126e-06	0.405634	11.1999	3.48542
	Ppp2r1a	VLELDNVK	OS=Mus musculus GN=Ppp2r1a	1.47434e-07	1.64471e-06	0.404285	11.1556	3.47969
	Ntpcr	MELFSQPFIQAVR	OS=Mus musculus GN=Ntpcr	1.47434e-07	1.64339e-06	0.404268	11.1466	3.47853
	Pelp1	LASFFLSR	OS=Mus musculus GN=Pelp1	1.47434e-07	1.63786e-06	0.18295	11.1091	3.47367
	Hspd1	TALLDAAGVASLLTTAEAVVTEIPK	OS=Mus musculus GN=Hspd1	1.47434e-07	1.63393e-06	0.398948	11.0824	3.4702
	Rpl36a	HFELGGDKK	OS=Mus musculus GN=Rpl36a	5.55603e-07	6.1416e-06	0.231746	11.0539	3.46649
	Papola	TSSTDLSDIPALPANPIPVIK	OS=Mus musculus GN=Papola	1.47434e-07	1.62507e-06	0.404035	11.0223	3.46236
	Dctn2	VHQLYETIQR	OS=Mus musculus GN=Dctn2	8.51552e-07	9.38236e-06	0.00564566	11.018	3.46178
	Sh3bp1	APTMPPPLPPVPPQPAR	OS=Mus musculus GN=Sh3bp1	1.47434e-07	1.62174e-06	0.205678	10.9998	3.4594
	Dek	LLADANLEEVTMK	OS=Mus musculus GN=Dek	1.47434e-07	1.61312e-06	0.405182	10.9413	3.45171
	Unc45a	LTITSNPEMTFPGER	OS=Mus musculus GN=Unc45a	1.47434e-07	1.60569e-06	0.403782	10.8909	3.44505
	Adsl	QELPFMATENIIMAM	OS=Mus musculus GN=Adsl	1.47434e-07	1.59767e-06	0.190598	10.8365	3.43782
	Nop58	LNLSCIHSPVVNELMR	OS=Mus musculus GN=Nop58	1.47434e-07	1.59432e-06	0.398279	10.8138	3.4348
	Nrd1	ANLVLLSGANEGR	OS=Mus musculus GN=Nrd1	1.47434e-07	1.58369e-06	0.404816	10.7416	3.42514
	Pa2g4	ALLQSSASR	OS=Mus musculus GN=Pa2g4	1.47434e-07	1.58256e-06	0.398073	10.734	3.42412
	Abi1	DIQASQLR	OS=Mus musculus GN=Abi1	1.47434e-07	1.5822e-06	0.403466	10.7316	3.42379
	Itga3	MDVDENLYPDLLVGSL	OS=Mus musculus GN=Itga3	7.95329e-07	8.49986e-06	0.369437	10.6872	3.41782
	Sf3b3	LGAVFNQVAFPLQYTPR	OS=Mus musculus GN=Sf3b3	1.47434e-07	1.56835e-06	0.404619	10.6376	3.4111
	Pak2	IGQGASGTVFTATDVALGQEVAIK	OS=Mus musculus GN=Pak2	1.47434e-07	1.55893e-06	0.397649	10.5737	3.40241
	Arhgef40	AAVQLLQEQEAR	OS=Mus musculus GN=Arhgef40	1.47434e-07	1.54982e-06	0.403013	10.5119	3.39396
	Gcat	FICGTQSIHK	OS=Mus musculus GN=Gcat	1.47434e-07	1.5485e-06	0.397457	10.503	3.39273
	Arhgef40	YGQLLEELLR	OS=Mus musculus GN=Arhgef40	1.47434e-07	1.54652e-06	0.404331	10.4895	3.39088
	Hsd17b4	LGILGLCNTLAIEGR	OS=Mus musculus GN=Hsd17b4	1.47434e-07	1.53729e-06	0.397248	10.427	3.38225
	Naca	DIELVMSQANVSR	OS=Mus musculus GN=Naca	1.47434e-07	1.52662e-06	0.404061	10.3546	3.3722
	Huwe1	SILTLSHEPK	OS=Mus musculus GN=Huwe1	1.47434e-07	1.50989e-06	0.39672	10.2411	3.3563
	Csde1	VGDDVEFEVSSDRR	OS=Mus musculus GN=Csde1	1.47434e-07	1.50756e-06	0.396674	10.2253	3.35407
	Cpsf2	VLELAQLLDQIWR	OS=Mus musculus GN=Cpsf2	1.47434e-07	1.50621e-06	0.23417	10.2161	3.35278
	Cnn3	GPSYGLSAEVK	OS=Mus musculus GN=Cnn3	1.47434e-07	1.50235e-06	0.396571	10.1899	3.34907
	Lcp1	AECMLQQAER	OS=Mus musculus GN=Lcp1	1.47434e-07	1.49757e-06	0.396476	10.1576	3.34448
	Cltc	DAMQYASESK	OS=Mus musculus GN=Cltc	4.3437e-07	4.41194e-06	0.0242453	10.1571	3.34442
	Tcp1	YFVEAGAMAVR	OS=Mus musculus GN=Tcp1	1.47434e-07	1.49638e-06	0.403635	10.1494	3.34333
	Rbbp7	YMPQNPHIIATK	OS=Mus musculus GN=Rbbp7	1.47434e-07	1.49638e-06	0.403635	10.1494	3.34333
	Mrto4	QLGLPTALK	OS=Mus musculus GN=Mrto4	1.47434e-07	1.49615e-06	0.16465	10.1479	3.34311
	Sptbn1	SLLDACEGR	OS=Mus musculus GN=Sptbn1	1.47434e-07	1.48275e-06	0.403436	10.057	3.33013
	Cpsf2	DEQLLTNVLETLR	OS=Mus musculus GN=Cpsf2	7.93571e-07	7.97417e-06	0.019918	10.0485	3.3289
	Adsl	HLMALTMDPLQTASVQWFER	OS=Mus musculus GN=Adsl	1.47434e-07	1.47927e-06	0.396104	10.0334	3.32674
	Hnrnpa2b1	EESGKPGAHVTVK	OS=Mus musculus GN=Hnrnpa2b1	1.47434e-07	1.47627e-06	0.396042	10.0131	3.32381
	Srp68	QAATMSEVEWR	OS=Mus musculus GN=Srp68	1.47434e-07	1.47405e-06	0.395996	9.99803	3.32164
	P4hb	QFLLAAEAIDDIPFGITSNSGVFSK	OS=Mus musculus GN=P4hb	1.47434e-07	1.4634e-06	0.395773	9.92578	3.31118
	Sec23a	ISGAIGPCVSLNSK	OS=Mus musculus GN=Sec23a	1.47434e-07	1.4607e-06	0.403106	9.90745	3.30851
	Msh2	ETLQLEGAAEAGFVR	OS=Mus musculus GN=Msh2	1.47434e-07	1.45797e-06	0.395658	9.88891	3.30581
	Vim	LLQDSVDFSLADAINTEFK	OS=Mus musculus GN=Vim	2.4628e-06	2.43297e-05	0.243909	9.87889	3.30435
	Prkcsh	SLEDQVETLR	OS=Mus musculus GN=Prkcsh	1.47434e-07	1.45533e-06	0.401558	9.871	3.3032
	Kif5b	ELQTLHNLR	OS=Mus musculus GN=Kif5b	1.47434e-07	1.45453e-06	0.395585	9.86558	3.3024
	Sh3bp1	LPQENFNNLR	OS=Mus musculus GN=Sh3bp1	1.47434e-07	1.45042e-06	0.395497	9.83774	3.29833
	Etfb	HSMNPFCEIAVEEAVR	OS=Mus musculus GN=Etfb	1.47434e-07	1.44716e-06	0.175947	9.81564	3.29508
	Ptpn23	FAMDVIGGK	OS=Mus musculus GN=Ptpn23	1.47434e-07	1.44593e-06	0.401401	9.80727	3.29385
	2700029M09Rik	LSLPEDFYHFWK	OS=Mus musculus GN=2700029M09Rik	1.47434e-07	1.44321e-06	0.39534	9.78882	3.29113
	Prpf6	AVECCPTSVELWLALAR	OS=Mus musculus GN=Prpf6	1.47434e-07	1.43758e-06	0.171926	9.75065	3.2855
	Gyg	GALVLGSSLK	OS=Mus musculus GN=Gyg	1.47434e-07	1.43644e-06	0.395192	9.74292	3.28435
	Skiv2l	DPPLAAVTTAVQELLR	OS=Mus musculus GN=Skiv2l	1.47434e-07	1.43189e-06	0.395091	9.71206	3.27978
	Pabpn1	GFAYIEFSDK	OS=Mus musculus GN=Pabpn1	1.47434e-07	1.42471e-06	0.166279	9.66334	3.27252
	Mcm4	EELAEALRK	OS=Mus musculus GN=Mcm4	1.47434e-07	1.42001e-06	0.181641	9.63149	3.26776
	Sptbn1	LVSQDNFGFDLPAVEAATK	OS=Mus musculus GN=Sptbn1	1.47434e-07	1.4198e-06	0.39482	9.63004	3.26754
	Prep	QNCFDDFQCAAEYLIK	OS=Mus musculus GN=Prep	1.47434e-07	1.41747e-06	0.394768	9.61423	3.26517
	Mdh1	KLSSAMSAAK	OS=Mus musculus GN=Mdh1	1.47434e-07	1.41688e-06	0.210538	9.61027	3.26458
	Dusp3	LGITHVLNAAEGR	OS=Mus musculus GN=Dusp3	1.47434e-07	1.41336e-06	0.394674	9.58639	3.26099
	Hist1h1b	ALAAGGYDVEK	OS=Mus musculus GN=Hist1h1b	1.47434e-07	1.41335e-06	0.40084	9.58627	3.26097
	Mthfd1l	GDAPECFVSPLAK	OS=Mus musculus GN=Mthfd1l	1.47434e-07	1.41248e-06	0.394654	9.58037	3.26008
	Dync1h1	ILDDDTIITTLENLKR	OS=Mus musculus GN=Dync1h1	1.47434e-07	1.40926e-06	0.39458	9.55854	3.25679
	Fubp3	IINELILTAQER	OS=Mus musculus GN=Fubp3	1.47434e-07	1.40729e-06	0.400733	9.54522	3.25478
	Cdc42bpb	LEQLLLDGPWR	OS=Mus musculus GN=Cdc42bpb	1.47434e-07	1.40686e-06	0.400725	9.54225	3.25433
	Usp9x	MDTIGHDDEVIR	OS=Mus musculus GN=Usp9x	1.47434e-07	1.39999e-06	0.400601	9.49571	3.24728
	Cct6a	PFSLDALAK	OS=Mus musculus GN=Cct6a	1.47434e-07	1.39896e-06	0.402117	9.48871	3.24621
	Cnn2	CASQVGMTAPGTR	OS=Mus musculus GN=Cnn2	1.47434e-07	1.39465e-06	0.208112	9.45946	3.24176
	Actn4	TIQEMQQK	OS=Mus musculus GN=Actn4	4.45929e-07	4.21817e-06	0.443581	9.45928	3.24173
	Aldoa	YTPSGQSGAAASESLFISNHAY	OS=Mus musculus GN=Aldoa	1.47434e-07	1.3925e-06	0.394189	9.44491	3.23954
	Srp68	DLPDVQELITQVR	OS=Mus musculus GN=Srp68	1.47434e-07	1.39009e-06	0.401967	9.42854	3.23703
	Ktn1	EITDLCNELESLK	OS=Mus musculus GN=Ktn1	1.47434e-07	1.38973e-06	0.394123	9.4261	3.23666
	Lasp1	TQDQISNIK	OS=Mus musculus GN=Lasp1	1.47434e-07	1.3833e-06	0.393969	9.38245	3.22996
	Uchl5	EFSQSFDAAMK	OS=Mus musculus GN=Uchl5	1.47434e-07	1.38285e-06	0.393959	9.37944	3.2295
	Serpinb6a	LGMTDAFGGR	OS=Mus musculus GN=Serpinb6a	1.47434e-07	1.37032e-06	0.400052	9.29443	3.21637
	Pfas	PSCFQQQQGLR	OS=Mus musculus GN=Pfas	1.47434e-07	1.3646e-06	0.399943	9.25563	3.21033
	Ctnnd1	TPAILEASAGAIQNLCAGR	OS=Mus musculus GN=Ctnnd1	1.47434e-07	1.36389e-06	0.40151	9.25085	3.20959
	Hnrnpa2b1	NQQPSNYGPMK	OS=Mus musculus GN=Hnrnpa2b1	1.47434e-07	1.36266e-06	0.393464	9.24248	3.20828
	Wdr18	VFDLEDEVR	OS=Mus musculus GN=Wdr18	1.47434e-07	1.36266e-06	0.393464	9.24248	3.20828
	Mov10	AHILACAPSNSGADLLCQR	OS=Mus musculus GN=Mov10	1.47434e-07	1.36222e-06	0.393453	9.23947	3.20781
	Ptk2	LGDFGLSR	OS=Mus musculus GN=Ptk2	1.47434e-07	1.35767e-06	0.39334	9.20862	3.20298
	Trnt1	LQSPEFQSLFTEGLK	OS=Mus musculus GN=Trnt1	1.47434e-07	1.32017e-06	0.392367	8.95426	3.16257
	Acaca	NLLVTMLIDQLCGR	OS=Mus musculus GN=Acaca	1.47434e-07	1.3144e-06	0.392212	8.91513	3.15626
	Aldoa	QLLLTADDR	OS=Mus musculus GN=Aldoa	1.47434e-07	1.31351e-06	0.392188	8.90911	3.15528
	Hnrnpa1	GFGFVTYATVEEVDAAMNARPHK	OS=Mus musculus GN=Hnrnpa1	1.47434e-07	1.31282e-06	0.400559	8.90446	3.15453
	Sec31a	EQTLSPTIINGLHSIAR	OS=Mus musculus GN=Sec31a	1.47434e-07	1.31036e-06	0.179551	8.88776	3.15182
	Tpm4	LVILEGELK	OS=Mus musculus GN=Tpm4	1.47434e-07	1.30226e-06	0.398682	8.83282	3.14287
	Uggt1	EYLDLTASNNFYVDDFAR	OS=Mus musculus GN=Uggt1	1.47434e-07	1.29884e-06	0.17989	8.80964	3.13908
	Ddx54	ALPSFPTSECVSDVEPDTR	OS=Mus musculus GN=Ddx54	1.47434e-07	1.29411e-06	0.400189	8.77756	3.13382
	U2surp	WEAVDESELEAQAVTTSK	OS=Mus musculus GN=U2surp	1.47434e-07	1.29159e-06	0.398452	8.76044	3.131
	Eif2s1	EVLINNINR	OS=Mus musculus GN=Eif2s1	1.47434e-07	1.28553e-06	0.398319	8.7193	3.12421
	Idh2	LNEHFLNTTDFLDTIK	OS=Mus musculus GN=Idh2	1.47434e-07	1.28499e-06	0.391395	8.7157	3.12362
	Rplp0	NVASVCLQIGYPTVASVPH	OS=Mus musculus GN=Rplp0	1.47434e-07	1.28366e-06	0.391357	8.70667	3.12212
	Lmnb1	NQNSWGTGEDVK	OS=Mus musculus GN=Lmnb1	1.47434e-07	1.27745e-06	0.391178	8.66453	3.11512
	Tln1	ERIPEALAGPPNDFGLFLSDDDPKK	OS=Mus musculus GN=Tln1	1.47434e-07	1.27723e-06	0.391171	8.66303	3.11487
	Prpf4	LWSLDSDEPVADIEGHTVR	OS=Mus musculus GN=Prpf4	1.47434e-07	1.27543e-06	0.197512	8.65085	3.11284
	Scamp3	AQQEFAAGVFSNPAVR	OS=Mus musculus GN=Scamp3	1.47434e-07	1.2688e-06	0.397946	8.60588	3.10532
	Mcm6	KMEEEEDESALKR	OS=Mus musculus GN=Mcm6	1.47434e-07	1.26319e-06	0.39076	8.56783	3.09893
	Pgm2	MEFGTAGLR	OS=Mus musculus GN=Pgm2	1.47434e-07	1.2559e-06	0.390542	8.51839	3.09058
	Ado	GSSTGSEGPAPGFPENLSLLK	OS=Mus musculus GN=Ado	1.47434e-07	1.25108e-06	0.390396	8.48565	3.08503
	Usp14	AQLFALTGVQPAR	OS=Mus musculus GN=Usp14	1.47434e-07	1.24782e-06	0.39746	8.46356	3.08127
	Ppp2r2a	ILHTAWHPK	OS=Mus musculus GN=Ppp2r2a	1.47434e-07	1.24299e-06	0.390148	8.43079	3.07567
	Slc3a2	SLLHGDFHALSSSPDLFSYIR	OS=Mus musculus GN=Slc3a2	1.47434e-07	1.23963e-06	0.390044	8.40799	3.07176
	Mcm2	QLVAEQVTYQR	OS=Mus musculus GN=Mcm2	1.47434e-07	1.23822e-06	0.397232	8.39848	3.07013
	Kpna1	DYVLNCNILPPLLQLFSK	OS=Mus musculus GN=Kpna1	1.47434e-07	1.2373e-06	0.389972	8.39219	3.06905
	Heatr3	EGCLEIVLQYLR	OS=Mus musculus GN=Heatr3	1.47434e-07	1.23596e-06	0.397177	8.38309	3.06748
	Mcm6	ISNLIVLHLR	OS=Mus musculus GN=Mcm6	1.47434e-07	1.23225e-06	0.398871	8.35798	3.06315
	Uba1	NEEDATELVGLAQAVNAR	OS=Mus musculus GN=Uba1	1.47434e-07	1.22699e-06	0.389647	8.32228	3.05698
	Rpl17	INPYMSSPCHIEMILTEK	OS=Mus musculus GN=Rpl17	1.47434e-07	1.22495e-06	0.389582	8.30843	3.05458
	Ubxn7	QEILVEPEPLFGAPK	OS=Mus musculus GN=Ubxn7	1.47434e-07	1.2246e-06	0.389571	8.3061	3.05417
	Clic4	EEDKEPLIELFVK	OS=Mus musculus GN=Clic4	1.47434e-07	1.22331e-06	0.396869	8.2973	3.05264
	Fscn1	YLKGDHAGVLK	OS=Mus musculus GN=Fscn1	1.47434e-07	1.22252e-06	0.389504	8.29195	3.05171
	Srsf1	IYVGNLPPDIR	OS=Mus musculus GN=Srsf1	1.47434e-07	1.22195e-06	0.389486	8.28811	3.05104
	Ube2l3	TDQVIQSLIALVNDPQPEHPLR	OS=Mus musculus GN=Ube2l3	1.47434e-07	1.19888e-06	0.398094	8.13164	3.02355
	Smchd1	LHFKPFGNPVFAR	OS=Mus musculus GN=Smchd1	1.47434e-07	1.18947e-06	0.397865	8.06782	3.01218
	Plbd2	SLLLDAASGQLR	OS=Mus musculus GN=Plbd2	1.47434e-07	1.18846e-06	0.395978	8.06091	3.01094
	Hddc2	MAVMAMVTR	OS=Mus musculus GN=Hddc2	1.47434e-07	1.18297e-06	0.388184	8.02367	3.00426
	Lap3	SAIVSAAK	OS=Mus musculus GN=Lap3	2.23317e-06	1.79176e-05	0.168408	8.0234	3.00421
	Rnh1	TNELGDGGVGLVLQGLQNPTCK	OS=Mus musculus GN=Rnh1	1.47434e-07	1.177e-06	0.395672	7.98322	2.99697
	Glud1	TFVVQGFGNVGLHSMR	OS=Mus musculus GN=Glud1	1.47434e-07	1.17559e-06	0.39752	7.97363	2.99524
	Hdlbp	TGAHLELSLAK	OS=Mus musculus GN=Hdlbp	1.47434e-07	1.17372e-06	0.397473	7.96098	2.99295
	Srek1	FAFVEFADQNSVPR	OS=Mus musculus GN=Srek1	1.47434e-07	1.17273e-06	0.397448	7.95423	2.99172
	Tsr1	IFQFQNFVNTR	OS=Mus musculus GN=Tsr1	1.47434e-07	1.17034e-06	0.397388	7.93802	2.98878
	Calu	EEFTAFLHPEEYDYMK	OS=Mus musculus GN=Calu	1.47434e-07	1.16864e-06	0.38768	7.92652	2.98669
	mCG_6739	DHASIQMNVAEVDR	OS=Mus musculus GN=mCG_6739	1.47434e-07	1.16171e-06	0.38743	7.87949	2.9781
	Eif3i	QINDIQLSR	OS=Mus musculus GN=Eif3i	1.47434e-07	1.15899e-06	0.395176	7.86107	2.97473
	Lgals3	EISQLGISGDITLTSANHAMI	OS=Mus musculus GN=Lgals3	1.47434e-07	1.1581e-06	0.387299	7.85503	2.97362
	Ube3c	LAYPETKPEVR	OS=Mus musculus GN=Ube3c	1.47434e-07	1.1561e-06	0.387226	7.84148	2.97113
	Rpl5	HIMGQNVADY	OS=Mus musculus GN=Rpl5	1.47434e-07	1.15468e-06	0.387174	7.83185	2.96935
	Xpot	LMMAQDEER	OS=Mus musculus GN=Xpot	1.47434e-07	1.15366e-06	0.396956	7.8249	2.96807
	Rpl6	SSITPGTVLIILT	OS=Mus musculus GN=Rpl6	8.74713e-07	6.82724e-06	0.361287	7.80512	2.96442
	Eftud2	FFDDPMLLELAK	OS=Mus musculus GN=Eftud2	1.47434e-07	1.14004e-06	0.394634	7.73252	2.95094
	Myh9	SMEAEMIQLQEELAAAER	OS=Mus musculus GN=Myh9	1.47434e-07	1.13924e-06	0.386597	7.7271	2.94993
	Fh	ETAIELGYLTAEQFDEWVKPK	OS=Mus musculus GN=Fh	1.47434e-07	1.13347e-06	0.394441	7.68796	2.9426
	Nsun2	IVPEGEWDQFMESLREPLPATLR	OS=Mus musculus GN=Nsun2	1.33148e-06	1.0219e-05	0.0158973	7.67491	2.94015
	Hmgb1	KLGEMWNNTAADDK	OS=Mus musculus GN=Hmgb1	1.47434e-07	1.12797e-06	0.185822	7.65065	2.93558
	Ahnak	LRSEDGVEGDLGETQSR	OS=Mus musculus GN=Ahnak	1.47434e-07	1.12782e-06	0.396257	7.64964	2.93539
	Hnrnph1	YVELFLNSTAGASGGAYEHR	OS=Mus musculus GN=Hnrnph1	1.47434e-07	1.1253e-06	0.38606	7.63258	2.93217
	Matr3	VVHIMDFQR	OS=Mus musculus GN=Matr3	1.47434e-07	1.12454e-06	0.38603	7.62739	2.93119
	Rps5	GSSNSYAIK	OS=Mus musculus GN=Rps5	1.47434e-07	1.12295e-06	0.394126	7.61658	2.92914
	Snrnp40	VWDVRPFAPK	OS=Mus musculus GN=Snrnp40	1.47434e-07	1.12113e-06	0.39607	7.60428	2.92681
	Wdr1	GPVTDVAYSHDGAFLAVCDASK	OS=Mus musculus GN=Wdr1	1.47434e-07	1.12015e-06	0.396042	7.59763	2.92555
	Ruvbl1	QAASGLVGQENAR	OS=Mus musculus GN=Ruvbl1	1.47434e-07	1.09761e-06	0.393339	7.44473	2.89622
	Pdia4	TFDAIVMDPK	OS=Mus musculus GN=Pdia4	1.47434e-07	1.09734e-06	0.393331	7.44293	2.89587
	Necap1	SAFIGIGFTDR	OS=Mus musculus GN=Necap1	1.47434e-07	1.09612e-06	0.393292	7.43465	2.89427
	Clint1	DKYVGVSSDSVGGFR	OS=Mus musculus GN=Clint1	1.47434e-07	1.09295e-06	0.395251	7.4131	2.89008
	Smek1	SAATDIFSYLVEYNPSMVR	OS=Mus musculus GN=Smek1	1.47434e-07	1.09237e-06	0.395234	7.40916	2.88931
	Tln1	IPEALAGPPNDFGLFLSDDDPKK	OS=Mus musculus GN=Tln1	1.47434e-07	1.07369e-06	0.392555	7.28252	2.86444
	Acsl3	LLLCGGAPLSATTQR	OS=Mus musculus GN=Acsl3	1.47434e-07	1.07265e-06	0.39252	7.27541	2.86303
	Trmt2a	ASGVTSLYFVEEGQR	OS=Mus musculus GN=Trmt2a	1.47434e-07	1.07001e-06	0.383763	7.25752	2.85948
	Fkbp4	AWDIAVATMK	OS=Mus musculus GN=Fkbp4	1.47434e-07	1.06509e-06	0.392263	7.22419	2.85284
	Ptpre	AEGLLDVFQAVK	OS=Mus musculus GN=Ptpre	1.47434e-07	1.06266e-06	0.383436	7.2077	2.84954
	Wars	TDIQCLIPCAIDQDPYFR	OS=Mus musculus GN=Wars	1.47434e-07	1.0621e-06	0.394296	7.20391	2.84878
	Fabp5	MAAMAKPDCIITCDGNNITVK	OS=Mus musculus GN=Fabp5	1.47434e-07	1.0586e-06	0.394183	7.18011	2.84401
	Ecm29	FQEFSDIVIPLIK	OS=Mus musculus GN=Ecm29	1.47434e-07	1.05571e-06	0.383121	7.16051	2.84006
	Ppid	LCVIAECGELK	OS=Mus musculus GN=Ppid	1.47434e-07	1.05287e-06	0.382991	7.14125	2.83618
	Aars	KDPDMVKDIINEEEVQFLK	OS=Mus musculus GN=Aars	2.62424e-06	1.86459e-05	0.0233713	7.10524	2.82888
	Khsrp	VQISPDSGGLPER	OS=Mus musculus GN=Khsrp	1.47434e-07	1.04463e-06	0.391545	7.08538	2.82485
	Fam98a	RLDVTVQSFGWSDR	OS=Mus musculus GN=Fam98a	1.47434e-07	1.04437e-06	0.382597	7.08361	2.82448
	Myh9	VVQEQGTHPK	OS=Mus musculus GN=Myh9	1.47434e-07	1.04237e-06	0.382503	7.07006	2.82172
	Rpl10a	VLGDQQHCDEAK	OS=Mus musculus GN=Rpl10a	2.7467e-06	1.94102e-05	0.441234	7.06673	2.82104
	Smu1	LMALLGQALK	OS=Mus musculus GN=Smu1	1.47434e-07	1.03229e-06	0.159878	7.00171	2.80771
	Myl12a	NAFACFDEEAIGTIQEDYLR	OS=Mus musculus GN=Myl12a	1.47434e-07	1.03137e-06	0.381979	6.99548	2.80642
	Actn4	RDHALLEEQSK	OS=Mus musculus GN=Actn4	9.87122e-07	6.86554e-06	0.469313	6.95511	2.79807
	Hint1	MVVNEGADGGQSVYHIHLHVLGGR	OS=Mus musculus GN=Hint1	1.32744e-06	9.21577e-06	0.189232	6.94252	2.79546
	Nras	SYGIPFIETSAK	OS=Mus musculus GN=Nras	1.47434e-07	1.02255e-06	0.381548	6.93566	2.79403
	Lrrc40	GTAAVLEYLR	OS=Mus musculus GN=Lrrc40	1.47434e-07	1.02076e-06	0.381459	6.92347	2.79149
	Osgep	DGTVLANPR	OS=Mus musculus GN=Osgep	1.47434e-07	1.01985e-06	0.381414	6.91729	2.79021
	Fam114a2	TAALVLHGQK	OS=Mus musculus GN=Fam114a2	1.47434e-07	1.01764e-06	0.381304	6.90232	2.78708
	Tnks1bp1	ELGVGQVDWGDDLGLR	OS=Mus musculus GN=Tnks1bp1	1.47434e-07	1.01586e-06	0.390475	6.89022	2.78455
	Tbca	MKAEDGENYAIK	OS=Mus musculus GN=Tbca	1.47434e-07	1.01448e-06	0.392682	6.88086	2.78259
	Abi1	VADYCENNYIQATDK	OS=Mus musculus GN=Abi1	1.47434e-07	1.01446e-06	0.392682	6.88077	2.78257
	Map1b	SSMLFDTMQHHLALNR	OS=Mus musculus GN=Map1b	1.47434e-07	1.01302e-06	0.39263	6.87102	2.78052
	Stip1	KDCEECIQLEPTFIK	OS=Mus musculus GN=Stip1	1.47434e-07	1.01298e-06	0.390364	6.87069	2.78045
	H2-D	TWTAADMAAQITR	OS=Mus musculus GN=H2-D	1.47434e-07	1.0038e-06	0.390005	6.80848	2.76733
	Rnf40	TEVIQLEDTLAQVR	OS=Mus musculus GN=Rnf40	1.47434e-07	1.00335e-06	0.392279	6.80542	2.76668
	Srp14	VLLESEQFLTELTR	OS=Mus musculus GN=Srp14	1.47434e-07	9.99421e-07	0.380375	6.77875	2.76102
	Ubr4	APSYIEIFGR	OS=Mus musculus GN=Ubr4	1.47434e-07	9.99387e-07	0.392132	6.77852	2.76097
	Tpr	NIEELQQQNQR	OS=Mus musculus GN=Tpr	1.47434e-07	9.98201e-07	0.380311	6.77048	2.75926
	Tagln2	IQASSMAFK	OS=Mus musculus GN=Tagln2	1.36009e-06	9.1793e-06	0.233277	6.74906	2.75469
	Myef2	VGEVTYVELFK	OS=Mus musculus GN=Myef2	1.47434e-07	9.93097e-07	0.380042	6.73586	2.75186
	Ube2k	AGAPVSSPEYTK	OS=Mus musculus GN=Ube2k	3.63166e-06	2.42492e-05	0.040373	6.67716	2.73923
	Hmgb1	LFCSEYRPK	OS=Mus musculus GN=Hmgb1	1.47434e-07	9.74136e-07	0.379013	6.60725	2.72405
	Atp2a2	NMLFSGTNIAAGK	OS=Mus musculus GN=Atp2a2	1.47434e-07	9.73892e-07	0.379	6.60559	2.72369
	Mat2b	ESLWPFLIDK	OS=Mus musculus GN=Mat2b	1.47434e-07	9.73424e-07	0.391137	6.60242	2.72299
	Tubb2a	INVYYNEAAGNK	OS=Mus musculus GN=Tubb2a	1.47434e-07	9.73382e-07	0.378971	6.60213	2.72293
	Snx1	VTTQTSLPMFR	OS=Mus musculus GN=Snx1	1.47434e-07	9.73271e-07	0.378965	6.60138	2.72277
	Eprs	GFFICDQPYEPVSPYSCR	OS=Mus musculus GN=Eprs	1.47434e-07	9.70978e-07	0.391039	6.58583	2.71937
	Vcp	GGNIGDGGGAADR	OS=Mus musculus GN=Vcp	1.47434e-07	9.66776e-07	0.38847	6.55733	2.71311
	Copg1	ATFYLNVLEQK	OS=Mus musculus GN=Copg1	1.47434e-07	9.66325e-07	0.378575	6.55427	2.71244
	Flna	THIQDNHDGTYTVAYVPDVPGR	OS=Mus musculus GN=Flna	1.47434e-07	9.62398e-07	0.390694	6.52763	2.70656
	Gtpbp4	KLEELEKEEELR	OS=Mus musculus GN=Gtpbp4	1.47434e-07	9.60234e-07	0.378227	6.51296	2.70331
	Dhx9	TTQVPQYILDDFIQNDR	OS=Mus musculus GN=Dhx9	1.47434e-07	9.59264e-07	0.388141	6.50638	2.70186
	Rtcb	GFVPNMQVEGVFYVNDALEK	OS=Mus musculus GN=Rtcb	1.47434e-07	9.54254e-07	0.37788	6.4724	2.6943
	Rsl1d1	SVSLPIFSSFVTSQDENAVSLR	OS=Mus musculus GN=Rsl1d1	1.47434e-07	9.53159e-07	0.387869	6.46497	2.69264
	Bola1	LEQALSPEVLELR	OS=Mus musculus GN=Bola1	1.47434e-07	9.52002e-07	0.377747	6.45712	2.69089
	Prpsap2	LIEESAIDEVVVTNTIPHEIQK	OS=Mus musculus GN=Prpsap2	1.47434e-07	9.49749e-07	0.377615	6.44184	2.68747
	Psme2	DEAAYGALR	OS=Mus musculus GN=Psme2	1.47434e-07	9.48859e-07	0.387674	6.43581	2.68612
	Rplp1	IYSALILHDDEVTVTEDK	OS=Mus musculus GN=Rplp1	1.47434e-07	9.45533e-07	0.377364	6.41325	2.68105
	Canx	DEEEEEEKLEEK	OS=Mus musculus GN=Canx	1.15478e-06	7.38663e-06	0.47707	6.39655	2.67729
	Npepps	ILMDKPEMSVVLK	OS=Mus musculus GN=Npepps	1.47434e-07	9.36079e-07	0.387084	6.34912	2.66656
	Ppp2r1a	HMLPTVLR	OS=Mus musculus GN=Ppp2r1a	7.13095e-06	4.49894e-05	0.00610856	6.30903	2.65742
	Cfl1	FWAPENAPLK	OS=Mus musculus GN=Cfl1	1.47434e-07	9.29401e-07	0.376377	6.30383	2.65623
	Fnbp4	NANFEALPEDWR	OS=Mus musculus GN=Fnbp4	1.47434e-07	9.2777e-07	0.376275	6.29277	2.65369
	Dhx9	GMTLVTPLQLL	OS=Mus musculus GN=Dhx9	7.76912e-07	4.85985e-06	0.362149	6.25535	2.64509
	Naa10	NARPEDLMNMQHCNLLCLPENYQMK	OS=Mus musculus GN=Naa10	1.47434e-07	9.18969e-07	0.388822	6.23307	2.63994
	Nans	IPAGTTLTLDMLTVK	OS=Mus musculus GN=Nans	1.47434e-07	9.16731e-07	0.375572	6.21789	2.63642
	Sar1a	EIFGLYGQTTGK	OS=Mus musculus GN=Sar1a	1.47434e-07	9.11472e-07	0.375229	6.18222	2.62812
	Anxa1	AAYLQENGKPLDEVLR	OS=Mus musculus GN=Anxa1	9.83918e-06	6.07901e-05	4.15501e-05	6.17837	2.62723
	Mcm7	DVLDVYIEHR	OS=Mus musculus GN=Mcm7	3.16982e-06	1.95679e-05	0.0186024	6.17317	2.62601
	Mcm3	DHQTITIQEMPEK	OS=Mus musculus GN=Mcm3	1.47434e-07	9.09946e-07	0.388406	6.17187	2.62571
	Ipo11	AGLITNFNEPINQIATQIAVLIAK	OS=Mus musculus GN=Ipo11	1.47434e-07	9.071e-07	0.37494	6.15257	2.62119
	Eftud2	MYSTDDGVQFHAFGR	OS=Mus musculus GN=Eftud2	1.47434e-07	9.0325e-07	0.374683	6.12646	2.61505
	Smarcc2	DIGEGNLSTAAAAALAAAAVK	OS=Mus musculus GN=Smarcc2	1.47434e-07	9.02687e-07	0.385443	6.12263	2.61415
	EG433182	SFVQNYPVVSIEDPFDQDDWGAWQK	OS=Mus musculus GN=EG433182	3.16999e-06	1.93579e-05	0.288362	6.10663	2.61038
	Dlat	VPLPSLSPTMQAGTIAR	OS=Mus musculus GN=Dlat	1.47434e-07	9.00244e-07	0.374481	6.10606	2.61024
	Kif13b	LSLVDLAGSER	OS=Mus musculus GN=Kif13b	1.47434e-07	8.99722e-07	0.374445	6.10252	2.60941
	Cmtr1	EDVLSFIQSHNPLGP	OS=Mus musculus GN=Cmtr1	1.47434e-07	8.98036e-07	0.38784	6.09109	2.6067
	Vim	VELQELNDRF	OS=Mus musculus GN=Vim	1.47434e-07	8.88727e-07	0.373688	6.02795	2.59167
	Mat2b	LEESAVTVMFDK	OS=Mus musculus GN=Mat2b	1.47434e-07	8.88336e-07	0.387365	6.02529	2.59103
	Luc7l	NSMPASSFQQQK	OS=Mus musculus GN=Luc7l	1.47434e-07	8.85299e-07	0.373447	6.00469	2.58609
	Rnh1	ALEEERPSLR	OS=Mus musculus GN=Rnh1	1.47434e-07	8.84889e-07	0.384505	6.00192	2.58542
	Gcn1l1	VLAGLYMGR	OS=Mus musculus GN=Gcn1l1	1.47434e-07	8.83458e-07	0.387121	5.99221	2.58309
	Rps12	VVGCSCVVVK	OS=Mus musculus GN=Rps12	1.47434e-07	8.8217e-07	0.373225	5.98347	2.58098
	Eif4h	KEALTYDGALLGDR	OS=Mus musculus GN=Eif4h	1.47434e-07	8.81293e-07	0.38431	5.97752	2.57955
	Kif11	EAGNINQSLLTLGR	OS=Mus musculus GN=Kif11	1.47434e-07	8.70516e-07	0.383712	5.90443	2.5618
	Sptbn1	ALVADSHPESER	OS=Mus musculus GN=Sptbn1	1.47434e-07	8.69067e-07	0.372274	5.8946	2.55939
	Heatr3	TSSPNSVAVDICSK	OS=Mus musculus GN=Heatr3	1.47434e-07	8.68479e-07	0.37223	5.89061	2.55842
	Dnajc7	NANAVMEYEK	OS=Mus musculus GN=Dnajc7	1.47434e-07	8.66703e-07	0.372098	5.87857	2.55547
	Eef1a1	TLLEALDCILPPTRPTDK	OS=Mus musculus GN=Eef1a1	1.05615e-06	6.2009e-06	0.181657	5.87125	2.55367
	Cul2	LTSFITVFK	OS=Mus musculus GN=Cul2	1.47434e-07	8.5936e-07	0.385866	5.82876	2.54319
	Cct2	SLHDALCVLAQTVKDPR	OS=Mus musculus GN=Cct2	1.04136e-06	6.05582e-06	0.174762	5.81529	2.53985
	Ppme1	DVGNVVEAMYGDLPPPVMLIGH	OS=Mus musculus GN=Ppme1	1.47434e-07	8.54333e-07	0.371159	5.79466	2.53472
	Nit2	AVDNQVYVATASPAR	OS=Mus musculus GN=Nit2	1.47434e-07	8.50669e-07	0.385391	5.76981	2.52852
	Dnpep	YASNAVSESMIR	OS=Mus musculus GN=Dnpep	1.47434e-07	8.47687e-07	0.37064	5.74959	2.52346
	Ptma	VDTSSEITTK	OS=Mus musculus GN=Ptma	2.0228e-05	0.000116075	0.192935	5.73835	2.52064
	Map4	VATVPIKDK	OS=Mus musculus GN=Map4	1.47434e-07	8.459e-07	0.370498	5.73747	2.52041
	Fam21	RPTSFADELAAR	OS=Mus musculus GN=Fam21	1.47434e-07	8.38924e-07	0.38473	5.69015	2.50847
	Cdkn2aipnl	QAADFAEQFR	OS=Mus musculus GN=Cdkn2aipnl	1.47434e-07	8.32342e-07	0.3694	5.64551	2.4971
	Aspscr1	AALQNTTLQSLGLTGGSATIR	OS=Mus musculus GN=Aspscr1	1.47434e-07	8.31277e-07	0.369312	5.63829	2.49526
	Tial1	DAAAALAAMNGR	OS=Mus musculus GN=Tial1	1.47434e-07	8.28749e-07	0.38121	5.62114	2.49086
	Fnbp4	FQIGELANTLTSK	OS=Mus musculus GN=Fnbp4	1.47434e-07	8.28703e-07	0.369098	5.62083	2.49078
	Sptan1	DLTSWVTEMK	OS=Mus musculus GN=Sptan1	1.47434e-07	8.28312e-07	0.384112	5.61818	2.4901
	Akr1a1	HPDEPVLLEEPVVLAL	OS=Mus musculus GN=Akr1a1	2.78007e-06	1.54879e-05	0.0869898	5.57104	2.47795
	Mcm3	IIKPTLTQESAAYIAEEYSR	OS=Mus musculus GN=Mcm3	1.88549e-06	1.04389e-05	0.0603526	5.53645	2.46896
	Ranbp2	HTGPGLLSM	OS=Mus musculus GN=Ranbp2	1.47434e-07	8.14371e-07	0.383269	5.52361	2.46561
	Ahnak	KANIDVSGPK	OS=Mus musculus GN=Ahnak	2.54227e-06	1.40268e-05	0.0247709	5.51741	2.46399
	Gpi	ETITNAETAK	OS=Mus musculus GN=Gpi	2.20651e-06	1.21436e-05	0.243225	5.50354	2.46036
	Armc6	VIIEGGGALAALQAMK	OS=Mus musculus GN=Armc6	1.47434e-07	8.10374e-07	0.36752	5.49651	2.45852
	AI837181	TTPATELDAWLAK	OS=Mus musculus GN=AI837181	1.47434e-07	8.06225e-07	0.367149	5.46836	2.45111
	Rab1	NATNVEQSFMTMAAEIK	OS=Mus musculus GN=Rab1	1.47434e-07	8.03995e-07	0.366948	5.45324	2.44711
	Tpm3	ALKDEEKMELQEIQLK	OS=Mus musculus GN=Tpm3	1.47434e-07	8.01534e-07	0.38246	5.43655	2.44269
	Hgs	VVQDTYQIMK	OS=Mus musculus GN=Hgs	1.47434e-07	8.01121e-07	0.366687	5.43375	2.44195
	Nek7	VQIFDLMDAK	OS=Mus musculus GN=Nek7	1.47434e-07	8.00852e-07	0.379352	5.43192	2.44146
	Cap1	HAEMVHTGLK	OS=Mus musculus GN=Cap1	2.82577e-06	1.5324e-05	0.0300405	5.42294	2.43908
	Nsf	MGIGGLDKEFSDIFR	OS=Mus musculus GN=Nsf	1.47434e-07	7.96393e-07	0.37904	5.40167	2.43341
	Gsn	DGGQTAPASIR	OS=Mus musculus GN=Gsn	1.77111e-06	9.52878e-06	0.456974	5.3801	2.42763
	Dctn1	FTQSALDCMGVEVGR	OS=Mus musculus GN=Dctn1	1.47434e-07	7.87896e-07	0.365453	5.34404	2.41793
	Rps19	GGAGVGSMTK	OS=Mus musculus GN=Rps19	1.47434e-07	7.86213e-07	0.378309	5.33263	2.41485
	Hcfc1	GAPGQPGTILR	OS=Mus musculus GN=Hcfc1	1.47434e-07	7.85059e-07	0.378225	5.3248	2.41273
	Kif2a	FDYAFDDSAPNEMVYR	OS=Mus musculus GN=Kif2a	1.47434e-07	7.83935e-07	0.365073	5.31718	2.41066
	Hdgf	DLFPYEESKEK	OS=Mus musculus GN=Hdgf	2.31686e-06	1.22803e-05	0.195282	5.30042	2.40611
	Pds5a	MEDDKVAEAAIQIFR	OS=Mus musculus GN=Pds5a	1.47434e-07	7.80773e-07	0.364766	5.29573	2.40483
	Ola1	YEDFKDEGSENAVK	OS=Mus musculus GN=Ola1	1.09814e-06	5.79037e-06	0.0432243	5.27287	2.39859
	P4hb	LKAEGSEIR	OS=Mus musculus GN=P4hb	1.62586e-06	8.55564e-06	0.458221	5.26224	2.39568
	Fasn	NVTFHGILLDAL	OS=Mus musculus GN=Fasn	1.92436e-06	1.00886e-05	0.326641	5.24255	2.39027
	Mat2b	AVLENNLGAAVLR	OS=Mus musculus GN=Mat2b	1.47434e-07	7.69265e-07	0.377037	5.21768	2.38341
	Sf3a1	LNGQGLVFTLPLTDQVSVIK	OS=Mus musculus GN=Sf3a1	1.47434e-07	7.69179e-07	0.363611	5.21709	2.38325
	Nucb2	VYNPQNAEDDMIEMEEER	OS=Mus musculus GN=Nucb2	1.47434e-07	7.68057e-07	0.376944	5.20949	2.38114
	Asns	APSPEKAEEESER	OS=Mus musculus GN=Asns	8.974e-07	4.6653e-06	0.448939	5.19868	2.37815
	Eif2s2	DIDEAEEAIK	OS=Mus musculus GN=Eif2s2	2.8629e-06	1.48332e-05	0.045109	5.18119	2.37328
	Aldh9a1	ANDTTFGLAAGVFTR	OS=Mus musculus GN=Aldh9a1	1.47434e-07	7.61423e-07	0.362813	5.16449	2.36863
	Hnrnpm	MGLAMGGAGGASFDR	OS=Mus musculus GN=Hnrnpm	1.47434e-07	7.56031e-07	0.362245	5.12792	2.35837
	Rnh1	LQLEYCNLTATSCEPLASVLR	OS=Mus musculus GN=Rnh1	1.47434e-07	7.54944e-07	0.362129	5.12054	2.3563
	Cap1	INSITVDNCKK	OS=Mus musculus GN=Cap1	9.17361e-07	4.69422e-06	0.150479	5.11709	2.35532
	Rpl27a	RNQSFCPTVNLDK	OS=Mus musculus GN=Rpl27a	2.12843e-06	1.0806e-05	0.0289888	5.07698	2.34397
	Anxa7	SELSGNMEELILAL	OS=Mus musculus GN=Anxa7	4.35319e-06	2.20678e-05	0.24109	5.06933	2.3418
	Tpi1	AEGLGVIACIGEK	OS=Mus musculus GN=Tpi1	1.47434e-07	7.4734e-07	0.37528	5.06897	2.34169
	Psmd1	DTSEDVEELVEPVAAHGPK	OS=Mus musculus GN=Psmd1	1.47434e-07	7.45624e-07	0.361117	5.05733	2.33838
	Cct4	TDMDNQIVVSDYAQMDR	OS=Mus musculus GN=Cct4	1.47434e-07	7.44748e-07	0.361021	5.05138	2.33668
	Nsfl1c	EFVAVTGTEEDR	OS=Mus musculus GN=Nsfl1c	1.47434e-07	7.44109e-07	0.37839	5.04705	2.33544
	Mmp20	DAAVELNGYIYFFSGR	OS=Mus musculus GN=Mmp20	1.47434e-07	7.38002e-07	0.360265	5.00563	2.32355
	Flna	IECDDKGDGSCDVR	OS=Mus musculus GN=Flna	2.06247e-06	1.02367e-05	0.293975	4.96333	2.31131
	Eif3k	PENLATLER	OS=Mus musculus GN=Eif3k	1.47434e-07	7.29573e-07	0.377226	4.94846	2.30698
	Hnrnpu	VSELKEELKK	OS=Mus musculus GN=Hnrnpu	2.48367e-06	1.2251e-05	0.469488	4.93263	2.30236
	Galk1	QCEEVAQALGK	OS=Mus musculus GN=Galk1	1.47434e-07	7.19859e-07	0.376414	4.88257	2.28764
	Ppia	NPTVFFDITADDEPLGR	OS=Mus musculus GN=Ppia	1.47434e-07	7.15793e-07	0.3725	4.85499	2.27947
	Upp1	AAVVCVTLLDR	OS=Mus musculus GN=Upp1	1.47434e-07	7.15168e-07	0.357565	4.85076	2.27821
	Picalm	LPNDLLDLQQPTFHPSVHAM	OS=Mus musculus GN=Picalm	1.47434e-07	7.12938e-07	0.357288	4.83563	2.2737
	Map4k5	GANILLTDHGDVK	OS=Mus musculus GN=Map4k5	1.47434e-07	7.11396e-07	0.357096	4.82517	2.27058
	Tra2b	ANPDPNCCLGVFGLSLYTTER	OS=Mus musculus GN=Tra2b	1.47434e-07	7.08201e-07	0.356694	4.8035	2.26409
	Psma6	IGIDEEQGPQVYK	OS=Mus musculus GN=Psma6	3.51219e-06	1.68608e-05	0.285151	4.80067	2.26324
	Tomm34	VSDSVEQLR	OS=Mus musculus GN=Tomm34	1.47434e-07	7.0705e-07	0.375297	4.79569	2.26174
	Ckap5	LHIVALIAQK	OS=Mus musculus GN=Ckap5	7.83666e-07	3.74869e-06	0.266964	4.78353	2.25808
	Rars	ILDDLFLHTL	OS=Mus musculus GN=Rars	2.56652e-06	1.222e-05	0.437718	4.7613	2.25136
	Lrrfip1	DANEELNCQDPDVGDMEEEER	OS=Mus musculus GN=Lrrfip1	1.47434e-07	7.01645e-07	0.371144	4.75903	2.25067
	Tsr1	AYLFAHVADFVPSEESDLVGTLK	OS=Mus musculus GN=Tsr1	8.10131e-07	3.81001e-06	0.335018	4.70295	2.23357
	Fasn	YEAIVDGGINPASLR	OS=Mus musculus GN=Fasn	2.17021e-06	1.00979e-05	0.320012	4.65298	2.21815
	Myh9	THEAQIQEMR	OS=Mus musculus GN=Myh9	1.47434e-07	6.84868e-07	0.3536	4.64524	2.21575
	Psmc3	QIQELVEAIVLPMNHK	OS=Mus musculus GN=Psmc3	1.47434e-07	6.81612e-07	0.372912	4.62315	2.20888
	Cct2	TVYGGGCSEMLMAHAVTQLANR	OS=Mus musculus GN=Cct2	1.45018e-06	6.69219e-06	0.175042	4.61473	2.20625
	Ubxn1	EKAEELAAR	OS=Mus musculus GN=Ubxn1	2.69516e-07	1.24351e-06	0.435813	4.61386	2.20598
	Ppid	FEDENFHYK	OS=Mus musculus GN=Ppid	1.53894e-05	7.10005e-05	0.0428165	4.61361	2.2059
	Hnrnpr	LCDSYEIRPGK	OS=Mus musculus GN=Hnrnpr	1.47434e-07	6.79042e-07	0.372658	4.60572	2.20343
	Edc4	ELAELWHNQEELLQR	OS=Mus musculus GN=Edc4	1.47434e-07	6.71454e-07	0.351687	4.55426	2.18722
	Ddx54	ELPQEEEEEMVETVEGVFTEVVGQK	OS=Mus musculus GN=Ddx54	1.47434e-07	6.67615e-07	0.35112	4.52822	2.17894
	Uba6	NLPTMTTESLEIDDGLYSR	OS=Mus musculus GN=Uba6	1.47434e-07	6.64409e-07	0.371158	4.50647	2.172
	Rps5	ADELINAAK	OS=Mus musculus GN=Rps5	6.49286e-06	2.90941e-05	0.165071	4.48094	2.1638
	Pes1	YYVQPQWVFDCVNAR	OS=Mus musculus GN=Pes1	1.47434e-07	6.59605e-07	0.349907	4.47389	2.16153
	Hnrnpf	RVHIEIGPDGR	OS=Mus musculus GN=Hnrnpf	2.61436e-06	1.16876e-05	0.0340157	4.47055	2.16045
	Uba5	EGVCAASLPTTMGVVAGILVQNVLK	OS=Mus musculus GN=Uba5	1.47434e-07	6.55267e-07	0.349233	4.44446	2.15201
	Npepps	QMGFPLIYVEAEQVEDDR	OS=Mus musculus GN=Npepps	1.47434e-07	6.55041e-07	0.37015	4.44293	2.15151
	Atxn2	REEIMESVLFK	OS=Mus musculus GN=Atxn2	1.11896e-06	4.96866e-06	0.0180685	4.44044	2.1507
	Anxa3	GELSGHFEDLLLAIVHCAR	OS=Mus musculus GN=Anxa3	1.47434e-07	6.53429e-07	0.365921	4.432	2.14796
	Hnrnpd	FKEEEPVKK	OS=Mus musculus GN=Hnrnpd	3.76605e-06	1.6649e-05	0.252956	4.42081	2.14431
	Ptpn23	LLSGPLDQVR	OS=Mus musculus GN=Ptpn23	1.47434e-07	6.50481e-07	0.369645	4.412	2.14143
	Anp32a	LLPQVMYLDGYDR	OS=Mus musculus GN=Anp32a	1.47434e-07	6.49553e-07	0.365455	4.40571	2.13937
	Fdps	PGIGLDAINDALLL	OS=Mus musculus GN=Fdps	7.36385e-07	3.23923e-06	0.471206	4.39882	2.13712
	Nudc	ELTDEEAER	OS=Mus musculus GN=Nudc	1.47434e-07	6.48306e-07	0.365304	4.39725	2.1366
	Mta1	DFTDIQQDFLPWK	OS=Mus musculus GN=Mta1	3.12718e-06	1.37022e-05	0.0365605	4.38164	2.13147
	Prkar2b	AATITATSPGALWGLDR	OS=Mus musculus GN=Prkar2b	1.47434e-07	6.43839e-07	0.347397	4.36695	2.12663
	Hdlbp	DLANIAEVEVSIPAK	OS=Mus musculus GN=Hdlbp	1.47434e-07	6.42692e-07	0.364611	4.35917	2.12405
	Rpl3	VACIGAWHPAR	OS=Mus musculus GN=Rpl3	1.47434e-07	6.40078e-07	0.346772	4.34144	2.11817
	Pcna	IADMGHLK	OS=Mus musculus GN=Pcna	7.39294e-06	3.20444e-05	0.0436012	4.33447	2.11585
	Ide	TEQWYGTQYK	OS=Mus musculus GN=Ide	6.32492e-07	2.72789e-06	0.0240314	4.31293	2.10867
	mKIAA0224	SSDDTPLPTPSYK	OS=Mus musculus GN=mKIAA0224	1.59952e-06	6.87142e-06	0.208001	4.29593	2.10297
	Pcna	MPSGEFAR	OS=Mus musculus GN=Pcna	2.44414e-05	0.000104635	0.0366719	4.28104	2.09796
	Pabpc1	KSGVGNIFIK	OS=Mus musculus GN=Pabpc1	9.09465e-07	3.88631e-06	0.211134	4.27318	2.09531
	Arcn1	LFTAESLIGLK	OS=Mus musculus GN=Arcn1	1.47434e-07	6.27995e-07	0.344694	4.25949	2.09068
	Serbp1	EETQPPVALKK	OS=Mus musculus GN=Serbp1	8.01952e-06	3.40993e-05	0.00549248	4.25204	2.08815
	Psma3	IIYIVHDEVKDK	OS=Mus musculus GN=Psma3	1.47434e-07	6.25943e-07	0.34433	4.24557	2.08596
	Npc2	SGINCPIQK	OS=Mus musculus GN=Npc2	7.35667e-06	3.11461e-05	0.0408985	4.23372	2.08193
	Vcpip1	EFNIPPYLQCIR	OS=Mus musculus GN=Vcpip1	1.47434e-07	6.16324e-07	0.365531	4.18033	2.06362
	Psmd9	GIGMNEPLVDCEGYPR	OS=Mus musculus GN=Psmd9	1.62689e-06	6.79164e-06	0.0779999	4.17461	2.06164
	Eftud2	GNEEAQIFRPLK	OS=Mus musculus GN=Eftud2	1.46181e-06	6.09993e-06	0.234763	4.17287	2.06104
	Nln	MSELCIDFNK	OS=Mus musculus GN=Nln	4.5059e-07	1.86914e-06	0.441607	4.14822	2.05249
	Nudt3	LVGIFENQER	OS=Mus musculus GN=Nudt3	5.66925e-07	2.34167e-06	0.205989	4.13048	2.04631
	Eef2	GEGQLSAAER	OS=Mus musculus GN=Eef2	2.65304e-05	0.000109395	0.111806	4.12338	2.04383
	Dhx9	QISRPSAAGINLMIGSVR	OS=Mus musculus GN=Dhx9	1.47434e-07	5.9738e-07	0.362962	4.05184	2.01858
	Dhx30	ENYLEENLLYAPSLR	OS=Mus musculus GN=Dhx30	2.43256e-06	9.81106e-06	0.0467628	4.03323	2.01194
	Tpm4	AQEQLATALQNLEEAEK	OS=Mus musculus GN=Tpm4	1.47434e-07	5.93546e-07	0.357755	4.02583	2.00929
	Psmd12	KGSSETPATDVFSSTEEGEKR	OS=Mus musculus GN=Psmd12	3.08811e-06	1.23598e-05	0.163301	4.00238	2.00086
	Me1	DMAAFNERPIIF	OS=Mus musculus GN=Me1	1.85039e-06	7.39015e-06	0.468861	3.99383	1.99777
	GAPDH	VEIVAINDPFIDLNY	OS=Mus musculus GN=GAPDH	6.16759e-06	2.46018e-05	0.303795	3.98889	1.99599
	Arhgef2	NDESPLGLR	OS=Mus musculus GN=Arhgef2	1.3304e-06	5.29755e-06	0.0452228	3.98193	1.99347
	Uba1	NFAMIGLGCGEGGEVVVTDMDTIEK	OS=Mus musculus GN=Uba1	6.24098e-07	2.47551e-06	0.335359	3.96654	1.98788
	Pa2g4	IDLGVHVDGFIAN	OS=Mus musculus GN=Pa2g4	3.04769e-06	1.20858e-05	0.359536	3.96557	1.98753
	Ckap5	EGLDEVAGIINEAK	OS=Mus musculus GN=Ckap5	5.32091e-07	2.09463e-06	0.460138	3.9366	1.97695
	Wdr4	VWDVVFEEAR	OS=Mus musculus GN=Wdr4	1.47434e-07	5.76903e-07	0.334496	3.91295	1.96826
	Eif3i	HVLTGSADNSCR	OS=Mus musculus GN=Eif3i	3.95678e-07	1.54728e-06	0.43611	3.91045	1.96733
	Tagln2	GPSYGLSR	OS=Mus musculus GN=Tagln2	5.3048e-06	2.06992e-05	0.0630845	3.90198	1.96421
	Ppp6r3	FADQDDIGNVSFDR	OS=Mus musculus GN=Ppp6r3	1.47434e-07	5.7436e-07	0.359513	3.8957	1.96188
	Atp6v1b2	SGQVLEVSGSK	OS=Mus musculus GN=Atp6v1b2	1.47434e-07	5.73918e-07	0.359443	3.8927	1.96077
	Nat10	EHLEALFLPYDLK	OS=Mus musculus GN=Nat10	1.47434e-07	5.73685e-07	0.333764	3.89112	1.96019
	Wdr70	LVTGGYDYDVK	OS=Mus musculus GN=Wdr70	1.47434e-07	5.70956e-07	0.333134	3.87261	1.95331
	Sptbn1	INAVVETGR	OS=Mus musculus GN=Sptbn1	2.48277e-06	9.60945e-06	0.0768096	3.87046	1.9525
	Ubxn4	NTELCETPATSDIK	OS=Mus musculus GN=Ubxn4	2.34943e-06	9.08297e-06	0.278292	3.86603	1.95085
	Vars	LHTYLAGDAPTLADLA	OS=Mus musculus GN=Vars	3.01769e-06	1.16508e-05	0.458042	3.86085	1.94892
	Tpi1	TATPQQAQEVHEK	OS=Mus musculus GN=Tpi1	1.15924e-05	4.46307e-05	0.34979	3.84999	1.94486
	Ptma	EVVEEAENGR	OS=Mus musculus GN=Ptma	1.70721e-05	6.57172e-05	0.354324	3.8494	1.94463
	Hars	GQFDPMIPDAECLK	OS=Mus musculus GN=Hars	1.80091e-06	6.92357e-06	0.321789	3.84448	1.94279
	Tfip11	SFMDFGSWER	OS=Mus musculus GN=Tfip11	1.47434e-07	5.66277e-07	0.358206	3.84088	1.94144
	Eif4a1	ATMPSDVLEVTK	OS=Mus musculus GN=Eif4a1	1.38086e-05	5.29676e-05	0.311766	3.83585	1.93955
	Mvp	AIETEAELER	OS=Mus musculus GN=Mvp	4.45257e-06	1.7074e-05	0.0966246	3.83464	1.93909
	Slc3a2	VAEDETEAGVK	OS=Mus musculus GN=Slc3a2	8.0115e-07	3.07145e-06	0.306482	3.8338	1.93877
	Tjp2	YQEEGPVPQPR	OS=Mus musculus GN=Tjp2	6.4712e-06	2.47716e-05	0.0570912	3.82797	1.93658
	Ipo5	HFADLLPGFL	OS=Mus musculus GN=Ipo5	9.96657e-07	3.81044e-06	0.361799	3.82322	1.93479
	Eif5a	NDFQLIGIQDGYLSLLQDSGEVR	OS=Mus musculus GN=Eif5a	2.99099e-06	1.14157e-05	0.435013	3.81671	1.93233
	Tln1	PEDPTVIAENELLGAAAAIEAAAK	OS=Mus musculus GN=Tln1	1.47434e-07	5.61496e-07	0.357407	3.80845	1.9292
	Itga6	YTQELTLNR	OS=Mus musculus GN=Itga6	2.12499e-06	8.07932e-06	0.093693	3.80205	1.92678
	Ap1b1	CVSTLLDLIQTK	OS=Mus musculus GN=Ap1b1	1.86988e-06	7.10366e-06	0.0713477	3.79899	1.92562
	Rps3a1	ADLQNDEVAFR	OS=Mus musculus GN=Rps3a1	1.83943e-05	6.97628e-05	0.0515564	3.79263	1.9232
	Sfpq	FATHAAALSVR	OS=Mus musculus GN=Sfpq	3.56531e-06	1.33894e-05	0.509767	3.75546	1.90899
	Ctbp1	PLVALLDGR	OS=Mus musculus GN=Ctbp1	1.47434e-07	5.51817e-07	0.328454	3.7428	1.90412
	Ptma	VAEDDEDDDVDTKK	OS=Mus musculus GN=Ptma	1.90596e-05	7.11844e-05	0.20804	3.73483	1.90104
	Hacd3	RPLFLAPDFDR	OS=Mus musculus GN=Hacd3	1.80655e-06	6.72806e-06	0.0968354	3.72425	1.89695
	Anp32b	GLFSVSDLPK	OS=Mus musculus GN=Anp32b	1.47434e-07	5.4901e-07	0.327726	3.72376	1.89676
	Nrbp1	TPTPEPAEVETR	OS=Mus musculus GN=Nrbp1	6.38845e-06	2.37416e-05	0.108128	3.71633	1.89388
	Tagln2	CREDVGQPQPGR	OS=Mus musculus GN=Tagln2	4.86712e-06	1.80338e-05	0.278725	3.70523	1.88956
	Idh2	TIEAEAAHGTVTR	OS=Mus musculus GN=Idh2	3.4783e-06	1.28116e-05	0.267755	3.68331	1.881
	Prpsap2	VQIQESVR	OS=Mus musculus GN=Prpsap2	1.17668e-06	4.33312e-06	0.240142	3.68249	1.88068
	Ptrf	SFTPDHVVYAR	OS=Mus musculus GN=Ptrf	9.691e-07	3.56778e-06	0.251831	3.68154	1.88031
	Eef1a1	DGSASGTTL	OS=Mus musculus GN=Eef1a1	1.74535e-06	6.41189e-06	0.253684	3.67369	1.87723
	Ddx24	HPEIVIATPGR	OS=Mus musculus GN=Ddx24	1.47434e-07	5.3867e-07	0.353304	3.65362	1.86933
	Ezr	GTDLWLGVDAL	OS=Mus musculus GN=Ezr	2.76187e-05	0.0001009	0.130998	3.65332	1.86921
	Ezr	RKEDEVEEWQHR	OS=Mus musculus GN=Ezr	1.13862e-06	4.15404e-06	0.0431791	3.64831	1.86723
	Rpl23a	KLYDIDVAK	OS=Mus musculus GN=Rpl23a	7.45126e-06	2.71374e-05	0.068485	3.64198	1.86472
	Rpl8	DIIHDPGR	OS=Mus musculus GN=Rpl8	3.69626e-05	0.000134351	0.092186	3.6348	1.86187
	Wdhd1	VVDVMDNSQQQTFR	OS=Mus musculus GN=Wdhd1	2.57336e-06	9.33528e-06	0.0520764	3.62767	1.85904
	Krt77	NKYEDEINKR	OS=Mus musculus GN=Krt77	1.04846e-05	3.79836e-05	0.110756	3.62281	1.85711
	Flnb	EFLDHESIK	OS=Mus musculus GN=Flnb	3.65951e-06	1.32383e-05	0.350989	3.61749	1.85499
	Eprs	LNQWCNVVR	OS=Mus musculus GN=Eprs	6.9187e-06	2.4816e-05	0.0651177	3.5868	1.8427
	Npm1	SAPGGGNKVPQK	OS=Mus musculus GN=Npm1	1.27621e-05	4.5699e-05	0.0799431	3.58085	1.8403
	Rpl26	TVHVGIHPSK	OS=Mus musculus GN=Rpl26	1.8397e-05	6.57717e-05	0.109902	3.57513	1.838
	Gmps	ESQSVEEALK	OS=Mus musculus GN=Gmps	4.18431e-06	1.49191e-05	0.273427	3.56549	1.8341
	Ppp2cb	GGWGISPR	OS=Mus musculus GN=Ppp2cb	1.75578e-05	6.25366e-05	0.0654422	3.56175	1.83259
	Ola1	QLEYFFTAGPDEVR	OS=Mus musculus GN=Ola1	3.37894e-06	1.2034e-05	0.424473	3.56148	1.83248
	Myof	LNSETDITPK	OS=Mus musculus GN=Myof	2.33042e-06	8.28243e-06	0.11176	3.55406	1.82947
	Hsp90b1	SGTSEFLNK	OS=Mus musculus GN=Hsp90b1	9.79729e-07	3.47393e-06	0.26148	3.54581	1.82612
	Ddb1	MVYPEEAEPK	OS=Mus musculus GN=Ddb1	3.77914e-06	1.33845e-05	0.0925548	3.54168	1.82443
	Lrpprc	DLPITEAVFSALVTGH	OS=Mus musculus GN=Lrpprc	1.47434e-07	5.2175e-07	0.320036	3.53886	1.82329
	Ap3b1	PAPLLESPFK	OS=Mus musculus GN=Ap3b1	3.76873e-06	1.32746e-05	0.0652516	3.52231	1.81652
	Hspa5	VLEDSDLKK	OS=Mus musculus GN=Hspa5	8.78137e-06	3.09264e-05	0.12278	3.52181	1.81632
	Hnrnpul2	ANFETEEVELSFSK	OS=Mus musculus GN=Hnrnpul2	3.84323e-06	1.34796e-05	0.0968813	3.50737	1.81039
	Dhx15	SLMSADNVR	OS=Mus musculus GN=Dhx15	6.11504e-06	2.14449e-05	0.0882122	3.50691	1.8102
	Mcm3	EISDHVLR	OS=Mus musculus GN=Mcm3	2.33573e-06	8.18312e-06	0.0518388	3.50345	1.80878
	Psmc6	MDEIDAIGGR	OS=Mus musculus GN=Psmc6	1.12243e-05	3.92694e-05	0.126368	3.4986	1.80678
	Ppp2r1a	VIMGLSPILGK	OS=Mus musculus GN=Ppp2r1a	3.52783e-06	1.23259e-05	0.347138	3.49389	1.80484
	Dhx15	VIVMSATLDAGK	OS=Mus musculus GN=Dhx15	1.59806e-06	5.5813e-06	0.51197	3.49254	1.80428
	Gars	YPLFEGQETGKK	OS=Mus musculus GN=Gars	1.66318e-06	5.80104e-06	0.116233	3.48791	1.80236
	Pkm	PKPHSEAGTAF	OS=Mus musculus GN=Pkm	9.76596e-05	0.000338173	0.0794965	3.46277	1.79193
	Vapa	FKGPFTDVVTTNLK	OS=Mus musculus GN=Vapa	1.64827e-06	5.70367e-06	0.363722	3.46039	1.79094
	Capzb	DYLLCDYNR	OS=Mus musculus GN=Capzb	2.17454e-06	7.50894e-06	0.0783864	3.45311	1.7879
	Tmed7	SEITFELPDNAK	OS=Mus musculus GN=Tmed7	6.29625e-06	2.17323e-05	0.0707046	3.45162	1.78727
	Eif3a	NICQQVNIK	OS=Mus musculus GN=Eif3a	6.11494e-06	2.10624e-05	0.0731693	3.44441	1.78426
	Nans	PLNPNFCFLQCTSAYPLQPEDANLR	OS=Mus musculus GN=Nans	1.47434e-07	5.0412e-07	0.314371	3.41928	1.77369
	Xpo1	HWPTFISDIVGA	OS=Mus musculus GN=Xpo1	2.38409e-06	8.15186e-06	0.163445	3.41928	1.77369
	Smc1a	SKLESELANFGPR	OS=Mus musculus GN=Smc1a	3.06098e-06	1.04422e-05	0.0664406	3.41137	1.77035
	Cpsf6	QFLSQFEMQSR	OS=Mus musculus GN=Cpsf6	1.47434e-07	5.01501e-07	0.3454	3.40152	1.76618
	Rpl3	LEQQVPVNQ	OS=Mus musculus GN=Rpl3	8.972e-06	3.04458e-05	0.0777889	3.39343	1.76274
	Myg1	LPLPEPWR	OS=Mus musculus GN=Myg1	5.86749e-06	1.98137e-05	0.0763918	3.37686	1.75568
	Rab1	KVVDYTTAK	OS=Mus musculus GN=Rab1	2.31362e-06	7.79173e-06	0.159175	3.36777	1.7518
	Qars	FDDTNPEKEEAK	OS=Mus musculus GN=Qars	2.10743e-06	7.09402e-06	0.279905	3.3662	1.75112
	Saal1	SENLEGLDVYMR	OS=Mus musculus GN=Saal1	1.24639e-06	4.18289e-06	0.0692746	3.35599	1.74674
	Ube2k	IPETYPFNPPK	OS=Mus musculus GN=Ube2k	2.45351e-05	8.2235e-05	0.139025	3.35172	1.7449
	Anp32e	SDNIISGGLEVLAEK	OS=Mus musculus GN=Anp32e	1.47434e-07	4.93757e-07	0.310744	3.349	1.74373
	Rab1b	NATNVEQAFMTMAAEIK	OS=Mus musculus GN=Rab1b	1.11134e-06	3.72066e-06	0.40848	3.3479	1.74326
	Gnas	ALWEDEGVR	OS=Mus musculus GN=Gnas	6.26882e-06	2.09635e-05	0.0902757	3.34409	1.74161
	Ywhab	KEMQPTHPIR	OS=Mus musculus GN=Ywhab	8.41338e-07	2.81292e-06	0.403014	3.34339	1.74131
	Nme1	FQPEELVEYK	OS=Mus musculus GN=Nme1	0.000124299	0.000414442	0.0970769	3.33423	1.73735
	Xrcc5	KNEEEDIVEDLFPTSK	OS=Mus musculus GN=Xrcc5	1.60016e-06	5.32331e-06	0.123922	3.32673	1.73411
	Hnrnpa3	FDDHDTVDK	OS=Mus musculus GN=Hnrnpa3	6.91183e-06	2.29786e-05	0.214753	3.32453	1.73315
	Ctbp1	DAPNLICTPH	OS=Mus musculus GN=Ctbp1	6.78856e-06	2.25211e-05	0.0896302	3.31751	1.7301
	Pafah1b1	EWIPRPPEK	OS=Mus musculus GN=Pafah1b1	7.43971e-06	2.46059e-05	0.140047	3.30738	1.72569
	Dbi	TQPTDEEMLFIYSHFK	OS=Mus musculus GN=Dbi	1.47434e-07	4.87455e-07	0.308418	3.30625	1.7252
	Npm3	MLCLTEGATDECNVVEVVAR	OS=Mus musculus GN=Npm3	2.24651e-06	7.42307e-06	0.291558	3.30427	1.72433
	Prpsap2	TVDISMILSEAIR	OS=Mus musculus GN=Prpsap2	1.48284e-06	4.8969e-06	0.0763215	3.30237	1.7235
	Aamp	APVLLAGTADGNTWMWK	OS=Mus musculus GN=Aamp	1.47434e-07	4.84616e-07	0.341187	3.28699	1.71677
	env	DCEEPLTSYTPR	OS=Mus musculus GN=env	3.40975e-06	1.11887e-05	0.101796	3.28138	1.7143
	Ldha	ILGQNGISDVVK	OS=Mus musculus GN=Ldha	5.61814e-06	1.84268e-05	0.129287	3.27988	1.71365
	Eif3c	LGSLVENNER	OS=Mus musculus GN=Eif3c	2.80751e-06	9.16468e-06	0.322877	3.26434	1.70679
	Rps3	TQNVLGEK	OS=Mus musculus GN=Rps3	1.14428e-05	3.73317e-05	0.125848	3.26245	1.70596
	Rpl10	FNADEFEDMVAEKR	OS=Mus musculus GN=Rpl10	9.86148e-07	3.21362e-06	0.264691	3.25876	1.70432
	Eif6	QVPLVAGTVNR	OS=Mus musculus GN=Eif6	5.39901e-06	1.75617e-05	0.087575	3.25277	1.70167
	Rpl31	EMGTPDVR	OS=Mus musculus GN=Rpl31	1.60305e-05	5.2116e-05	0.301199	3.25104	1.7009
	Nfkb2	IERPVTVFLQLK	OS=Mus musculus GN=Nfkb2	7.89202e-07	2.56357e-06	0.28867	3.2483	1.69969
	Ahnak	DVDLNVAAPK	OS=Mus musculus GN=Ahnak	9.15223e-06	2.97274e-05	0.0888587	3.24811	1.6996
	Hdlbp	TEIVFTGEK	OS=Mus musculus GN=Hdlbp	1.39693e-06	4.53302e-06	0.076701	3.24498	1.69821
	Sptan1	DLSSVQTLLTK	OS=Mus musculus GN=Sptan1	1.47434e-07	4.76383e-07	0.304092	3.23115	1.69205
	Sf3a3	ENPSEEAQNLVEFTDEEGYGR	OS=Mus musculus GN=Sf3a3	9.41761e-07	3.04067e-06	0.0623493	3.22871	1.69096
	Psmd6	EVLHSLPAVR	OS=Mus musculus GN=Psmd6	2.11105e-06	6.8028e-06	0.370938	3.22247	1.68817
	S100a4	VMSNLDSNR	OS=Mus musculus GN=S100a4	1.33088e-06	4.28153e-06	0.19281	3.21708	1.68575
	Flna	GPGLQGGNAGSPAR	OS=Mus musculus GN=Flna	1.63533e-05	5.24432e-05	0.107107	3.2069	1.68118
	Qars	FAEGEATLR	OS=Mus musculus GN=Qars	6.27567e-06	2.01099e-05	0.318274	3.20442	1.68007
	Itga3	VGNAILHPTDIITVVTGAPR	OS=Mus musculus GN=Itga3	2.31823e-06	7.42742e-06	0.330568	3.20392	1.67984
	Nup93	FTSDTKPIINK	OS=Mus musculus GN=Nup93	7.19953e-07	2.3051e-06	0.0707272	3.20174	1.67886
	Ddx50	TFSFAIPLIER	OS=Mus musculus GN=Ddx50	1.47434e-07	4.7095e-07	0.337427	3.1943	1.6755
	Wdr12	VLSVDWTDTGLLLSGGADNK	OS=Mus musculus GN=Wdr12	4.15416e-06	1.32398e-05	0.151191	3.18712	1.67225
	Gm806	VSEGPLSALELAHLSQPQKR	OS=Mus musculus GN=Gm806	1.08038e-06	3.43505e-06	0.393865	3.17947	1.66879
	Ptbp1	IIVENLFYPVTLDVLHQ	OS=Mus musculus GN=Ptbp1	2.74822e-06	8.7242e-06	0.417387	3.17449	1.66653
	Atic	YGMNPHQTPAQLY	OS=Mus musculus GN=Atic	5.81865e-05	0.000184536	0.0982272	3.17146	1.66515
	Colgalt1	TPAYIPIR	OS=Mus musculus GN=Colgalt1	4.31872e-06	1.36871e-05	0.0916091	3.16924	1.66414
	Prpf8	FSPIPFPPLSYK	OS=Mus musculus GN=Prpf8	5.1585e-06	1.62476e-05	0.101414	3.14967	1.6552
	Srsf1	KEDMTYAVR	OS=Mus musculus GN=Srsf1	3.37913e-06	1.06317e-05	0.124203	3.14629	1.65365
	Ap1m1	SGYQALPWVR	OS=Mus musculus GN=Ap1m1	7.25968e-06	2.27837e-05	0.0995778	3.13839	1.65002
	Ogt	EQGNIEEAVR	OS=Mus musculus GN=Ogt	9.05361e-07	2.84064e-06	0.0742298	3.13758	1.64965
	Ncapd2	LSDIDLAGPLQK	OS=Mus musculus GN=Ncapd2	4.74121e-06	1.48735e-05	0.157481	3.13707	1.64942
	Mettl1	AHSNPMADHTLR	OS=Mus musculus GN=Mettl1	1.1454e-06	3.59092e-06	0.0857645	3.13508	1.6485
	Nutf2	TWEGQQFQGK	OS=Mus musculus GN=Nutf2	7.86882e-06	2.46418e-05	0.0999066	3.13158	1.64689
	Xpo1	SNIMYIVGQYPR	OS=Mus musculus GN=Xpo1	2.81137e-06	8.79889e-06	0.104053	3.12975	1.64605
	Calm1	DTDSEEEIR	OS=Mus musculus GN=Calm1	3.02373e-06	9.4628e-06	0.307815	3.12951	1.64594
	Mybbp1a	NSSLTVPMFLSLFSR	OS=Mus musculus GN=Mybbp1a	1.70997e-05	5.34035e-05	0.180986	3.12307	1.64296
	Dnajc13	VASATETLK	OS=Mus musculus GN=Dnajc13	1.17002e-05	3.65154e-05	0.0505373	3.12093	1.64198
	Nob1	APVEHVVADAGAFLR	OS=Mus musculus GN=Nob1	8.85383e-07	2.76052e-06	0.422463	3.11788	1.64056
	Ythdf1	HTTSIFDDFSHYEK	OS=Mus musculus GN=Ythdf1	5.6985e-06	1.77607e-05	0.123894	3.11673	1.64003
	Cfl1	MLPDKDCR	OS=Mus musculus GN=Cfl1	4.34284e-05	0.000135169	0.328832	3.11245	1.63805
	Flnc	KGELTGEVR	OS=Mus musculus GN=Flnc	4.94625e-06	1.53856e-05	0.353595	3.11055	1.63717
	Rab10	NIDEHANEDVER	OS=Mus musculus GN=Rab10	4.92403e-06	1.52948e-05	0.168988	3.10616	1.63513
	Sgta	TPPSEEDSAEAER	OS=Mus musculus GN=Sgta	1.49964e-06	4.63813e-06	0.298674	3.09282	1.62892
	Psma3	AVENSSTAIGIR	OS=Mus musculus GN=Psma3	5.09281e-05	0.000157108	0.169785	3.0849	1.62522
	Hnrnpl	IEYAKPTR	OS=Mus musculus GN=Hnrnpl	3.56593e-06	1.09964e-05	0.310394	3.08373	1.62468
	Zc3h18	DVVTPLSTLLPPIPN	OS=Mus musculus GN=Zc3h18	1.47434e-07	4.53955e-07	0.332242	3.07903	1.62248
	Ldha	LLIVSNPVDIL	OS=Mus musculus GN=Ldha	0.000148694	0.000456915	0.464573	3.07285	1.61958
	Actb	SYVGDEAQSK	OS=Mus musculus GN=Actb	4.76768e-06	1.46288e-05	0.298831	3.06833	1.61745
	Tuba1b	GMEEGEFSEAR	OS=Mus musculus GN=Tuba1b	9.4954e-06	2.90848e-05	0.141526	3.06304	1.61497
	Smc4	TVINETTTR	OS=Mus musculus GN=Smc4	2.77134e-06	8.48341e-06	0.186976	3.06113	1.61406
	Nrd1	LAHEIEALK	OS=Mus musculus GN=Nrd1	1.47434e-07	4.50423e-07	0.32387	3.05507	1.61121
	Ran	VWDTAGQEK	OS=Mus musculus GN=Ran	1.60552e-05	4.89322e-05	0.268848	3.04775	1.60775
	Tpm1	AELSEGQVR	OS=Mus musculus GN=Tpm1	8.69594e-06	2.64978e-05	0.319976	3.04715	1.60746
	Mthfd1l	LSGGSPGVPVDK	OS=Mus musculus GN=Mthfd1l	1.76025e-06	5.36166e-06	0.100121	3.04597	1.6069
	Myh9	DLEAHIDTANK	OS=Mus musculus GN=Myh9	1.43104e-05	4.35025e-05	0.258233	3.03992	1.60404
	Hnrnpa1	FDDHDSVDK	OS=Mus musculus GN=Hnrnpa1	5.64332e-06	1.71198e-05	0.219548	3.03363	1.60105
	Pfdn5	LHDVEHVLIDVGTGYYVEK	OS=Mus musculus GN=Pfdn5	5.85763e-07	1.77345e-06	0.502556	3.02759	1.59817
	Tjp2	AEQMASVQNAQR	OS=Mus musculus GN=Tjp2	2.10437e-06	6.37073e-06	0.333052	3.02738	1.59807
	Ncl	TSTWSGESK	OS=Mus musculus GN=Ncl	1.47434e-07	4.46051e-07	0.329611	3.02542	1.59714
	Tomm22	LWGLTEMFPER	OS=Mus musculus GN=Tomm22	2.06227e-06	6.22453e-06	0.161354	3.01829	1.59373
	Rpl10	MVSDEYEQLSSEALEAAR	OS=Mus musculus GN=Rpl10	1.37107e-06	4.13806e-06	0.298005	3.01813	1.59365
	Dync1h1	ADSVLMEQPPLR	OS=Mus musculus GN=Dync1h1	7.23184e-06	2.18103e-05	0.340805	3.01587	1.59257
	Npm1	TVSLGAGAK	OS=Mus musculus GN=Npm1	2.07128e-05	6.24548e-05	0.326638	3.01528	1.59229
	Hsp90aa1	TDTGEPMGR	OS=Mus musculus GN=Hsp90aa1	1.14153e-05	3.44185e-05	0.241316	3.01513	1.59222
	Rab11fip1	ELEDYIDNLLVR	OS=Mus musculus GN=Rab11fip1	1.47434e-07	4.4413e-07	0.289434	3.01239	1.59091
	Ywhae	RQMVETELK	OS=Mus musculus GN=Ywhae	8.49443e-06	2.55625e-05	0.122041	3.00933	1.58944
	Fscn1	PADEIAVDR	OS=Mus musculus GN=Fscn1	1.16786e-05	3.50853e-05	0.327476	3.00423	1.587
	Trim56	LGPHIDHPCLPLAEAVR	OS=Mus musculus GN=Trim56	2.41098e-06	7.227e-06	0.104921	2.99753	1.58378
	Cct8	ETEGDVTSVK	OS=Mus musculus GN=Cct8	5.11817e-06	1.53411e-05	0.32249	2.99739	1.58371
	Cct5	TSLGPNGLDK	OS=Mus musculus GN=Cct5	4.1528e-06	1.24475e-05	0.279984	2.99737	1.5837
	Cct6a	GFDLQETLVK	OS=Mus musculus GN=Cct6a	3.62131e-06	1.08503e-05	0.3587	2.99623	1.58315
	Fscn1	KVTGTLDANR	OS=Mus musculus GN=Fscn1	2.25821e-06	6.74483e-06	0.535701	2.9868	1.5786
	Npm1	DELHIVEAEAM	OS=Mus musculus GN=Npm1	5.08309e-05	0.000150788	0.421859	2.96647	1.56875
	Fbl	VSISEGDDKIEYR	OS=Mus musculus GN=Fbl	6.79737e-06	2.0164e-05	0.120216	2.96644	1.56873
	Aldh2	AAFQLGSPWR	OS=Mus musculus GN=Aldh2	5.75125e-06	1.70474e-05	0.131722	2.96412	1.5676
	Ldha	DLAESIMK	OS=Mus musculus GN=Ldha	2.4433e-05	7.24108e-05	0.0875239	2.96365	1.56738
	Rps5	VAETPDIK	OS=Mus musculus GN=Rps5	4.02769e-05	0.000119113	0.340806	2.95734	1.5643
	Hnrnpf	KATENDIYNFFSPLNPVR	OS=Mus musculus GN=Hnrnpf	2.09504e-06	6.19409e-06	0.168282	2.95655	1.56391
	Anxa5	ETSGNLEQLLLA	OS=Mus musculus GN=Anxa5	4.12582e-06	1.21485e-05	0.494181	2.9445	1.55802
	Trip12	LFLQFVTGSPR	OS=Mus musculus GN=Trip12	6.72501e-07	1.97416e-06	0.270826	2.93555	1.55363
	Top1	GPVFAPPYEPLPESVK	OS=Mus musculus GN=Top1	3.38599e-06	9.93692e-06	0.557604	2.93472	1.55322
	Aacs	NLGMAVEAWDEEGK	OS=Mus musculus GN=Aacs	1.54957e-06	4.54005e-06	0.126562	2.92988	1.55084
	Tubb2b	RISEQFTAM	OS=Mus musculus GN=Tubb2b	8.09898e-06	2.3716e-05	0.349107	2.92828	1.55005
	Usp5	SAAESISESVPVGPK	OS=Mus musculus GN=Usp5	1.64571e-06	4.8163e-06	0.312882	2.92658	1.54922
	Rpl14-ps1	ALVDGPCTR	OS=Mus musculus GN=Rpl14-ps1	4.62544e-05	0.00013513	0.386182	2.92146	1.54669
	Pgk1	FHVEEEGK	OS=Mus musculus GN=Pgk1	1.89471e-05	5.5292e-05	0.293362	2.91823	1.54509
	P4hb	VHSFPTLK	OS=Mus musculus GN=P4hb	1.7663e-06	5.14031e-06	0.317866	2.91021	1.54112
	Vars	ADTELIPAACGATLPALGLR	OS=Mus musculus GN=Vars	2.28355e-06	6.60548e-06	0.416631	2.89264	1.53239
	Sephs1	VPQDVLQK	OS=Mus musculus GN=Sephs1	1.95173e-06	5.64028e-06	0.131069	2.88988	1.53101
	Snrpd3	ETNTGEVYR	OS=Mus musculus GN=Snrpd3	1.98189e-06	5.70689e-06	0.410702	2.87952	1.52583
	Hspa5	ITITNDQNR	OS=Mus musculus GN=Hspa5	1.69174e-05	4.85374e-05	0.114988	2.86908	1.52059
	Ran	VCENIPIVLC	OS=Mus musculus GN=Ran	1.18029e-05	3.3852e-05	0.28902	2.8681	1.5201
	Cltc	MREHLELFWSR	OS=Mus musculus GN=Cltc	1.75181e-06	5.01879e-06	0.270422	2.86491	1.51849
	Hist1h2bj	VHPDTGISSK	OS=Mus musculus GN=Hist1h2bj	1.17531e-05	3.36629e-05	0.336864	2.86418	1.51812
	Nup98	GFLEDLAPPER	OS=Mus musculus GN=Nup98	7.98706e-07	2.28748e-06	0.292338	2.86398	1.51802
	Prdx5	LSVNDVFVIEEWGR	OS=Mus musculus GN=Prdx5	1.90727e-06	5.45084e-06	0.333473	2.85793	1.51497
	Actr2	LEVNYPMENGIVR	OS=Mus musculus GN=Actr2	6.49873e-06	1.85634e-05	0.135478	2.85647	1.51423
	Ufc1	GLGPWLAVEVPDLIQK	OS=Mus musculus GN=Ufc1	7.00461e-06	2.00056e-05	0.146583	2.85606	1.51403
	Syncrip	TGYTLDVTTGQR	OS=Mus musculus GN=Syncrip	7.10618e-06	2.02871e-05	0.341275	2.85486	1.51342
	Isyna1	APLVPPGSPVVNAL	OS=Mus musculus GN=Isyna1	7.98095e-06	2.27785e-05	0.288137	2.85411	1.51304
	Psmb7	ATEGMVVADK	OS=Mus musculus GN=Psmb7	9.27889e-06	2.64784e-05	0.38515	2.85362	1.51279
	Rtcb	NLDFQDVLDK	OS=Mus musculus GN=Rtcb	3.80457e-06	1.08483e-05	0.154551	2.85138	1.51166
	Pura	VSEVKPTYR	OS=Mus musculus GN=Pura	1.82649e-06	5.19473e-06	0.212997	2.8441	1.50797
	Mdh2	GASGGIGQPLSLLLK	OS=Mus musculus GN=Mdh2	1.28751e-05	3.6612e-05	0.201075	2.84362	1.50773
	Rpl9	VDKWWGNRK	OS=Mus musculus GN=Rpl9	5.22499e-06	1.48465e-05	0.379669	2.84145	1.50663
	G3bp1	FYVHNDIFR	OS=Mus musculus GN=G3bp1	3.61809e-06	1.02698e-05	0.329804	2.83847	1.50511
	Ncapd2	ALDPEEEWDAMLPELK	OS=Mus musculus GN=Ncapd2	5.98197e-06	1.69132e-05	0.140885	2.82736	1.49946
	Esyt2	VILEPLIGDMPLVGAL	OS=Mus musculus GN=Esyt2	2.60821e-06	7.35742e-06	0.350443	2.82087	1.49614
	Pcbp1	AGIDSSSPEVK	OS=Mus musculus GN=Pcbp1	2.38359e-06	6.70579e-06	0.231937	2.81332	1.49227
	Msh6	MLKPYTGSK	OS=Mus musculus GN=Msh6	2.35395e-06	6.61852e-06	0.0523843	2.81167	1.49143
	Rcc2	NHTLVLDSQK	OS=Mus musculus GN=Rcc2	4.70898e-06	1.32322e-05	0.329018	2.80999	1.49056
	Krt8	KLLEGEESR	OS=Mus musculus GN=Krt8	1.03623e-05	2.91035e-05	0.350736	2.80861	1.48986
	Sf3b3	TVLDPVTGDLSDTR	OS=Mus musculus GN=Sf3b3	1.79838e-05	5.04842e-05	0.208603	2.80721	1.48914
	Spg20	DWLYPLVPDR	OS=Mus musculus GN=Spg20	3.88689e-06	1.08998e-05	0.139011	2.80423	1.48761
	Fasn	LTQGEVYK	OS=Mus musculus GN=Fasn	4.63372e-06	1.29791e-05	0.351189	2.80101	1.48595
	Rpl21	KKGDIVDIK	OS=Mus musculus GN=Rpl21	2.69736e-05	7.55171e-05	0.371165	2.79967	1.48526
	Ipo7	DGALHMIGSLAEIL	OS=Mus musculus GN=Ipo7	3.17589e-06	8.86769e-06	0.329297	2.79219	1.4814
	Rpl23a	LYDIDVAK	OS=Mus musculus GN=Rpl23a	9.50855e-06	2.6529e-05	0.209938	2.79002	1.48028
	Flnb	VEVGKDQEFAIDTNGAGGQGK	OS=Mus musculus GN=Flnb	2.85372e-06	7.95465e-06	0.348713	2.78747	1.47896
	Anxa2	CIQNKPLYFADR	OS=Mus musculus GN=Anxa2	8.56615e-06	2.38109e-05	0.308786	2.77964	1.4749
	Mov10	LSFSTSLLSR	OS=Mus musculus GN=Mov10	2.30951e-06	6.4103e-06	0.186544	2.77561	1.47281
	Tns3	AGDLSNELVR	OS=Mus musculus GN=Tns3	7.33156e-06	2.03052e-05	0.211419	2.76957	1.46966
	Tkt	GHAAPILYAV	OS=Mus musculus GN=Tkt	1.14143e-05	3.15328e-05	0.371383	2.76257	1.46601
	Ahnak	GPGVDLPSVDLSMPK	OS=Mus musculus GN=Ahnak	6.01531e-05	0.000166096	0.157687	2.76122	1.46531
	Npm1	ADKDYHFK	OS=Mus musculus GN=Npm1	4.2893e-06	1.18429e-05	0.293078	2.76103	1.46521
	Usp47	FLLDAVFAK	OS=Mus musculus GN=Usp47	5.94908e-07	1.64094e-06	0.137909	2.7583	1.46378
	Eml4	EIEVPDQYGTIR	OS=Mus musculus GN=Eml4	5.59775e-06	1.54207e-05	0.213654	2.75479	1.46194
	Rps3	GCEVVVSGK	OS=Mus musculus GN=Rps3	3.73351e-06	1.02815e-05	0.328766	2.75385	1.46145
	Pa2g4	MGVVECAK	OS=Mus musculus GN=Pa2g4	4.63513e-06	1.27075e-05	0.0904693	2.74157	1.455
	Myh10	NKQEVMISDLEER	OS=Mus musculus GN=Myh10	4.12627e-06	1.13081e-05	0.159328	2.74052	1.45445
	Eef1a1	SVEMHHEAL	OS=Mus musculus GN=Eef1a1	4.50472e-05	0.000123442	0.294635	2.74027	1.45432
	Flnb	QEIPASPFR	OS=Mus musculus GN=Flnb	3.02954e-06	8.30072e-06	0.207242	2.73993	1.45414
	Flna	ALTQTGGPHVK	OS=Mus musculus GN=Flna	3.8668e-06	1.05529e-05	0.33481	2.72911	1.44843
	Lsm8	GDNVAVIGEIDEETDSALDLGNIR	OS=Mus musculus GN=Lsm8	7.68213e-06	2.09511e-05	0.0687789	2.72726	1.44745
	Stub1	SPLTQEQLIPNLAMK	OS=Mus musculus GN=Stub1	1.20703e-06	3.2916e-06	0.350315	2.72703	1.44733
	Mthfd1	TSTESEVLK	OS=Mus musculus GN=Mthfd1	2.63941e-06	7.19319e-06	0.364538	2.7253	1.44641
	Eef1a1	FSDYPPLGR	OS=Mus musculus GN=Eef1a1	3.14781e-05	8.57548e-05	0.0841004	2.72426	1.44587
	Actb	VALDFEQEMATAASSSSLEK	OS=Mus musculus GN=Actb	1.16848e-06	3.15842e-06	0.443295	2.70301	1.43457
	Plec	VPGAQDGVR	OS=Mus musculus GN=Plec	3.62645e-06	9.79745e-06	0.355991	2.70167	1.43385
	Pelp1	HASQLPTLFR	OS=Mus musculus GN=Pelp1	5.56687e-06	1.50313e-05	0.222182	2.70013	1.43303
	Exosc1	VHILYVGSTPLK	OS=Mus musculus GN=Exosc1	9.47343e-07	2.55757e-06	0.319187	2.69973	1.43282
	Eci1	SAGLDLLEMYGR	OS=Mus musculus GN=Eci1	1.68589e-06	4.54331e-06	0.326708	2.69491	1.43024
	Cd9	LDCCGIAGPLEQFISDTCPK	OS=Mus musculus GN=Cd9	3.79047e-06	1.01901e-05	0.424454	2.68836	1.42673
	Dnaja2	GEGMPQYR	OS=Mus musculus GN=Dnaja2	3.01437e-06	8.09753e-06	0.363343	2.68631	1.42562
	Calr	FYGDLEKDK	OS=Mus musculus GN=Calr	8.80772e-06	2.35976e-05	0.394318	2.6792	1.4218
	Fh	AIEMLGGELGSK	OS=Mus musculus GN=Fh	3.19687e-06	8.56013e-06	0.356935	2.67766	1.42097
	Snrnp200	DLDQGGEALAPR	OS=Mus musculus GN=Snrnp200	7.02396e-06	1.87817e-05	0.0576222	2.67395	1.41897
	Ahnak	GNLDMSAPK	OS=Mus musculus GN=Ahnak	1.84902e-06	4.93322e-06	0.348378	2.66802	1.41577
	Abcf1	TFKKMYQQKQK	OS=Mus musculus GN=Abcf1	6.07036e-06	1.61871e-05	0.28957	2.66658	1.41499
	Idh3b	DMGGYSTTTDFIK	OS=Mus musculus GN=Idh3b	5.8203e-07	1.55175e-06	0.288646	2.66609	1.41473
	Tcp1	SSFGPVGLDK	OS=Mus musculus GN=Tcp1	9.57606e-06	2.55221e-05	0.373953	2.6652	1.41424
	Esyt1	FEWDLPLDGTLR	OS=Mus musculus GN=Esyt1	4.62952e-06	1.23163e-05	0.16644	2.66038	1.41163
	Hspa8	GTLDPVEK	OS=Mus musculus GN=Hspa8	0.000130496	0.000346957	0.21408	2.65876	1.41075
	Grwd1	REPFLLSGGDDGALK	OS=Mus musculus GN=Grwd1	2.49473e-06	6.62961e-06	0.217502	2.65745	1.41004
	Rpl35	KYKPLDLRP	OS=Mus musculus GN=Rpl35	1.17784e-05	3.12916e-05	0.37282	2.65669	1.40963
	Aars	QLIDSNPNQPLVIL	OS=Mus musculus GN=Aars	9.65193e-06	2.5585e-05	0.17326	2.65076	1.40641
	Epb4.1l2	LVSPEQPPK	OS=Mus musculus GN=Epb4.1l2	3.62005e-06	9.57544e-06	0.370383	2.64511	1.40333
	Ywhaq	EKVESELR	OS=Mus musculus GN=Ywhaq	1.18421e-05	3.13209e-05	0.364755	2.64488	1.4032
	Cct2	IANTGMDTDK	OS=Mus musculus GN=Cct2	3.65642e-06	9.66446e-06	0.388057	2.64315	1.40226
	Glod4	FQTVHFFR	OS=Mus musculus GN=Glod4	2.915e-06	7.67359e-06	0.363971	2.63245	1.3964
	Ncdn	IPILSTFLTAR	OS=Mus musculus GN=Ncdn	1.47434e-07	3.86669e-07	0.252168	2.62265	1.39102
	Naa25	WPECNALSR	OS=Mus musculus GN=Naa25	2.12948e-06	5.57556e-06	0.362044	2.61828	1.38862
	Fkbp3	LEIEPEWAYGK	OS=Mus musculus GN=Fkbp3	2.04266e-05	5.34703e-05	0.395057	2.61768	1.38829
	H13	SSSDMPETITSR	OS=Mus musculus GN=H13	1.75303e-06	4.58204e-06	0.36301	2.61378	1.38614
	Rpl18	ILTFDQLALESPK	OS=Mus musculus GN=Rpl18	1.47434e-07	3.84705e-07	0.250535	2.60933	1.38368
	Cdk11b	EKEGFPITSLR	OS=Mus musculus GN=Cdk11b	1.86592e-06	4.86723e-06	0.357948	2.60849	1.38322
	Dync1h1	QYASYEFVQR	OS=Mus musculus GN=Dync1h1	7.67019e-06	1.99712e-05	0.199461	2.60375	1.38059
	Lmna	QEKEDLQELNDR	OS=Mus musculus GN=Lmna	2.2233e-06	5.78749e-06	0.494366	2.60311	1.38023
	Eif4g1	VEYTLGEESEAPGQR	OS=Mus musculus GN=Eif4g1	4.67509e-06	1.21548e-05	0.208154	2.59991	1.37846
	Tkt	PFTIKPLDR	OS=Mus musculus GN=Tkt	3.03887e-06	7.89838e-06	0.0599799	2.59912	1.37802
	Map1b	SPCDSGYSYETIEK	OS=Mus musculus GN=Map1b	1.36917e-06	3.55792e-06	0.396794	2.59861	1.37774
	Dimt1	SMDIDDFIR	OS=Mus musculus GN=Dimt1	9.75411e-07	2.53043e-06	0.167711	2.59422	1.3753
	Xpo4	SIISNLITVFPR	OS=Mus musculus GN=Xpo4	1.12375e-06	2.91434e-06	0.379687	2.5934	1.37485
	Actb	GVTHTVPIYEGYALPHAILR	OS=Mus musculus GN=Actb	1.20825e-06	3.12942e-06	0.345262	2.59005	1.37298
	Sh3bgrl	GDYDAFFEAR	OS=Mus musculus GN=Sh3bgrl	1.87712e-06	4.85253e-06	0.200646	2.5851	1.37022
	Tuba1b	LISQIVSSIT	OS=Mus musculus GN=Tuba1b	9.98169e-06	2.57597e-05	0.41348	2.5807	1.36776
	Vim	QVDQLTNDK	OS=Mus musculus GN=Vim	3.77336e-06	9.73148e-06	0.589344	2.579	1.36681
	Flna	VTAQGPGLEPSGNIANK	OS=Mus musculus GN=Flna	1.18705e-05	3.06068e-05	0.388623	2.5784	1.36647
	Hsp90b1	EGVKFDESEK	OS=Mus musculus GN=Hsp90b1	5.27401e-06	1.35939e-05	0.24572	2.57753	1.36599
	Reep5	HESQVDSVVK	OS=Mus musculus GN=Reep5	1.12297e-06	2.89225e-06	0.475894	2.57554	1.36488
	Cct3	MHPTVVISAYR	OS=Mus musculus GN=Cct3	9.36476e-06	2.41182e-05	0.146678	2.57542	1.36481
	Dpysl2	GSPLVVISQGK	OS=Mus musculus GN=Dpysl2	1.11913e-05	2.87932e-05	0.22592	2.57281	1.36335
	Bzw1	ELQEQMSR	OS=Mus musculus GN=Bzw1	2.14506e-06	5.5104e-06	0.56611	2.56888	1.36114
	Hist1h3e	FEDTNLCAIHAK	OS=Mus musculus GN=Hist1h3e	2.3154e-05	5.94345e-05	0.482587	2.56692	1.36004
	Plec	AQLEPVASPAK	OS=Mus musculus GN=Plec	3.39426e-06	8.70156e-06	0.0463929	2.56361	1.35818
	Tpm3	HIAEEADR	OS=Mus musculus GN=Tpm3	5.54873e-06	1.42206e-05	0.102876	2.56285	1.35775
	Ndufab1	LMCPQEIVDYIADKK	OS=Mus musculus GN=Ndufab1	1.58393e-06	4.05332e-06	0.169167	2.55902	1.35559
	Rpl7a	DVDPIELVVFLPALCR	OS=Mus musculus GN=Rpl7a	3.20191e-06	8.18956e-06	0.484504	2.55771	1.35485
	Ap1g1	GYSPEHDVSGISDPFLQVR	OS=Mus musculus GN=Ap1g1	2.09156e-06	5.34368e-06	0.475562	2.55488	1.35325
	Eri1	MLQDGCELR	OS=Mus musculus GN=Eri1	2.34169e-06	5.97442e-06	0.0409119	2.55133	1.35125
	Gsn	SLFGGKPMIIYK	OS=Mus musculus GN=Gsn	3.25518e-06	8.28854e-06	0.39017	2.54626	1.34838
	Dlat	GLETIASDVVSL	OS=Mus musculus GN=Dlat	2.81287e-06	7.15659e-06	0.145617	2.54424	1.34723
	Xrn2	LLYMAIDGVAPR	OS=Mus musculus GN=Xrn2	2.29747e-06	5.84267e-06	0.3744	2.54309	1.34658
	Hnrnpu	DEITYVELQK	OS=Mus musculus GN=Hnrnpu	7.89068e-06	2.00659e-05	0.255163	2.54298	1.34652
	N6amt2	SFDLVVADPPYLSEECLR	OS=Mus musculus GN=N6amt2	1.3041e-06	3.31594e-06	0.169226	2.54269	1.34636
	Ssb	ITDDQQESLNK	OS=Mus musculus GN=Ssb	1.29594e-05	3.28914e-05	0.218669	2.53802	1.34371
	Lrpprc	GDVESIEAIQR	OS=Mus musculus GN=Lrpprc	3.89157e-06	9.85633e-06	0.383447	2.53274	1.3407
	Hspa1l	AVITVPAYFNDSQR	OS=Mus musculus GN=Hspa1l	7.39181e-06	1.86764e-05	0.211139	2.52663	1.33722
	Pwp1	ESLEDGDPQDDR	OS=Mus musculus GN=Pwp1	7.06654e-07	1.78416e-06	0.54856	2.5248	1.33617
	Krt8	AQYEDIANR	OS=Mus musculus GN=Krt8	3.74281e-06	9.44811e-06	0.386357	2.52434	1.3359
	Alad	MVKPGLPYLDMVR	OS=Mus musculus GN=Alad	4.78942e-06	1.20398e-05	0.479094	2.51384	1.32989
	Ccar2	TVDSPTCDFLELQR	OS=Mus musculus GN=Ccar2	2.0292e-06	5.08617e-06	0.379356	2.50649	1.32567
	Lrrc47	APGPGLAQGLPQLHSLVLR	OS=Mus musculus GN=Lrrc47	8.91132e-07	2.23111e-06	0.378933	2.50368	1.32405
	Serbp1	RFEKPLEEK	OS=Mus musculus GN=Serbp1	3.8186e-05	9.54552e-05	0.275524	2.49975	1.32178
	Srm	ETCSLWPGQALSLQVEQLLHHR	OS=Mus musculus GN=Srm	1.06055e-06	2.63926e-06	0.366035	2.48857	1.31532
	Hnrnpa1	GTLTDCVVMR	OS=Mus musculus GN=Hnrnpa1	2.41762e-06	6.01483e-06	0.251076	2.48792	1.31494
	Txnl1	FQGPDNGQGPK	OS=Mus musculus GN=Txnl1	1.23475e-06	3.06699e-06	0.366194	2.4839	1.31261
	Flnb	IQQNTFTR	OS=Mus musculus GN=Flnb	2.23086e-05	5.53987e-05	0.158053	2.48329	1.31225
	Eprs	VACQGEVVR	OS=Mus musculus GN=Eprs	1.2862e-06	3.19215e-06	0.36567	2.48184	1.31141
	Fkbp3	GWDEALLTMSK	OS=Mus musculus GN=Fkbp3	2.38901e-06	5.92299e-06	0.385536	2.47926	1.30991
	Srp72	TEEALQLYNQIIK	OS=Mus musculus GN=Srp72	5.58429e-06	1.38278e-05	0.218656	2.47619	1.30812
	Dut	LSEHATAPTR	OS=Mus musculus GN=Dut	1.47434e-07	3.64417e-07	0.289873	2.47172	1.30552
	Gpd1l	LQGPQTSAEVYR	OS=Mus musculus GN=Gpd1l	1.48046e-06	3.65906e-06	0.202533	2.47157	1.30543
	Psmd1	LDDPQAVSDILEK	OS=Mus musculus GN=Psmd1	4.996e-06	1.23425e-05	0.374583	2.47048	1.30479
	Snrpd1	LSHETVTIELK	OS=Mus musculus GN=Snrpd1	2.07637e-05	5.12884e-05	0.183967	2.4701	1.30457
	Sumo1	QGVPMNSLR	OS=Mus musculus GN=Sumo1	1.72886e-06	4.26468e-06	0.0639946	2.46676	1.30262
	Ywhah	KNSVVEASEAAYK	OS=Mus musculus GN=Ywhah	1.06199e-06	2.61922e-06	0.358664	2.46634	1.30237
	Lgals3	IQVLVEADHFK	OS=Mus musculus GN=Lgals3	2.81394e-05	6.93978e-05	0.389563	2.46622	1.3023
	Ube2i	DDYPSSPPK	OS=Mus musculus GN=Ube2i	3.05097e-06	7.51687e-06	0.19254	2.46376	1.30086
	Ahnak	VDIDVPDVDVHGPDWH	OS=Mus musculus GN=Ahnak	3.39988e-06	8.37645e-06	0.209514	2.46375	1.30086
	Rpl15	FHHTIGGSR	OS=Mus musculus GN=Rpl15	8.56636e-06	2.10595e-05	0.0303863	2.4584	1.29772
	Eif4g1	SVTAFFNWLR	OS=Mus musculus GN=Eif4g1	5.68538e-07	1.39756e-06	0.352655	2.45816	1.29758
	Cap1	GAVPYVQAFDSLLANPVAEYLK	OS=Mus musculus GN=Cap1	1.76056e-06	4.32612e-06	0.210604	2.45725	1.29704
	Sqstm1	LTPTTPESSSTGTEDK	OS=Mus musculus GN=Sqstm1	1.72817e-06	4.24617e-06	0.397784	2.45703	1.29692
	Raver1	EPTLGAHGPSR	OS=Mus musculus GN=Raver1	4.65501e-06	1.14286e-05	0.402741	2.45513	1.2958
	Ola1	LQELSAEER	OS=Mus musculus GN=Ola1	7.75291e-06	1.9029e-05	0.0732969	2.45443	1.29539
	Nolc1	AAGGAVSTPAPGK	OS=Mus musculus GN=Nolc1	1.36247e-06	3.3361e-06	0.374875	2.44856	1.29193
	Tln1	TSDPAVQAIVLDTASDVLDK	OS=Mus musculus GN=Tln1	6.71265e-06	1.64334e-05	0.413534	2.44812	1.29167
	Cad	VLSEPNPR	OS=Mus musculus GN=Cad	5.96924e-06	1.46088e-05	0.0937764	2.44735	1.29122
	Tpt1	GKLEEQKPER	OS=Mus musculus GN=Tpt1	2.1305e-05	5.21381e-05	0.156749	2.44722	1.29115
	Rars	GFVQVDDGRK	OS=Mus musculus GN=Rars	4.19767e-06	1.02714e-05	0.423675	2.44694	1.29098
	Hnrnpa2b1	KLFVGGIKEDTEEHHLR	OS=Mus musculus GN=Hnrnpa2b1	1.21461e-05	2.97207e-05	0.413943	2.44694	1.29098
	Rpsa	AATGATPIAGR	OS=Mus musculus GN=Rpsa	2.48076e-05	6.06637e-05	0.18445	2.44537	1.29005
	Hk1	SANLVAATLGAILNR	OS=Mus musculus GN=Hk1	6.89309e-06	1.68469e-05	0.352606	2.44403	1.28926
	Dbnl	VKDPNSGLPK	OS=Mus musculus GN=Dbnl	1.73991e-06	4.24885e-06	0.387742	2.44199	1.28806
	Eftud2	IYADTFGDINYQEFAK	OS=Mus musculus GN=Eftud2	8.02162e-06	1.95545e-05	0.228794	2.43772	1.28553
	Dbi	VEKVDELK	OS=Mus musculus GN=Dbi	6.99737e-06	1.70376e-05	0.0903193	2.43486	1.28384
	S100a10	FAGDKDHLTK	OS=Mus musculus GN=S100a10	2.1917e-05	5.31379e-05	0.104954	2.42451	1.27769
	Prss2	MICVGFLEGGK	OS=Mus musculus GN=Prss2	4.9557e-06	1.19961e-05	0.431824	2.42067	1.27541
	Mtap	TFYDGSHCSAR	OS=Mus musculus GN=Mtap	9.25454e-06	2.23734e-05	0.156889	2.41756	1.27355
	Lmna	STGEEVAMR	OS=Mus musculus GN=Lmna	2.03397e-05	4.91459e-05	0.183829	2.41625	1.27277
	Iars	VREELIDKK	OS=Mus musculus GN=Iars	5.51614e-06	1.33198e-05	0.408957	2.4147	1.27184
	Khsrp	MMLDDIVSR	OS=Mus musculus GN=Khsrp	2.13956e-06	5.15222e-06	0.397038	2.40808	1.26788
	Tln1	TISSNLTEMSR	OS=Mus musculus GN=Tln1	5.67632e-06	1.36673e-05	0.410724	2.40777	1.2677
	Ncl	SEADAEKNLEEK	OS=Mus musculus GN=Ncl	5.7547e-06	1.3846e-05	0.37545	2.40603	1.26665
	Vps25	FPPFFTLQPNVDTR	OS=Mus musculus GN=Vps25	3.99325e-06	9.60632e-06	0.222006	2.40564	1.26642
	Sf3b1	IYNDDKNTYIR	OS=Mus musculus GN=Sf3b1	2.61617e-06	6.2901e-06	0.138027	2.40432	1.26563
	Gmps	ESQSVEEALKK	OS=Mus musculus GN=Gmps	4.44994e-06	1.06844e-05	0.222656	2.40102	1.26365
	Ctnnb1	HQEAEMAQNAVR	OS=Mus musculus GN=Ctnnb1	1.86105e-06	4.44981e-06	0.423242	2.39102	1.25763
	Smc2	NCEIEELER	OS=Mus musculus GN=Smc2	4.4639e-06	1.06727e-05	0.41225	2.3909	1.25755
	Usp5	TMTELEIDMNQR	OS=Mus musculus GN=Usp5	3.2518e-06	7.76567e-06	0.407541	2.38811	1.25587
	Cdkn2aip	NAGDLVPATDETADAESGAR	OS=Mus musculus GN=Cdkn2aip	1.67886e-06	4.00716e-06	0.392275	2.38683	1.2551
	Srm	QNQDAFDVIITDSSDPMGPAESLFK	OS=Mus musculus GN=Srm	1.51074e-06	3.60369e-06	0.202013	2.38538	1.25422
	Eml2	EVEVPEDFGPVR	OS=Mus musculus GN=Eml2	2.13399e-06	5.09033e-06	0.400595	2.38536	1.25421
	Eef2	YVEPIEDVPCGNIVGLVGVD	OS=Mus musculus GN=Eef2	2.00025e-05	4.76573e-05	0.333534	2.38257	1.25252
	Psmb5	AIYQATYR	OS=Mus musculus GN=Psmb5	6.73699e-06	1.60418e-05	0.465939	2.38116	1.25166
	Lars	SCLFPFGLHCTGMPIK	OS=Mus musculus GN=Lars	4.03354e-06	9.60089e-06	0.145758	2.38026	1.25112
	Ogt	GQLQEAIEHYR	OS=Mus musculus GN=Ogt	4.80352e-06	1.14327e-05	0.0786778	2.38007	1.25101
	Rps25	DKLNNLVLFDK	OS=Mus musculus GN=Rps25	4.31171e-05	0.00010261	0.229332	2.3798	1.25084
	Rpl26	KDDEVQVVR	OS=Mus musculus GN=Rpl26	3.85378e-05	9.16141e-05	0.149121	2.37725	1.24929
	Atic	DLPESALR	OS=Mus musculus GN=Atic	1.17073e-05	2.77429e-05	0.262261	2.36972	1.24471
	Ahnak	VNIEGPDAK	OS=Mus musculus GN=Ahnak	2.428e-06	5.75321e-06	0.139391	2.36952	1.2446
	Atic	IVAPSGSTADK	OS=Mus musculus GN=Atic	1.60232e-05	3.79602e-05	0.398537	2.36908	1.24433
	Mybbp1a	GLPVMPTFWR	OS=Mus musculus GN=Mybbp1a	9.34461e-06	2.2114e-05	0.379116	2.3665	1.24276
	Vim	MFGGSGTSSR	OS=Mus musculus GN=Vim	1.49678e-06	3.54135e-06	0.394413	2.36598	1.24244
	Pgam1	TLWTVLDAIDQ	OS=Mus musculus GN=Pgam1	1.17395e-05	2.77619e-05	0.472209	2.36483	1.24174
	Aimp1	KHPDADSLYVEEVDVGEAAPR	OS=Mus musculus GN=Aimp1	1.37129e-05	3.24192e-05	0.218317	2.36413	1.24131
	Dync1h1	GKEDEGEEAASPMLQIQR	OS=Mus musculus GN=Dync1h1	3.37523e-06	7.96765e-06	0.358003	2.36062	1.23917
	Mybbp1a	ITNQGLPVMPTFWR	OS=Mus musculus GN=Mybbp1a	6.08986e-06	1.43714e-05	0.475793	2.35988	1.23872
	Cdk1	MLVYDPAKR	OS=Mus musculus GN=Cdk1	1.51809e-06	3.57852e-06	0.130032	2.35725	1.2371
	Colgalt1	NSDVLQSPLDSTAR	OS=Mus musculus GN=Colgalt1	5.39454e-06	1.27112e-05	0.0711085	2.35631	1.23653
	Ubl7	DMGIQDDELSLR	OS=Mus musculus GN=Ubl7	1.01566e-06	2.39321e-06	0.195014	2.3563	1.23653
	Dkc1	VAQLDTSQWPLLLK	OS=Mus musculus GN=Dkc1	1.81876e-06	4.27924e-06	0.408989	2.35283	1.2344
	Golga3	VLELEDELQESR	OS=Mus musculus GN=Golga3	3.23784e-06	7.61699e-06	0.455946	2.35249	1.23419
	Myh9	EQLEEEEEAKR	OS=Mus musculus GN=Myh9	1.62829e-05	3.82154e-05	0.146672	2.34697	1.2308
	Ppp2r1a	LTQDQDVDVK	OS=Mus musculus GN=Ppp2r1a	1.17104e-05	2.74558e-05	0.100085	2.34456	1.22932
	Mars	VLTHIDHSLSR	OS=Mus musculus GN=Mars	9.32466e-06	2.18306e-05	0.130019	2.34117	1.22723
	Adk	RTGCTFPEKPDFH	OS=Mus musculus GN=Adk	1.39903e-06	3.27003e-06	0.406589	2.33735	1.22488
	Ddx39	QLLVEQNFPAIAIHR	OS=Mus musculus GN=Ddx39	1.88584e-06	4.40293e-06	0.428459	2.33473	1.22326
	Blmh	MNDILNHK	OS=Mus musculus GN=Blmh	3.60946e-06	8.42708e-06	0.425258	2.33472	1.22325
	Hist1h3e	LVGLFEDTNLCAIHAK	OS=Mus musculus GN=Hist1h3e	5.33402e-05	0.000124402	0.473968	2.33224	1.22172
	Myof	GFPPPVLSEDGSR	OS=Mus musculus GN=Myof	3.2655e-06	7.6034e-06	0.418786	2.3284	1.21934
	Mtap	EVLIETAKK	OS=Mus musculus GN=Mtap	5.33273e-06	1.24127e-05	0.429076	2.32765	1.21887
	Ciapin1	TLSGLVEIK	OS=Mus musculus GN=Ciapin1	5.26194e-06	1.22456e-05	0.429749	2.32719	1.21859
	Abce1	MFDEPSSYLDVK	OS=Mus musculus GN=Abce1	1.07971e-05	2.5096e-05	0.472721	2.32432	1.21681
	Hnrnpu	VSELKEELK	OS=Mus musculus GN=Hnrnpu	7.8481e-06	1.8236e-05	0.406414	2.32362	1.21637
	Vim	RQDVDNASLAR	OS=Mus musculus GN=Vim	9.42135e-06	2.18743e-05	0.152486	2.32178	1.21523
	Eef2	DGTGPNILTDITK	OS=Mus musculus GN=Eef2	2.26518e-06	5.24715e-06	0.41594	2.31645	1.21191
	Gapvd1	SVMSGDQLKEDR	OS=Mus musculus GN=Gapvd1	6.16926e-07	1.4289e-06	0.561848	2.31616	1.21173
	Impdh2	KEANEILQR	OS=Mus musculus GN=Impdh2	2.67826e-06	6.19893e-06	0.419687	2.31453	1.21072
	Ubap2l	NDSTVHSPFTK	OS=Mus musculus GN=Ubap2l	5.61115e-06	1.29796e-05	0.0902113	2.31319	1.20988
	Smc3	NDVMNLLESAGFSR	OS=Mus musculus GN=Smc3	1.17394e-06	2.71333e-06	0.395325	2.31129	1.2087
	Aldh2	VVGNPFDSR	OS=Mus musculus GN=Aldh2	8.76018e-06	2.02126e-05	0.439334	2.30733	1.20622
	Tln1	FLPSELRDEH	OS=Mus musculus GN=Tln1	9.48498e-06	2.18802e-05	0.435028	2.30683	1.20591
	Rpl23a	TLIRPDGEKK	OS=Mus musculus GN=Rpl23a	8.31521e-06	1.91775e-05	0.185191	2.30631	1.20559
	5730455P16Rik	SVVAVLEEFMR	OS=Mus musculus GN=5730455P16Rik	1.47434e-07	3.39905e-07	0.270528	2.30547	1.20506
	Elac2	SQYPEIVFLGTGSAIPMK	OS=Mus musculus GN=Elac2	9.50625e-07	2.1916e-06	0.385403	2.30544	1.20504
	Hnrnpa1	GFGFVTYATVEEVDAAMNAR	OS=Mus musculus GN=Hnrnpa1	6.88583e-06	1.58665e-05	0.440667	2.30422	1.20428
	Psmd5	TLTLSQIGR	OS=Mus musculus GN=Psmd5	1.52365e-06	3.50724e-06	0.410114	2.30186	1.2028
	Ckap5	HINDSAPEVR	OS=Mus musculus GN=Ckap5	2.22818e-06	5.12484e-06	0.419071	2.30001	1.20164
	Cltc	AHIAQLCEK	OS=Mus musculus GN=Cltc	6.1474e-06	1.41161e-05	0.511286	2.29628	1.1993
	Hnrnpd	GEVVDCTLK	OS=Mus musculus GN=Hnrnpd	7.65601e-06	1.75792e-05	0.0203746	2.29613	1.1992
	Tsr1	DGPPHQVLVVPLHSR	OS=Mus musculus GN=Tsr1	4.22547e-06	9.6991e-06	0.438974	2.29539	1.19874
	Ahnak	ANIDVSGPK	OS=Mus musculus GN=Ahnak	6.6143e-06	1.51793e-05	0.10732	2.29491	1.19844
	Cltb	EETPGTEWEK	OS=Mus musculus GN=Cltb	1.46719e-06	3.36542e-06	0.286513	2.29379	1.19773
	Sf3b6	VVYEDIFDAK	OS=Mus musculus GN=Sf3b6	3.46885e-06	7.94739e-06	0.438929	2.29107	1.19602
	Naa15	FAEHGETLAMK	OS=Mus musculus GN=Naa15	7.80608e-06	1.7875e-05	0.0539603	2.28988	1.19527
	Anxa5	ETSGNLEQLLL	OS=Mus musculus GN=Anxa5	1.25668e-05	2.87736e-05	0.486339	2.28966	1.19513
	Slk	SSEVGTDEALDDTQK	OS=Mus musculus GN=Slk	8.44888e-07	1.93438e-06	0.386271	2.28951	1.19504
	Mrto4	GVVTLLSDYEVCK	OS=Mus musculus GN=Mrto4	4.15853e-06	9.52081e-06	0.44987	2.28946	1.19501
	Cald1	ASGDKEAEGAPQVEAGK	OS=Mus musculus GN=Cald1	1.4271e-06	3.26549e-06	0.418499	2.2882	1.19422
	Psmb5	FLHGVIVAA	OS=Mus musculus GN=Psmb5	5.47997e-06	1.25309e-05	0.427964	2.28668	1.19325
	Flnb	VNQPASFAIR	OS=Mus musculus GN=Flnb	4.31983e-06	9.87476e-06	0.431947	2.28592	1.19277
	Cltc	SVEDSLECLR	OS=Mus musculus GN=Cltc	1.2045e-05	2.75221e-05	0.410075	2.28494	1.19215
	Dut	GNVGVVLFNFGK	OS=Mus musculus GN=Dut	2.066e-06	4.71715e-06	0.427134	2.28323	1.19108
	Rabggta	SCLLPQLHPQPDSGPQGR	OS=Mus musculus GN=Rabggta	2.00357e-06	4.5739e-06	0.4226	2.28288	1.19085
	Psat1	SQMIYEIIDNSQGFYVCPVER	OS=Mus musculus GN=Psat1	8.46564e-06	1.93185e-05	0.629576	2.28199	1.19029
	Krt18	LQLETEIEALKEELLFMK	OS=Mus musculus GN=Krt18	1.95429e-06	4.45065e-06	0.422769	2.27738	1.18737
	Arf5	MLQEDELR	OS=Mus musculus GN=Arf5	5.91059e-06	1.34483e-05	0.105649	2.27529	1.18605
	Arfip1	TIEDTLMTVK	OS=Mus musculus GN=Arfip1	4.68727e-06	1.06531e-05	0.437768	2.27277	1.18445
	Vps35	GILEQVVNCR	OS=Mus musculus GN=Vps35	6.5149e-06	1.47938e-05	0.419201	2.27077	1.18318
	Ilf2	INNVIDNLIVAPGTF	OS=Mus musculus GN=Ilf2	5.79924e-06	1.31505e-05	0.327707	2.26762	1.18118
	Wdr4	GLWVLQDCR	OS=Mus musculus GN=Wdr4	1.33447e-06	3.02572e-06	0.420501	2.26737	1.18102
	Dock7	EILEFPAR	OS=Mus musculus GN=Dock7	3.67831e-06	8.33988e-06	0.43537	2.26731	1.18098
	Impdh2	GIQHSCQDIGAK	OS=Mus musculus GN=Impdh2	5.63517e-06	1.27617e-05	0.416996	2.26465	1.17929
	P4hb	NFEEVAFDEKK	OS=Mus musculus GN=P4hb	5.45352e-06	1.23358e-05	0.468261	2.262	1.1776
	Ddx21	TEAVTEIQEK	OS=Mus musculus GN=Ddx21	4.80297e-06	1.08638e-05	0.629371	2.2619	1.17754
	Impdh2	RFGVPVIADGGIQ	OS=Mus musculus GN=Impdh2	9.40821e-06	2.12696e-05	0.415349	2.26075	1.1768
	S100a4	PLEEALDVIVS	OS=Mus musculus GN=S100a4	1.05217e-05	2.37326e-05	0.482734	2.25559	1.17351
	Dync1h1	KLVPLLLEDGGDAPAALEAALEEK	OS=Mus musculus GN=Dync1h1	7.7771e-07	1.75082e-06	0.380696	2.25125	1.17073
	G3bp1	EAGEPGDVEPR	OS=Mus musculus GN=G3bp1	8.61333e-06	1.93688e-05	0.287819	2.2487	1.16909
	Psmd7	ITNQVHGLK	OS=Mus musculus GN=Psmd7	4.64792e-06	1.04382e-05	0.10977	2.24578	1.16722
	Etf1	YVLHCQGTEEEK	OS=Mus musculus GN=Etf1	3.00337e-06	6.74239e-06	0.163887	2.24494	1.16668
	1810009A15Rik	AAMEVEAPSK	OS=Mus musculus GN=1810009A15Rik	3.06659e-06	6.88214e-06	0.445853	2.24423	1.16622
	Pkm	GSGTAEVELKK	OS=Mus musculus GN=Pkm	7.21425e-05	0.000161902	0.20146	2.2442	1.1662
	mKIAA0224	SLNTDVLFGLLR	OS=Mus musculus GN=mKIAA0224	5.46821e-07	1.22716e-06	0.236479	2.24417	1.16618
	Hsp90aa1	SLEDPQTHANR	OS=Mus musculus GN=Hsp90aa1	1.8362e-05	4.12047e-05	0.262851	2.24402	1.16608
	Fkbp1a	YTGMLEDGKK	OS=Mus musculus GN=Fkbp1a	1.04335e-05	2.34048e-05	0.161523	2.24323	1.16558
	Anxa5	DPDTAIDDAQVELDAQALFQAGELK	OS=Mus musculus GN=Anxa5	8.60699e-06	1.92995e-05	0.130564	2.2423	1.16498
	Sec24b	TYINPFVSFIDQR	OS=Mus musculus GN=Sec24b	3.46684e-06	7.76887e-06	0.295905	2.24091	1.16408
	Rnpep	VYTQGQAVLNR	OS=Mus musculus GN=Rnpep	2.06059e-06	4.61225e-06	0.428266	2.23832	1.16241
	Hat1	TNDFLSLLEK	OS=Mus musculus GN=Hat1	1.68129e-06	3.76274e-06	0.446462	2.23801	1.16222
	Psmc3	ETLPTEYDSR	OS=Mus musculus GN=Psmc3	2.18498e-05	4.88681e-05	0.120965	2.23654	1.16127
	Mdh2	GCDVVVIPAGVPR	OS=Mus musculus GN=Mdh2	5.1929e-05	0.0001161	0.455636	2.23574	1.16075
	Aldoa	ELSDIAHR	OS=Mus musculus GN=Aldoa	9.15217e-05	0.000204605	0.159909	2.23559	1.16066
	Kpna4	NVTWVMVNLCR	OS=Mus musculus GN=Kpna4	2.2645e-06	5.05355e-06	0.433941	2.23164	1.1581
	Pebp1	AGVTVDELGK	OS=Mus musculus GN=Pebp1	4.25574e-06	9.4894e-06	0.454077	2.22979	1.15691
	Srsf1	DAEDAVYGR	OS=Mus musculus GN=Srsf1	6.16895e-06	1.37443e-05	0.274649	2.22799	1.15574
	No66	GQHLDAARYVDGRR	OS=Mus musculus GN=No66	1.36828e-05	3.04612e-05	0.639068	2.22625	1.15461
	Polr2a	TVITPDPNLSIDQVGVPR	OS=Mus musculus GN=Polr2a	3.31487e-06	7.3726e-06	0.33767	2.2241	1.15322
	Dync1h1	VTDFGDKVEDPTFLNQLQSGVNR	OS=Mus musculus GN=Dync1h1	6.35411e-06	1.41292e-05	0.460888	2.22364	1.15292
	Diap1	FVAEDLSQDCFWTK	OS=Mus musculus GN=Diap1	9.73024e-07	2.16221e-06	0.280543	2.22215	1.15196
	Ybx1	EDGNEEDKENQGDETQGQQPPQR	OS=Mus musculus GN=Ybx1	1.67847e-05	3.729e-05	0.427931	2.22166	1.15164
	Mcm5	RLPDGLTR	OS=Mus musculus GN=Mcm5	6.00525e-06	1.33363e-05	0.078434	2.22078	1.15107
	Wdr1	FTIGDHSR	OS=Mus musculus GN=Wdr1	2.00567e-05	4.45093e-05	0.184304	2.21918	1.15003
	Pdcd6ip	LQHAAELIK	OS=Mus musculus GN=Pdcd6ip	1.09338e-06	2.42287e-06	0.41518	2.21596	1.14793
	Psma5	GVNTFSPEGR	OS=Mus musculus GN=Psma5	2.83172e-05	6.27478e-05	0.136805	2.21589	1.14789
	Myh9	HEMPPHIYAITDTAYR	OS=Mus musculus GN=Myh9	1.47486e-06	3.26735e-06	0.431264	2.21536	1.14754
	Psme1	DVTEQLNLVTTWLQLQIPR	OS=Mus musculus GN=Psme1	1.11833e-06	2.47726e-06	0.273707	2.21514	1.1474
	Vps35	AFSLYEDEISDSK	OS=Mus musculus GN=Vps35	2.1899e-06	4.85062e-06	0.475182	2.215	1.1473
	Eif1a	TSDIILIGLR	OS=Mus musculus GN=Eif1a	2.59204e-06	5.7321e-06	0.429059	2.21143	1.14498
	Usp10	EAVEDAEFMDVLPPVMPR	OS=Mus musculus GN=Usp10	4.74226e-06	1.04812e-05	0.455223	2.21017	1.14416
	Ipo5	KQAEETYENIPGR	OS=Mus musculus GN=Ipo5	9.9285e-06	2.19309e-05	0.0533391	2.20888	1.14332
	Ldha	LKEEQAPQNK	OS=Mus musculus GN=Ldha	3.31592e-06	7.32188e-06	0.474966	2.2081	1.1428
	Exosc5	NTCEAVVLGALHPR	OS=Mus musculus GN=Exosc5	1.94133e-06	4.28492e-06	0.440934	2.20721	1.14222
	Cct5	MIIEEAKR	OS=Mus musculus GN=Cct5	1.64183e-05	3.62091e-05	0.144335	2.2054	1.14104
	Ahnak	GDLGASSPSMK	OS=Mus musculus GN=Ahnak	1.75357e-05	3.86667e-05	0.1225	2.20503	1.1408
	Vcp	RDHFEEAMR	OS=Mus musculus GN=Vcp	7.24712e-06	1.59713e-05	0.115013	2.20381	1.14
	Camk2d	DLVTGGELFEDIVAR	OS=Mus musculus GN=Camk2d	6.08311e-06	1.339e-05	0.469855	2.20118	1.13828
	Mapk3	MLTFNPNKR	OS=Mus musculus GN=Mapk3	1.33386e-06	2.933e-06	0.429796	2.19888	1.13677
	Eif3g	GFAFISFHR	OS=Mus musculus GN=Eif3g	4.21152e-07	9.2554e-07	0.531575	2.19764	1.13596
	Cct3	IDDIVSGHK	OS=Mus musculus GN=Cct3	1.4392e-05	3.16271e-05	0.242061	2.19754	1.13589
	Flna	ETGEHLVHVK	OS=Mus musculus GN=Flna	3.11539e-05	6.83234e-05	0.132888	2.1931	1.13297
	Iars	MQSVIELGR	OS=Mus musculus GN=Iars	1.37178e-06	3.00813e-06	0.619281	2.19286	1.13281
	Gm5409	TLDNDIMLIKLSSPVTL	OS=Mus musculus GN=Gm5409	8.71178e-06	1.90957e-05	0.620219	2.19194	1.13221
	Ywhag	EHMQPTHPIR	OS=Mus musculus GN=Ywhag	8.01899e-05	0.000175767	0.0303494	2.19188	1.13217
	Cops6	IGVDHVAR	OS=Mus musculus GN=Cops6	4.25736e-06	9.32703e-06	0.183086	2.1908	1.13146
	Hnrnpa1	GIKEDTEEHHLR	OS=Mus musculus GN=Hnrnpa1	8.04593e-06	1.7607e-05	0.333436	2.18831	1.12982
	Rpl12	QAQIEVVPSASAL	OS=Mus musculus GN=Rpl12	1.15106e-05	2.51698e-05	0.231684	2.18666	1.12873
	Mat2b	IPVLYGEVEK	OS=Mus musculus GN=Mat2b	1.70798e-06	3.73472e-06	0.23665	2.18663	1.12871
	Rac1	HHCPNTPIILVGTK	OS=Mus musculus GN=Rac1	3.89897e-05	8.51503e-05	0.0470465	2.18392	1.12692
	Usp14	LEAIEDDSGRET	OS=Mus musculus GN=Usp14	1.91021e-06	4.16994e-06	0.443639	2.18298	1.1263
	Hmga1	KQPPVSPGTALVG	OS=Mus musculus GN=Hmga1	7.45621e-06	1.62744e-05	0.143903	2.18266	1.12609
	Fam129b	ARPAMEAVIR	OS=Mus musculus GN=Fam129b	6.80946e-06	1.48606e-05	0.462496	2.18235	1.12588
	Tmpo	YGVNPGPIVGTTR	OS=Mus musculus GN=Tmpo	1.45572e-05	3.17489e-05	0.46664	2.18098	1.12498
	Dync1h1	AHQANQLYPF	OS=Mus musculus GN=Dync1h1	9.16989e-06	1.99984e-05	0.210114	2.18088	1.12491
	Itga3	LQSFFGGTVMGEAAMK	OS=Mus musculus GN=Itga3	2.06125e-06	4.48995e-06	0.448045	2.17827	1.12318
	Mocs3	RVPPPPLAPR	OS=Mus musculus GN=Mocs3	1.13015e-05	2.45948e-05	0.466767	2.17624	1.12184
	Hnrnpl	MGPPVGGHR	OS=Mus musculus GN=Hnrnpl	9.04494e-06	1.96763e-05	0.178034	2.17539	1.12127
	Ahnak	VKGEYDVTMPK	OS=Mus musculus GN=Ahnak	2.64049e-05	5.73769e-05	0.469938	2.17296	1.11966
	Cad	NKSELLPTVR	OS=Mus musculus GN=Cad	1.7781e-06	3.86345e-06	0.444454	2.1728	1.11955
	Psmc2	LREVVETPLLHPER	OS=Mus musculus GN=Psmc2	2.49036e-06	5.40813e-06	0.103502	2.17163	1.11878
	Flna	HTAMVSWGGVSIPNSPFR	OS=Mus musculus GN=Flna	1.68965e-06	3.66749e-06	0.498355	2.17057	1.11807
	Hdgf	EGERPLPVEVEK	OS=Mus musculus GN=Hdgf	1.93322e-05	4.19516e-05	0.190869	2.17003	1.11772
	Ipo5	KICDIAAELAR	OS=Mus musculus GN=Ipo5	4.11486e-06	8.9264e-06	0.459832	2.16931	1.11724
	Tktl2	VIGQAKVIR	OS=Mus musculus GN=Tktl2	5.168e-06	1.11976e-05	0.469076	2.16673	1.11552
	Hspa4	HFCEEFGK	OS=Mus musculus GN=Hspa4	1.23426e-05	2.67359e-05	0.469392	2.16614	1.11513
	Cops4	CQQLAAYGILEK	OS=Mus musculus GN=Cops4	5.62486e-07	1.21839e-06	0.573015	2.16608	1.11509
	Atp6v1b2	GPVVLAEDFLDIMGQPINPQCR	OS=Mus musculus GN=Atp6v1b2	2.7826e-06	6.02355e-06	0.476115	2.16472	1.11418
	Slc25a5	AAYFGIYDTAK	OS=Mus musculus GN=Slc25a5	1.41677e-05	3.05848e-05	0.471647	2.15877	1.11021
	Eef2	DIKLDSEDKDK	OS=Mus musculus GN=Eef2	6.1125e-06	1.31942e-05	0.240576	2.15857	1.11007
	Lars	ELMGEEILGA	OS=Mus musculus GN=Lars	3.4173e-06	7.37285e-06	0.476026	2.15751	1.10937
	Gart	VLVIGSGGR	OS=Mus musculus GN=Gart	4.98185e-07	1.07457e-06	0.36188	2.15697	1.10901
	Hist1h2bj	KQVHPDTGISSK	OS=Mus musculus GN=Hist1h2bj	8.10696e-05	0.000174827	0.090569	2.1565	1.10869
	Lars	RFDDPLLGPR	OS=Mus musculus GN=Lars	2.52664e-05	5.44407e-05	0.198385	2.15467	1.10746
	Calm1	MKDTDSEEEIR	OS=Mus musculus GN=Calm1	4.71164e-05	0.000101464	0.212324	2.15348	1.10667
	Hspa4	DVVPYPISLR	OS=Mus musculus GN=Hspa4	8.71629e-06	1.87696e-05	0.267981	2.1534	1.10661
	Prss2	TLDNDIMLIK	OS=Mus musculus GN=Prss2	3.42644e-05	7.37846e-05	0.469682	2.15339	1.10661
	Cnot1	SLLEVVVLSR	OS=Mus musculus GN=Cnot1	1.87737e-06	4.04117e-06	0.44943	2.15257	1.10606
	Rab5a	GVDLTEPAQPAR	OS=Mus musculus GN=Rab5a	2.01899e-05	4.34383e-05	0.445635	2.15148	1.10533
	Eef1a1	TIIDAPGHR	OS=Mus musculus GN=Eef1a1	2.00567e-06	4.31191e-06	0.451593	2.14986	1.10424
	Psmc3	MLELLNQLDGFQPNTQVK	OS=Mus musculus GN=Psmc3	6.24162e-06	1.34029e-05	0.312438	2.14734	1.10255
	Cat	NFTDVHPDYGAR	OS=Mus musculus GN=Cat	4.53588e-06	9.73632e-06	0.468086	2.14651	1.10199
	Tpt1	HHLQETSFTK	OS=Mus musculus GN=Tpt1	3.27934e-05	7.03227e-05	0.236929	2.14441	1.10058
	Nle1	YLASGSGDTTVR	OS=Mus musculus GN=Nle1	3.22065e-06	6.90401e-06	0.101407	2.14367	1.10008
	Rcn2	EALLGVQEDVDEYVK	OS=Mus musculus GN=Rcn2	2.36131e-06	5.05807e-06	0.468586	2.14205	1.099
	Psmd7	VVVHPLVLL	OS=Mus musculus GN=Psmd7	4.64463e-06	9.94316e-06	0.437164	2.14078	1.09814
	Uggt1	AIWAALQTQASSSAK	OS=Mus musculus GN=Uggt1	1.32197e-06	2.82918e-06	0.439371	2.14012	1.09769
	Vps26a	SNTHEFVNLVK	OS=Mus musculus GN=Vps26a	4.74818e-06	1.01596e-05	0.469732	2.13968	1.09739
	Rps8	ADGYVLEGK	OS=Mus musculus GN=Rps8	7.38572e-06	1.58018e-05	0.0273146	2.1395	1.09728
	Rab31	NAINIEELFQGISR	OS=Mus musculus GN=Rab31	3.62317e-06	7.74182e-06	0.473643	2.13675	1.09542
	Rps8	QWYESHYALPLGR	OS=Mus musculus GN=Rps8	9.52117e-06	2.0331e-05	0.483007	2.13535	1.09447
	Aldoa	KELSDIAHR	OS=Mus musculus GN=Aldoa	1.64692e-05	3.51198e-05	0.277755	2.13245	1.09251
	Cct3	EIQVQHPAAK	OS=Mus musculus GN=Cct3	4.64274e-05	9.88644e-05	0.163178	2.12944	1.09047
	Sfn	SAYQEAMDISK	OS=Mus musculus GN=Sfn	3.19942e-05	6.80175e-05	0.152749	2.12593	1.08809
	Cct2	ILIANTGMDTDKIK	OS=Mus musculus GN=Cct2	6.97129e-07	1.48073e-06	0.601286	2.12405	1.08682
	Cdh1	KDLEIGEYK	OS=Mus musculus GN=Cdh1	4.2859e-06	9.10236e-06	0.155777	2.12379	1.08664
	Sf3a1	IHEATGMPAGK	OS=Mus musculus GN=Sf3a1	4.95734e-06	1.05221e-05	0.181146	2.12253	1.08578
	Rps4x	MVTGGANLGR	OS=Mus musculus GN=Rps4x	4.1974e-05	8.90455e-05	0.170048	2.12145	1.08505
	Rcc2	AIITEPEHTK	OS=Mus musculus GN=Rcc2	1.41323e-05	2.99753e-05	0.181637	2.12106	1.08478
	Cul4b	EAVEAIQNSTSIK	OS=Mus musculus GN=Cul4b	2.61526e-06	5.54334e-06	0.358631	2.11961	1.0838
	Ssb	LTTDFNVIVQ	OS=Mus musculus GN=Ssb	4.22169e-06	8.94404e-06	0.19295	2.11859	1.08311
	Asns	AMTEDGFLAVCSEAK	OS=Mus musculus GN=Asns	6.27908e-06	1.32838e-05	0.482786	2.11556	1.08104
	Snx6	NLVELAELELK	OS=Mus musculus GN=Snx6	6.75897e-06	1.42867e-05	0.484538	2.11374	1.0798
	Capn1	DMETIGFAVYQVPR	OS=Mus musculus GN=Capn1	1.58942e-06	3.35907e-06	0.471578	2.11339	1.07956
	Hdlbp	VHIEFTEGEDK	OS=Mus musculus GN=Hdlbp	1.65106e-06	3.48823e-06	0.463569	2.11272	1.0791
	Atic	MDQSYKPDENEVR	OS=Mus musculus GN=Atic	9.04321e-06	1.91047e-05	0.488281	2.1126	1.07902
	Eif3a	NMDDDRVPR	OS=Mus musculus GN=Eif3a	5.24076e-06	1.10668e-05	0.386476	2.11168	1.07839
	Cs	ALNSESNFAR	OS=Mus musculus GN=Cs	1.27098e-05	2.68223e-05	0.0907949	2.11036	1.07749
	Ahnak	AEAPLPSPK	OS=Mus musculus GN=Ahnak	7.74715e-06	1.63488e-05	0.171155	2.1103	1.07745
	Lars	EMLASCSSLR	OS=Mus musculus GN=Lars	4.65593e-06	9.80939e-06	0.117607	2.10686	1.07509
	Tcp1	DCLINAAK	OS=Mus musculus GN=Tcp1	9.45801e-06	1.99156e-05	0.0994822	2.10569	1.07429
	Tcerg1	EALFNEFVAAAR	OS=Mus musculus GN=Tcerg1	1.06747e-06	2.24743e-06	0.442308	2.10538	1.07408
	Ythdf1	SYSEDDIHR	OS=Mus musculus GN=Ythdf1	2.14522e-06	4.5154e-06	0.642169	2.10487	1.07373
	Hsp90b1	KSGTSEFLNK	OS=Mus musculus GN=Hsp90b1	1.10482e-05	2.32311e-05	0.19233	2.10272	1.07225
	Hsp90ab1	KHLEINPDHPIVETLR	OS=Mus musculus GN=Hsp90ab1	1.55169e-05	3.25529e-05	0.439317	2.0979	1.06895
	Mcm4	TGIVDISILTTGMSATSR	OS=Mus musculus GN=Mcm4	2.65894e-06	5.57252e-06	0.373043	2.09577	1.06748
	Hist2h4	KTVTAMDVVYALKR	OS=Mus musculus GN=Hist2h4	5.04125e-06	1.05527e-05	0.488034	2.09327	1.06576
	Wdr1	DIAWTEDSKR	OS=Mus musculus GN=Wdr1	6.94107e-06	1.45291e-05	0.109436	2.0932	1.06571
	Psmd1	VLSMTETCR	OS=Mus musculus GN=Psmd1	2.93687e-06	6.14419e-06	0.177188	2.09209	1.06494
	Tpm1	EDKYEEEIK	OS=Mus musculus GN=Tpm1	1.50235e-05	3.13903e-05	0.652978	2.08942	1.0631
	Arpc2	DDETMYVESK	OS=Mus musculus GN=Arpc2	4.68125e-06	9.77305e-06	0.114965	2.0877	1.06191
	Sart3	EFESAIVEAAR	OS=Mus musculus GN=Sart3	6.54118e-06	1.3654e-05	0.486959	2.08739	1.0617
	Actn1	KHEAFESDLAAHQDR	OS=Mus musculus GN=Actn1	5.8423e-06	1.21852e-05	0.181357	2.08569	1.06053
	G3bp1	NQAPDMLHR	OS=Mus musculus GN=G3bp1	1.08528e-05	2.26293e-05	0.159782	2.08512	1.06013
	Lypla2	GLSPDAPEDEAGIK	OS=Mus musculus GN=Lypla2	6.8435e-06	1.42607e-05	0.126997	2.08383	1.05924
	Kif5b	AAEMMASLLK	OS=Mus musculus GN=Kif5b	3.93945e-07	8.20698e-07	0.335954	2.08328	1.05886
	Hyou1	DLPDLPEDELAR	OS=Mus musculus GN=Hyou1	1.03741e-05	2.16078e-05	0.145265	2.08287	1.05857
	Acly	LYRPGSVAYVSR	OS=Mus musculus GN=Acly	3.42608e-06	7.13587e-06	0.528893	2.08281	1.05853
	Lgals3	GNDVAFHFNPR	OS=Mus musculus GN=Lgals3	5.27035e-05	0.000109656	0.179212	2.08062	1.05702
	Nedd4	TGGSEIVVTNK	OS=Mus musculus GN=Nedd4	1.88482e-06	3.91878e-06	0.467729	2.07913	1.05598
	Stip1	EGLQNMEAR	OS=Mus musculus GN=Stip1	8.70797e-06	1.80936e-05	0.660262	2.07783	1.05508
	Pabpc1	FQQPADAER	OS=Mus musculus GN=Pabpc1	2.03312e-05	4.22408e-05	0.15133	2.07763	1.05494
	Ncapg	LMFSGLLVSSR	OS=Mus musculus GN=Ncapg	3.01981e-06	6.26877e-06	0.481801	2.07588	1.05372
	Vim	EVDALKGTNESLER	OS=Mus musculus GN=Vim	3.06815e-06	6.36385e-06	0.405397	2.07417	1.05253
	Hnrnpd	MFIGGLSWDTTKK	OS=Mus musculus GN=Hnrnpd	1.8187e-06	3.77187e-06	0.494137	2.07394	1.05237
	Dpysl2	DHGVNSFLVY	OS=Mus musculus GN=Dpysl2	1.34503e-06	2.7894e-06	0.347174	2.07385	1.05231
	Serbp1	FEKPLEEK	OS=Mus musculus GN=Serbp1	5.10405e-06	1.05848e-05	0.140486	2.0738	1.05228
	Nap1l1	LDGLVDTPTGYIE	OS=Mus musculus GN=Nap1l1	1.21351e-05	2.5149e-05	0.496813	2.07242	1.05131
	Plec	IVITVVEEHER	OS=Mus musculus GN=Plec	5.03502e-06	1.04331e-05	0.487719	2.07211	1.0511
	Ugp2	SFENSLGINVPR	OS=Mus musculus GN=Ugp2	4.49309e-06	9.3094e-06	0.486223	2.07194	1.05098
	Cct7	GRVPEEDLKR	OS=Mus musculus GN=Cct7	1.26587e-05	2.62144e-05	0.366857	2.07086	1.05023
	Clic1	NSNPALNDNLEK	OS=Mus musculus GN=Clic1	9.06805e-05	0.000187738	0.130269	2.07032	1.04985
	Ctps1	IYQYVINK	OS=Mus musculus GN=Ctps1	5.69808e-06	1.17821e-05	0.0989502	2.06774	1.04805
	Ap1g1	NVGNAILYETVLTIM	OS=Mus musculus GN=Ap1g1	2.91938e-06	6.03434e-06	0.472758	2.06699	1.04753
	Fdps	TAPQGHVDLGR	OS=Mus musculus GN=Fdps	2.46614e-05	5.09694e-05	0.311881	2.06677	1.04737
	Pabpc1	FSSPEEATK	OS=Mus musculus GN=Pabpc1	1.17509e-05	2.4279e-05	0.21425	2.06614	1.04694
	Dis3	ASLTYAEAQMR	OS=Mus musculus GN=Dis3	5.12733e-06	1.0588e-05	0.489116	2.06502	1.04615
	Cacybp	LRDTLTSEK	OS=Mus musculus GN=Cacybp	1.63908e-05	3.38363e-05	0.195103	2.06435	1.04569
	Eprs	SDHFETIMK	OS=Mus musculus GN=Eprs	9.02463e-06	1.85989e-05	0.151604	2.0609	1.04328
	2700060E02Rik	NFIVWLEDQK	OS=Mus musculus GN=2700060E02Rik	4.92076e-06	1.01406e-05	0.490548	2.06078	1.04319
	Ap2b1	LLSTDPVTAK	OS=Mus musculus GN=Ap2b1	1.46051e-06	3.0096e-06	0.472731	2.06066	1.0431
	Hdlbp	DMNQFGEGEQAK	OS=Mus musculus GN=Hdlbp	1.25833e-06	2.59221e-06	0.458499	2.06004	1.04267
	Myh10	LCHLLGMNVMEFTR	OS=Mus musculus GN=Myh10	5.61078e-06	1.15513e-05	0.584267	2.05878	1.04179
	Ctps1	CSNPLDTSVK	OS=Mus musculus GN=Ctps1	2.67951e-06	5.51511e-06	0.482157	2.05826	1.04142
	Prmt5	EKDRDPEAQFEMPYVVR	OS=Mus musculus GN=Prmt5	2.03525e-06	4.18873e-06	0.0944919	2.05809	1.04131
	Pls3	RYTLNVLEDLGEGQK	OS=Mus musculus GN=Pls3	9.66159e-07	1.98832e-06	0.455389	2.05796	1.04121
	Atp5b	GMDELSEEDKLTVSR	OS=Mus musculus GN=Atp5b	8.06359e-06	1.65781e-05	0.496894	2.05592	1.03978
	Vim	QQYESVAAK	OS=Mus musculus GN=Vim	1.40839e-06	2.89428e-06	0.524299	2.05503	1.03916
	Luc7l	AEQLGAEGNVDESQK	OS=Mus musculus GN=Luc7l	1.41936e-06	2.91575e-06	0.465495	2.05426	1.03862
	Tln1	ALGDLISATK	OS=Mus musculus GN=Tln1	1.35138e-06	2.77476e-06	0.469051	2.05328	1.03793
	Psmb5	AGGAADCSFWER	OS=Mus musculus GN=Psmb5	4.78678e-06	9.81251e-06	0.488527	2.04992	1.03557
	Psap	VEVMDPGFVCSK	OS=Mus musculus GN=Psap	1.42899e-05	2.92929e-05	0.53306	2.0499	1.03555
	Cct3	MTNDGNAILR	OS=Mus musculus GN=Cct3	4.82311e-06	9.8868e-06	0.195844	2.04988	1.03554
	Ahnak	VKGDVDVSLPK	OS=Mus musculus GN=Ahnak	0.000467796	0.000958658	0.102052	2.04931	1.03514
	Rpl26	HFNAPSHIR	OS=Mus musculus GN=Rpl26	0.000157556	0.000322851	0.0947022	2.04912	1.035
	Flnc	ITEGDLSQLTASIR	OS=Mus musculus GN=Flnc	9.77871e-07	2.00362e-06	0.627849	2.04896	1.03489
	Cse1l	ALQEIFDGIQPK	OS=Mus musculus GN=Cse1l	7.31615e-06	1.49884e-05	0.470731	2.04867	1.03469
	Psma1	IYDDDDVSPFLDGLEERPQR	OS=Mus musculus GN=Psma1	2.39443e-06	4.9054e-06	0.434269	2.04867	1.03469
	Rps4x	YALTGDEVK	OS=Mus musculus GN=Rps4x	6.28262e-05	0.000128695	0.170202	2.04842	1.03451
	Dhx9	PSAAGINLMIGSVR	OS=Mus musculus GN=Dhx9	3.11282e-06	6.37307e-06	0.551286	2.04736	1.03377
	Snrnp200	AALETDENLLLCAPTGAGK	OS=Mus musculus GN=Snrnp200	2.54202e-06	5.20306e-06	0.333237	2.04682	1.03338
	Npepps	HGDGATLDIMLK	OS=Mus musculus GN=Npepps	7.44943e-06	1.52468e-05	0.518407	2.0467	1.0333
	Npm3	CLTEGATDECNVVEVVAR	OS=Mus musculus GN=Npm3	1.96338e-06	4.01672e-06	0.492497	2.04582	1.03268
	Eef2	VGVDQFLVK	OS=Mus musculus GN=Eef2	5.01964e-05	0.000102601	0.278425	2.04399	1.03139
	Eif4a2	LDTLCDLYETL	OS=Mus musculus GN=Eif4a2	2.60249e-05	5.31528e-05	0.461202	2.04238	1.03025
	Fasn	GILLDALFEEANDSWR	OS=Mus musculus GN=Fasn	8.50462e-06	1.73667e-05	0.333093	2.04203	1.03001
	Ddx5	FYEANFPANVMDVIAR	OS=Mus musculus GN=Ddx5	2.70137e-06	5.51149e-06	0.48775	2.04026	1.02875
	Myh9	VAAYDKLEK	OS=Mus musculus GN=Myh9	6.44177e-06	1.31388e-05	0.157993	2.03963	1.02831
	Rrp12	VLDPASSDFTR	OS=Mus musculus GN=Rrp12	5.96001e-06	1.21547e-05	0.50068	2.03937	1.02812
	Gpi	EWFLEAAKDPSAVAK	OS=Mus musculus GN=Gpi	2.43401e-06	4.96167e-06	0.51339	2.03847	1.02749
	Uggt1	ILETTTFFQR	OS=Mus musculus GN=Uggt1	3.98862e-06	8.13047e-06	0.494518	2.03842	1.02745
	Ythdf1	DTQEVPLEK	OS=Mus musculus GN=Ythdf1	1.25669e-05	2.55973e-05	0.158255	2.03688	1.02636
	Kpnb1	IQFNDLQSLLCATLQ	OS=Mus musculus GN=Kpnb1	7.07477e-06	1.43918e-05	0.514762	2.03424	1.02449
	Srsf1	SHEGETAYIR	OS=Mus musculus GN=Srsf1	3.48641e-06	7.09125e-06	0.500076	2.03397	1.0243
	Pfdn2	GKELNEFR	OS=Mus musculus GN=Pfdn2	4.25702e-06	8.65755e-06	0.149919	2.03371	1.02411
	Cebpz	ELLITDLLPDSR	OS=Mus musculus GN=Cebpz	2.34407e-06	4.76635e-06	0.446066	2.03336	1.02387
	Wars	AIDQDPYFR	OS=Mus musculus GN=Wars	1.56494e-05	3.18015e-05	0.505913	2.03213	1.02299
	Hsp90ab1	YIDQEELNK	OS=Mus musculus GN=Hsp90ab1	0.000471559	0.000957468	0.154698	2.03043	1.02179
	Tfrc	VSASPLLYTLMGK	OS=Mus musculus GN=Tfrc	1.40632e-05	2.85401e-05	0.50769	2.02942	1.02107
	Trip12	LPDYSSIDIMR	OS=Mus musculus GN=Trip12	1.48671e-06	3.01662e-06	0.341696	2.02906	1.02081
	Eef1a1	DSTEPPYSQK	OS=Mus musculus GN=Eef1a1	4.31257e-05	8.74916e-05	0.279359	2.02876	1.0206
	Thumpd3	NWNLYPACLR	OS=Mus musculus GN=Thumpd3	1.42807e-06	2.89331e-06	0.647823	2.02603	1.01866
	Wars	DYTSGAMLTGELKK	OS=Mus musculus GN=Wars	2.68647e-06	5.44135e-06	0.605949	2.02546	1.01825
	Lmna	KLLEGEEER	OS=Mus musculus GN=Lmna	2.92894e-06	5.93016e-06	0.217525	2.02468	1.01769
	Txn	EAFQEALAAA	OS=Mus musculus GN=Txn	1.60925e-05	3.25712e-05	0.377167	2.024	1.01721
	Vasp	LPAQSEPVR	OS=Mus musculus GN=Vasp	8.16217e-06	1.65198e-05	0.116345	2.02395	1.01717
	Hnrnpab	GLNPEATEEK	OS=Mus musculus GN=Hnrnpab	4.07131e-06	8.23967e-06	0.277306	2.02383	1.01709
	Rpl5	EFNAEVHR	OS=Mus musculus GN=Rpl5	1.21779e-05	2.45848e-05	0.156646	2.0188	1.0135
	Trim23	DALLLIFANK	OS=Mus musculus GN=Trim23	1.13347e-06	2.2882e-06	0.638804	2.01876	1.01347
	Snrnp200	LIVLDEIHLL	OS=Mus musculus GN=Snrnp200	4.15442e-06	8.38518e-06	0.449181	2.01838	1.01319
	Exosc2	LDSVLLLSSMNLPGGELR	OS=Mus musculus GN=Exosc2	1.55071e-06	3.12915e-06	0.479861	2.01787	1.01284
	ppp2r5d	DVVTEAIYPEAVTMFSVNLFR	OS=Mus musculus GN=ppp2r5d	1.28361e-06	2.58765e-06	0.643135	2.01591	1.01143
	Ahcyl2	GIVEESVTGVHR	OS=Mus musculus GN=Ahcyl2	7.49994e-06	1.51159e-05	0.513534	2.01547	1.01112
	Glud1	NYTDNELEK	OS=Mus musculus GN=Glud1	5.47815e-06	1.1041e-05	0.260919	2.01546	1.01111
	Igf2bp2	LKEENFFNPK	OS=Mus musculus GN=Igf2bp2	2.84685e-06	5.73364e-06	0.663058	2.01403	1.01008
	Tpd52l2	TPVVEGLTEGEEEELRAELAK	OS=Mus musculus GN=Tpd52l2	3.33519e-06	6.71607e-06	0.506907	2.0137	1.00985
	Mob1b	HAEATLGSGNLR	OS=Mus musculus GN=Mob1b	1.86632e-06	3.75726e-06	0.401655	2.01319	1.00948
	Snrpb	RVLGLVLLR	OS=Mus musculus GN=Snrpb	1.62412e-05	3.26938e-05	0.343302	2.01302	1.00936
	Psmc1	KYEPPVPTR	OS=Mus musculus GN=Psmc1	1.68644e-05	3.39414e-05	0.151338	2.0126	1.00906
	Syncrip	AIEALKEFNEDGALAVLQ	OS=Mus musculus GN=Syncrip	7.60434e-06	1.53034e-05	0.416803	2.01246	1.00896
	Mt2	SCCSCCPVGCAK	OS=Mus musculus GN=Mt2	2.14049e-05	4.30622e-05	0.274838	2.01179	1.00848
	Vars	PSVSAPNPR	OS=Mus musculus GN=Vars	8.17439e-06	1.6431e-05	0.429574	2.01006	1.00724
	Arpc2	DYLHYHIK	OS=Mus musculus GN=Arpc2	9.65395e-06	1.94005e-05	0.513766	2.00959	1.0069
	Rpl6	KPFSQHVR	OS=Mus musculus GN=Rpl6	1.90271e-05	3.82334e-05	0.0822399	2.00942	1.00678
	Serbp1	SEEAHAEDSVMDHHFR	OS=Mus musculus GN=Serbp1	1.15186e-06	2.31452e-06	0.471932	2.00938	1.00675
	Eif4g2	FFLEGPFMPPR	OS=Mus musculus GN=Eif4g2	1.2366e-06	2.48336e-06	0.473974	2.00821	1.00591
	Psmc2	IINADSEDPK	OS=Mus musculus GN=Psmc2	4.15378e-06	8.33558e-06	0.272355	2.00675	1.00486
	Impdh2	VRDVFEAK	OS=Mus musculus GN=Impdh2	1.10972e-05	2.2262e-05	0.45078	2.00609	1.00438
	Ganab	SGGIERPFVLSR	OS=Mus musculus GN=Ganab	1.0561e-05	2.11781e-05	0.464144	2.00531	1.00383
	Prkcsh	LLELQAGK	OS=Mus musculus GN=Prkcsh	4.07432e-06	8.16339e-06	0.177229	2.00362	1.00261
	Cnpy2	SEAHLTELLEEVCDR	OS=Mus musculus GN=Cnpy2	3.21751e-06	6.44456e-06	0.340133	2.00297	1.00214
	Mcm5	TTQEDQEMLSR	OS=Mus musculus GN=Mcm5	3.07897e-06	6.16408e-06	0.414097	2.00199	1.00144
	Rars	IIYVVDNGQAIHFQ	OS=Mus musculus GN=Rars	5.78821e-06	1.158e-05	0.48017	2.00063	1.00045
	Ptbp1	AGQSPVLR	OS=Mus musculus GN=Ptbp1	6.28362e-06	1.25644e-05	0.177104	1.99954	0.999671
	Dctn2	LADPDGALAK	OS=Mus musculus GN=Dctn2	8.9234e-06	1.78265e-05	0.130237	1.99773	0.998358
	Tfrc	LAADEEENADNNMK	OS=Mus musculus GN=Tfrc	3.12769e-06	6.24812e-06	0.127433	1.99768	0.998325
	Abcf1	ANDPYANLSK	OS=Mus musculus GN=Abcf1	3.67473e-06	7.33967e-06	0.127023	1.99733	0.998075
	Pdap1	IDIENPNR	OS=Mus musculus GN=Pdap1	1.16366e-05	2.32321e-05	0.215301	1.99646	0.997445
	Sypl	TEIQVNCPK	OS=Mus musculus GN=Sypl	3.34749e-06	6.67878e-06	0.148981	1.99516	0.996505
	Cct7	LDELLQLK	OS=Mus musculus GN=Cct7	1.82001e-05	3.62831e-05	0.336903	1.99357	0.995353
	Ap1b1	NVEGQDMLYQSLK	OS=Mus musculus GN=Ap1b1	6.20191e-06	1.23407e-05	0.51507	1.98983	0.992644
	Sec23b	AGYQDMPEYENFK	OS=Mus musculus GN=Sec23b	6.23856e-06	1.241e-05	0.516902	1.98923	0.992213
	Eef1g	PGSEETQTLVR	OS=Mus musculus GN=Eef1g	1.89298e-05	3.76265e-05	0.0605448	1.98769	0.991093
	Anxa1	RVFQNYGK	OS=Mus musculus GN=Anxa1	3.85269e-05	7.65505e-05	0.242787	1.98694	0.990547
	Ewsr1	NDNVTLDDLADFFK	OS=Mus musculus GN=Ewsr1	4.74515e-06	9.42801e-06	0.294517	1.98687	0.990501
	Ctbp1	DCTVEMPILK	OS=Mus musculus GN=Ctbp1	1.64874e-05	3.27075e-05	0.533023	1.98379	0.988262
	Gcsh	HEWITTEEGIGTVGIS	OS=Mus musculus GN=Gcsh	6.25343e-06	1.23961e-05	0.490443	1.98228	0.987164
	Eif2s2	SPDTILQK	OS=Mus musculus GN=Eif2s2	1.44442e-05	2.86084e-05	0.164688	1.98061	0.985946
	Rpe	TQFPTLDIEVDGGVGPDTVQK	OS=Mus musculus GN=Rpe	5.04457e-06	9.9856e-06	0.518529	1.97947	0.985117
	Cfl1	AVLFCLSEDKK	OS=Mus musculus GN=Cfl1	1.93435e-06	3.82397e-06	0.460952	1.97687	0.983218
	Mydgf	GAEIEYAMAYSK	OS=Mus musculus GN=Mydgf	2.47112e-06	4.88284e-06	0.50998	1.97596	0.982554
	Psmb5	VIEINPYLLGTM	OS=Mus musculus GN=Psmb5	9.54405e-06	1.88475e-05	0.439019	1.97479	0.981698
	Sec23b	SIAVGLLEGTFPNTGAR	OS=Mus musculus GN=Sec23b	3.02053e-06	5.96328e-06	0.272505	1.97425	0.981303
	Myh9	VEDMAELTCLNEASVLHNLK	OS=Mus musculus GN=Myh9	3.0264e-06	5.97043e-06	0.515535	1.97278	0.980231
	Cct7	MMLDELLQLK	OS=Mus musculus GN=Cct7	9.47737e-06	1.86573e-05	0.496598	1.96862	0.977182
	Ptges3	DWEDDSDEDMSNFDR	OS=Mus musculus GN=Ptges3	9.57972e-07	1.8858e-06	0.493103	1.96854	0.977124
	Cad	EITTTPERPR	OS=Mus musculus GN=Cad	7.383e-06	1.45248e-05	0.193177	1.96733	0.976236
	Fasn	QFLDVEHSK	OS=Mus musculus GN=Fasn	8.70259e-06	1.71158e-05	0.195228	1.96675	0.975813
	Fasn	GGLGGFGLELAR	OS=Mus musculus GN=Fasn	1.93778e-05	3.80974e-05	0.549054	1.96603	0.975287
	Snx1	IVNHPTMLQDPDVR	OS=Mus musculus GN=Snx1	1.00152e-06	1.96801e-06	0.503832	1.96501	0.97454
	Iqgap1	LFQTALQEEIK	OS=Mus musculus GN=Iqgap1	2.58983e-05	5.08829e-05	0.531238	1.96471	0.97432
	Rpl35a	DETEFYLGKR	OS=Mus musculus GN=Rpl35a	4.00946e-06	7.87462e-06	0.521771	1.96401	0.973802
	Tln1	EDQENETVVVK	OS=Mus musculus GN=Tln1	1.05991e-05	2.08105e-05	0.185654	1.96341	0.97336
	Ptma	VAEDDEDDDVDTK	OS=Mus musculus GN=Ptma	2.2869e-05	4.48969e-05	0.226357	1.96322	0.973223
	Thumpd1	ELAGIVGSLNSENK	OS=Mus musculus GN=Thumpd1	4.13749e-06	8.12056e-06	0.422424	1.96268	0.972822
	Lrrc40	FLALEGNPLR	OS=Mus musculus GN=Lrrc40	1.57875e-06	3.09645e-06	0.505447	1.96133	0.971833
	Map1b	STGFIPIKEDFGPEK	OS=Mus musculus GN=Map1b	4.54652e-06	8.9109e-06	0.518246	1.95994	0.970808
	Uba2	LFGEEDADQEVSPDR	OS=Mus musculus GN=Uba2	1.03672e-05	2.03165e-05	0.527306	1.95969	0.970627
	Atp5d	AQSELSGAADEAAR	OS=Mus musculus GN=Atp5d	6.25702e-06	1.22592e-05	0.170222	1.95927	0.970316
	Actb	FAGDDAPR	OS=Mus musculus GN=Actb	0.000306704	0.000600167	0.236638	1.95683	0.968518
	Acly	PAMPQDSVPSPR	OS=Mus musculus GN=Acly	1.14445e-06	2.23933e-06	0.653809	1.95669	0.968417
	Rpsa	LCNTDSPLR	OS=Mus musculus GN=Rpsa	2.80414e-05	5.48512e-05	0.152067	1.95608	0.967966
	Nop9	VLDAIWSGAALGAR	OS=Mus musculus GN=Nop9	1.17363e-06	2.29477e-06	0.515074	1.95527	0.967366
	Slc9a3r1	LVEPGSPAEK	OS=Mus musculus GN=Slc9a3r1	6.93676e-06	1.35623e-05	0.142299	1.95513	0.967266
	Trim28	MNDAFGDTK	OS=Mus musculus GN=Trim28	2.231e-06	4.3609e-06	0.417344	1.95468	0.966934
	Ganab	ALLDTLQLGPDALTVH	OS=Mus musculus GN=Ganab	2.65518e-06	5.17811e-06	0.57055	1.95019	0.963618
	Naa25	SMNLRPEEDDVPWEDLR	OS=Mus musculus GN=Naa25	1.39782e-06	2.72404e-06	0.497248	1.94878	0.96257
	Ptbp1	IELHNHDLGENHHLR	OS=Mus musculus GN=Ptbp1	2.25152e-05	4.38764e-05	0.132668	1.94875	0.96255
	Tln1	SDPAVQAIVLDTASDVLDK	OS=Mus musculus GN=Tln1	2.35758e-06	4.59236e-06	0.518797	1.94791	0.961925
	Nckap1	LGQMIVDYENPLKK	OS=Mus musculus GN=Nckap1	1.1575e-05	2.25463e-05	0.00388421	1.94784	0.961877
	Actn1	HTNYNMEHIR	OS=Mus musculus GN=Actn1	2.71397e-05	5.28563e-05	0.147666	1.94756	0.961671
	Hsp90ab1	SCDELIPEYLNFIR	OS=Mus musculus GN=Hsp90ab1	3.28101e-05	6.38915e-05	0.563748	1.94731	0.961486
	Xrn2	NLTVILSDASAPGEGEHK	OS=Mus musculus GN=Xrn2	2.97766e-06	5.79285e-06	0.430591	1.94544	0.960095
	Flna	LKPGAPLRPK	OS=Mus musculus GN=Flna	8.45574e-05	0.000164456	0.111995	1.9449	0.959695
	Nme1	NIIHGSDSVK	OS=Mus musculus GN=Nme1	0.000106722	0.00020754	0.205644	1.94467	0.959529
	Ddx21	FYGGTPYGGQIER	OS=Mus musculus GN=Ddx21	2.01659e-05	3.92091e-05	0.173415	1.94432	0.959269
	Gclm	AAGALLAR	OS=Mus musculus GN=Gclm	6.33765e-06	1.23214e-05	0.546323	1.94416	0.959145
	Vcp	DHFEEAMR	OS=Mus musculus GN=Vcp	2.81478e-05	5.47187e-05	0.209252	1.94398	0.959013
	Ube2v2	GLEDDEDMTLTR	OS=Mus musculus GN=Ube2v2	9.04616e-06	1.75824e-05	0.240584	1.94363	0.958751
	Eef2	YFDPANGK	OS=Mus musculus GN=Eef2	5.54513e-05	0.000107695	0.0883362	1.94216	0.957659
	Eef1a1	IIDAPGHR	OS=Mus musculus GN=Eef1a1	9.89069e-05	0.000192008	0.515682	1.9413	0.957025
	Npm1	GFEITPPVVLR	OS=Mus musculus GN=Npm1	7.18516e-06	1.39367e-05	0.410236	1.93965	0.955793
	Eef2	IHLPSPVTAQK	OS=Mus musculus GN=Eef2	2.9074e-06	5.63691e-06	0.520872	1.93882	0.955176
	Gars	SCYDLSCHAR	OS=Mus musculus GN=Gars	5.02331e-06	9.73643e-06	0.198359	1.93825	0.954754
	Ugp2	ELSVKKELEK	OS=Mus musculus GN=Ugp2	1.05716e-05	2.04861e-05	0.505585	1.93783	0.954444
	Gnb2l1	GYTDNLVR	OS=Mus musculus GN=Gnb2l1	5.4407e-06	1.05425e-05	0.166189	1.93771	0.95435
	Ctps1	FVGQDVEGER	OS=Mus musculus GN=Ctps1	5.5875e-06	1.0826e-05	0.140366	1.93754	0.954225
	Dync1h1	TEYLSNADER	OS=Mus musculus GN=Dync1h1	3.92402e-06	7.60214e-06	0.445661	1.93734	0.954074
	Parp1	VFSATLGLVDIVK	OS=Mus musculus GN=Parp1	8.2315e-07	1.5939e-06	0.496071	1.93635	0.953336
	gag-pol	IASNQSVDVK	OS=Mus musculus GN=gag-pol	4.49359e-06	8.69554e-06	0.681586	1.9351	0.952408
	Flnb	SLPVEFAIDAR	OS=Mus musculus GN=Flnb	4.58339e-06	8.84771e-06	0.530654	1.93038	0.948888
	mt-Co2	MIPTNDLKPGELR	OS=Mus musculus GN=mt-Co2	6.97244e-06	1.34424e-05	0.514716	1.92793	0.947054
	Flna	GEVEVVIQDPTGQK	OS=Mus musculus GN=Flna	9.48709e-06	1.829e-05	0.536862	1.92788	0.947014
	Cse1l	ALPLTNLFK	OS=Mus musculus GN=Cse1l	1.1705e-05	2.25467e-05	0.4652	1.92624	0.945787
	Ppp2r1a	KLSTIALALGVER	OS=Mus musculus GN=Ppp2r1a	1.16877e-06	2.25128e-06	0.503316	1.92621	0.945763
	Hnrnpk	NTDEMVELR	OS=Mus musculus GN=Hnrnpk	1.78e-05	3.42814e-05	0.202663	1.92592	0.94555
	Dhx36	LSSVSHIVLDEIHER	OS=Mus musculus GN=Dhx36	3.65607e-06	7.04097e-06	0.135079	1.92583	0.945482
	Mdh1	VIVVGNPANTNCLTASK	OS=Mus musculus GN=Mdh1	1.2239e-05	2.35605e-05	0.542069	1.92504	0.944891
	Phgdh	ALVDHENVISCPHLGAS	OS=Mus musculus GN=Phgdh	2.02914e-05	3.90585e-05	0.536913	1.92488	0.94477
	Flnb	AGLAPLEVR	OS=Mus musculus GN=Flnb	2.20227e-05	4.23893e-05	0.539547	1.9248	0.944707
	Ap2a1	FFQPTEMAAQDFFQR	OS=Mus musculus GN=Ap2a1	1.01401e-06	1.95158e-06	0.65133	1.92461	0.944564
	Hsp90ab1	LGIHEDSTNR	OS=Mus musculus GN=Hsp90ab1	8.55233e-05	0.000164559	0.258524	1.92414	0.944216
	Krt8	TEISEMNR	OS=Mus musculus GN=Krt8	7.3968e-06	1.42292e-05	0.14094	1.9237	0.943883
	Adss	GIGPVYSSK	OS=Mus musculus GN=Adss	6.46824e-06	1.24313e-05	0.375695	1.92191	0.942538
	Shmt2	SIFFESMPYK	OS=Mus musculus GN=Shmt2	4.25842e-05	8.17515e-05	0.217633	1.91976	0.940929
	Ehd1	QLPNPVLDSISIIDTPGILSGEK	OS=Mus musculus GN=Ehd1	2.37051e-06	4.54994e-06	0.525114	1.91939	0.94065
	Hnrnpc	GFAFVQYVNER	OS=Mus musculus GN=Hnrnpc	7.30788e-06	1.40256e-05	0.540914	1.91924	0.940538
	Xpnpep1	YAPVPETNR	OS=Mus musculus GN=Xpnpep1	1.62176e-05	3.1125e-05	0.0663093	1.91921	0.940511
	Lyar	LPEQPEEGEAK	OS=Mus musculus GN=Lyar	9.2736e-06	1.77954e-05	0.171115	1.91894	0.940306
	Acly	SFDELGEIIQS	OS=Mus musculus GN=Acly	1.78542e-05	3.4228e-05	0.125192	1.91708	0.938913
	Sfpq	RREEEMMIR	OS=Mus musculus GN=Sfpq	5.53804e-06	1.06117e-05	0.183186	1.91615	0.938211
	Smc2	VLNMKPPEILSMIEEAAGTR	OS=Mus musculus GN=Smc2	4.19834e-06	8.0438e-06	0.446428	1.91595	0.938059
	Aldoa	AIMENANVLAR	OS=Mus musculus GN=Aldoa	2.65599e-05	5.08793e-05	0.166686	1.91564	0.937827
	Qars	VRDVLNDAAPR	OS=Mus musculus GN=Qars	1.73934e-06	3.32785e-06	0.539741	1.91328	0.93605
	Eif3e	NWDAAMEDLTR	OS=Mus musculus GN=Eif3e	1.60576e-05	3.07027e-05	0.491921	1.91203	0.935107
	Myh10	VKPLLQVTR	OS=Mus musculus GN=Myh10	8.69232e-07	1.66185e-06	0.474289	1.91186	0.934974
	Npm1	TVSLGAGAKDELHIVEAEAM	OS=Mus musculus GN=Npm1	2.94825e-05	5.63302e-05	0.41123	1.91063	0.934049
	Cct2	EAAEVILR	OS=Mus musculus GN=Cct2	4.61326e-05	8.81358e-05	0.169537	1.91049	0.933942
	Calm1	FDKDGDGTITTK	OS=Mus musculus GN=Calm1	9.61205e-05	0.00018351	0.266645	1.90916	0.932941
	Cct4	KQMQVLHPAAR	OS=Mus musculus GN=Cct4	1.44466e-05	2.75689e-05	0.184548	1.90833	0.93231
	Gfpt1	VIFLEDDDVAAVVDGR	OS=Mus musculus GN=Gfpt1	6.61008e-06	1.26141e-05	0.490297	1.90831	0.932296
	Trmt1	FQANPEANWGPR	OS=Mus musculus GN=Trmt1	4.16216e-06	7.94126e-06	0.686733	1.90797	0.932036
	Gsto1	EALENEFKK	OS=Mus musculus GN=Gsto1	3.01081e-06	5.74222e-06	0.381894	1.9072	0.931455
	Fasn	TFDDIVHAF	OS=Mus musculus GN=Fasn	3.49058e-06	6.65462e-06	0.230432	1.90645	0.930891
	Tagln2	NFSDNQLQEGK	OS=Mus musculus GN=Tagln2	3.34376e-05	6.37117e-05	0.270432	1.90539	0.930085
	EG433182	VNVVEQEK	OS=Mus musculus GN=EG433182	3.41962e-05	6.51525e-05	0.218346	1.90525	0.929982
	Atp6v0d1	LYPEGLAQLAR	OS=Mus musculus GN=Atp6v0d1	1.17576e-06	2.23966e-06	0.405392	1.90487	0.929691
	Mcm4	VEAIDVEEAKR	OS=Mus musculus GN=Mcm4	8.04164e-06	1.53159e-05	0.151526	1.90457	0.929466
	Rpsa	ADHQPLTEAS	OS=Mus musculus GN=Rpsa	2.41035e-05	4.58835e-05	0.289139	1.90361	0.928735
	Cct6a	HKSETDTSLIR	OS=Mus musculus GN=Cct6a	1.46384e-05	2.78653e-05	0.236195	1.90357	0.928711
	Eif4e	DAVTHIGR	OS=Mus musculus GN=Eif4e	1.592e-05	3.03049e-05	0.277224	1.90357	0.92871
	Eif4b	SLNEESLGNR	OS=Mus musculus GN=Eif4b	1.96021e-05	3.72665e-05	0.264152	1.90115	0.926869
	Scfd1	SLLDVISDPDAGTPEDK	OS=Mus musculus GN=Scfd1	3.10028e-06	5.88724e-06	0.564824	1.89893	0.92519
	Tpt1	FKDGLEMEK	OS=Mus musculus GN=Tpt1	8.15538e-05	0.000154861	0.16865	1.89888	0.925148
	Aip	NIAEGKDPLEGQR	OS=Mus musculus GN=Aip	1.33318e-06	2.53104e-06	0.189618	1.8985	0.924859
	Eif4g1	ERPSQPEGLR	OS=Mus musculus GN=Eif4g1	1.40617e-05	2.66733e-05	0.283627	1.89688	0.923626
	Krt77	LLEGEESR	OS=Mus musculus GN=Krt77	5.15097e-05	9.75804e-05	0.250227	1.89441	0.921748
	Acly	LDFDYVCSR	OS=Mus musculus GN=Acly	3.65008e-06	6.91345e-06	0.367285	1.89406	0.92148
	Hist1h2al	EYLTAEILELAGNAAR	OS=Mus musculus GN=Hist1h2al	7.63164e-05	0.000144231	0.182998	1.88991	0.918318
	Cdc5l	NDFEIVLPENAEK	OS=Mus musculus GN=Cdc5l	5.45743e-06	1.03099e-05	0.549211	1.88914	0.917732
	Fdps	QVQDDYLDLFGDPSVTGK	OS=Mus musculus GN=Fdps	1.84605e-05	3.48665e-05	0.517567	1.88871	0.917399
	Capn2	ALEEAGFK	OS=Mus musculus GN=Capn2	3.84511e-06	7.25408e-06	0.23794	1.88657	0.915765
	Ddx19a	DPSSPLYSVK	OS=Mus musculus GN=Ddx19a	2.35128e-06	4.43547e-06	0.536136	1.88641	0.915643
	Abce1	IAIVNHDK	OS=Mus musculus GN=Abce1	8.16305e-06	1.53961e-05	0.3298	1.88607	0.915386
	Npm1	DLKPSTPR	OS=Mus musculus GN=Npm1	0.000261833	0.000493641	0.183099	1.88532	0.914812
	Cnpy2	ELLEEVCDR	OS=Mus musculus GN=Cnpy2	3.56478e-06	6.71161e-06	0.542366	1.88275	0.912845
	Smc4	LHNTIIDINNR	OS=Mus musculus GN=Smc4	1.313e-06	2.47193e-06	0.162316	1.88266	0.912774
	Tpp2	HEQISDLDR	OS=Mus musculus GN=Tpp2	7.97645e-06	1.50145e-05	0.429622	1.88236	0.91254
	Pgk1	GRPDGVPMPDK	OS=Mus musculus GN=Pgk1	4.84894e-06	9.11389e-06	0.320613	1.87956	0.910397
	Dlst	TPAFAESVTEGDVR	OS=Mus musculus GN=Dlst	4.37724e-06	8.21988e-06	0.208897	1.87787	0.909096
	Pds5b	SIDGTADDEDEGVPTDQAIR	OS=Mus musculus GN=Pds5b	4.4934e-06	8.4346e-06	0.461579	1.87711	0.908512
	Tsc22d1	NSQLEQENNLLK	OS=Mus musculus GN=Tsc22d1	2.4433e-06	4.58545e-06	0.546975	1.87675	0.908234
	Eef1a1	AAGVGEFEAGISK	OS=Mus musculus GN=Eef1a1	1.72061e-05	3.22787e-05	0.244866	1.87601	0.907664
	Pafah1b3	LENGELEHIRPK	OS=Mus musculus GN=Pafah1b3	4.48886e-06	8.42085e-06	0.16016	1.87595	0.907618
	Trip13	VVLLHGPPGTGK	OS=Mus musculus GN=Trip13	5.28526e-06	9.91437e-06	0.157848	1.87585	0.907547
	Gsto1	KLEEGMDNYK	OS=Mus musculus GN=Gsto1	9.94842e-06	1.86582e-05	0.425849	1.8755	0.907273
	Lars	SWPVAGPVDESLIR	OS=Mus musculus GN=Lars	2.09243e-05	3.92093e-05	0.339315	1.87387	0.90602
	Npm1	AMNYEGSPIK	OS=Mus musculus GN=Npm1	2.05179e-05	3.84092e-05	0.292531	1.87198	0.904568
	Pgm2	DPDPEFPTVK	OS=Mus musculus GN=Pgm2	5.29105e-06	9.90212e-06	0.1566	1.87148	0.904183
	Eif4g1	APQPTGPPPAR	OS=Mus musculus GN=Eif4g1	7.01119e-06	1.31161e-05	0.458448	1.87074	0.903607
	Pdcd6ip	TPSNDLYKPLR	OS=Mus musculus GN=Pdcd6ip	2.84594e-06	5.32178e-06	0.196855	1.86995	0.903003
	Sec31a	EIVESCDLK	OS=Mus musculus GN=Sec31a	5.83213e-06	1.08991e-05	0.212743	1.8688	0.902114
	Eif4g1	GPAGLGPR	OS=Mus musculus GN=Eif4g1	4.60729e-06	8.6096e-06	0.287014	1.86869	0.902027
	Rpl4	SNYNLPMHK	OS=Mus musculus GN=Rpl4	0.000106442	0.000198839	0.0940115	1.86805	0.90153
	Hyou1	VLQLINDNTATALSYGVFR	OS=Mus musculus GN=Hyou1	1.13873e-06	2.12658e-06	0.466908	1.8675	0.901112
	Sub1	KGISLNMEQWSQLK	OS=Mus musculus GN=Sub1	4.03106e-06	7.52751e-06	0.353849	1.86738	0.901015
	Pgls	LVPFDHAESTYGLYR	OS=Mus musculus GN=Pgls	1.36309e-05	2.54513e-05	0.291606	1.86718	0.900859
	Cct2	KNIGVDNPAAK	OS=Mus musculus GN=Cct2	6.57325e-05	0.000122721	0.245417	1.86697	0.900699
	Psmc6	VVSSSIVDK	OS=Mus musculus GN=Psmc6	1.51153e-06	2.82176e-06	0.676663	1.86683	0.900587
	Arih1	EVNEVIQNPATITR	OS=Mus musculus GN=Arih1	1.44698e-06	2.69963e-06	0.526961	1.8657	0.899718
	Fkbp5	VLAVNPQNR	OS=Mus musculus GN=Fkbp5	6.16342e-06	1.14802e-05	0.160244	1.86263	0.89734
	Myof	ILHQHLGAPEER	OS=Mus musculus GN=Myof	7.34837e-06	1.36865e-05	0.283532	1.86253	0.89726
	Ipo5	ANEHNVALFK	OS=Mus musculus GN=Ipo5	8.11286e-06	1.51099e-05	0.291283	1.86247	0.897215
	Nars	EDGTFYEFGDDIPEAPERL	OS=Mus musculus GN=Nars	1.17034e-06	2.17906e-06	0.514956	1.86191	0.89678
	Ywhag	AYSEAHEISK	OS=Mus musculus GN=Ywhag	7.91598e-07	1.47344e-06	0.489348	1.86135	0.896351
	Tars	MDGEKPVDASEEK	OS=Mus musculus GN=Tars	6.99688e-06	1.29901e-05	0.464285	1.85656	0.892631
	Rps2	ESEIIDFFLGAS	OS=Mus musculus GN=Rps2	1.48746e-05	2.76155e-05	0.529039	1.85655	0.892622
	Mpi	MEVPSSVTEYK	OS=Mus musculus GN=Mpi	1.21919e-06	2.26272e-06	0.522337	1.85592	0.892135
	Iars	AEPDHMVLGK	OS=Mus musculus GN=Iars	1.25941e-05	2.33664e-05	0.211121	1.85534	0.891686
	Kpna2	HGAIDPLLALL	OS=Mus musculus GN=Kpna2	1.03025e-05	1.91137e-05	0.555986	1.85525	0.891615
	Psmd6	EELMAAVR	OS=Mus musculus GN=Psmd6	1.94745e-06	3.61124e-06	0.510544	1.85434	0.890907
	Npm1	VSLGGFEITPPVVLR	OS=Mus musculus GN=Npm1	7.23813e-05	0.000134041	0.500712	1.85187	0.888981
	Ppp2cb	FHDLMELFR	OS=Mus musculus GN=Ppp2cb	5.97068e-06	1.10528e-05	0.362201	1.85117	0.888438
	Tubgcp3	YLLLGQGDFIR	OS=Mus musculus GN=Tubgcp3	3.86892e-06	7.16051e-06	0.552568	1.85078	0.888133
	Dpysl2	GAQIDDNIPR	OS=Mus musculus GN=Dpysl2	1.14799e-05	2.12438e-05	0.173186	1.85053	0.887937
	Gnb2l1	GHSHFVSDVVIS	OS=Mus musculus GN=Gnb2l1	7.91008e-05	0.000146345	0.403278	1.85011	0.887611
	Canx	AEEDEILNR	OS=Mus musculus GN=Canx	1.72622e-05	3.19151e-05	0.228805	1.84885	0.886627
	Cct7	SVDETIKNPR	OS=Mus musculus GN=Cct7	1.63022e-05	3.0095e-05	0.24133	1.84607	0.884457
	Cct8	RELEVQHPAAK	OS=Mus musculus GN=Cct8	3.40534e-05	6.28565e-05	0.477424	1.84582	0.884261
	Cast	DDTIPPEYR	OS=Mus musculus GN=Cast	7.73714e-06	1.42801e-05	0.219781	1.84566	0.884136
	Fasn	SIPEAQWQSSLAR	OS=Mus musculus GN=Fasn	1.4735e-05	2.71736e-05	0.565404	1.84415	0.882956
	Myh9	SETALPGAFK	OS=Mus musculus GN=Myh9	2.43527e-05	4.49067e-05	0.171059	1.84402	0.882851
	Eif3a	KGPEADSEWR	OS=Mus musculus GN=Eif3a	7.17423e-06	1.32275e-05	0.481816	1.84375	0.882642
	Ncl	AAVPTPAK	OS=Mus musculus GN=Ncl	5.03765e-05	9.28656e-05	0.16852	1.84343	0.882395
	Hnrnpc	LKGDDLQAIKK	OS=Mus musculus GN=Hnrnpc	2.58636e-05	4.7672e-05	0.1638	1.84321	0.882221
	Psmc2	FDDGAGGDNEVQR	OS=Mus musculus GN=Psmc2	1.30588e-05	2.40669e-05	0.172069	1.84296	0.882021
	Utrn	AEAVHEALESLESVLR	OS=Mus musculus GN=Utrn	1.05741e-06	1.94843e-06	0.518964	1.84264	0.881778
	Rpl26	KIMSSPLSK	OS=Mus musculus GN=Rpl26	1.56954e-05	2.8919e-05	0.199938	1.84252	0.881678
	Exosc10	TEDFIVDTLELR	OS=Mus musculus GN=Exosc10	3.56953e-06	6.57476e-06	0.0122166	1.84191	0.881204
	Tln1	ALEATTEHIR	OS=Mus musculus GN=Tln1	1.50495e-06	2.77196e-06	0.442764	1.84189	0.88119
	Sf3a1	EVLDQVCYR	OS=Mus musculus GN=Sf3a1	5.54077e-06	1.01995e-05	0.0795909	1.84081	0.880337
	Eif5a	IVEMSTSK	OS=Mus musculus GN=Eif5a	2.27602e-05	4.18739e-05	0.31855	1.83978	0.879537
	Armc8	MSVLSEVTASSR	OS=Mus musculus GN=Armc8	2.77083e-06	5.09768e-06	0.16497	1.83976	0.879521
	Cndp2	FAELQSPNK	OS=Mus musculus GN=Cndp2	1.54661e-06	2.84539e-06	0.683988	1.83976	0.879517
	Ube2z	LMTTGNNTVR	OS=Mus musculus GN=Ube2z	3.33634e-06	6.12885e-06	0.459305	1.837	0.87735
	Pfn1	GLTLGGQK	OS=Mus musculus GN=Pfn1	4.36069e-05	8.00256e-05	0.103297	1.83516	0.875906
	Psmc5	LLREELQLLQEQGSYVGEVVR	OS=Mus musculus GN=Psmc5	1.65669e-05	3.03942e-05	0.523	1.83463	0.875489
	Mvp	ALQPLEEGEGEEK	OS=Mus musculus GN=Mvp	9.59894e-06	1.76064e-05	0.209687	1.8342	0.875151
	Tpp2	ANNVDYTVHSVR	OS=Mus musculus GN=Tpp2	8.86424e-07	1.62583e-06	0.666013	1.83415	0.87511
	Kif13b	VEVSYMEIY	OS=Mus musculus GN=Kif13b	1.87091e-05	3.43138e-05	0.650417	1.83407	0.875047
	Nars	ISALEGYR	OS=Mus musculus GN=Nars	6.06821e-06	1.11257e-05	0.17494	1.83344	0.874554
	Myof	VHITPSELMDEIISIR	OS=Mus musculus GN=Myof	9.79493e-06	1.79464e-05	0.444071	1.83221	0.873588
	Rps9	SPYGGGRPGR	OS=Mus musculus GN=Rps9	2.18554e-05	4.00347e-05	0.134244	1.8318	0.873262
	Vars	QLLWPAGLGGPGGSR	OS=Mus musculus GN=Vars	3.33934e-06	6.11689e-06	0.526028	1.83177	0.873235
	Flnb	DAGEGLLAVQ	OS=Mus musculus GN=Flnb	3.25947e-06	5.96779e-06	0.196474	1.83091	0.872558
	Krt8	TKTEISEMNR	OS=Mus musculus GN=Krt8	2.0011e-05	3.65891e-05	0.244714	1.82845	0.87062
	Capg	VSDATGQMNLTK	OS=Mus musculus GN=Capg	5.25854e-06	9.6136e-06	0.223461	1.82819	0.870415
	Pitpnb	SKVPAFVR	OS=Mus musculus GN=Pitpnb	7.64299e-06	1.39662e-05	0.0207874	1.82732	0.86973
	Mcm6	YTQPNICR	OS=Mus musculus GN=Mcm6	1.35928e-05	2.48349e-05	0.235543	1.82707	0.869528
	Arf5	VQESADELQK	OS=Mus musculus GN=Arf5	3.38675e-06	6.18129e-06	0.623997	1.82514	0.868006
	Ddx27	SLSFQDMNLSR	OS=Mus musculus GN=Ddx27	4.0162e-06	7.32998e-06	0.177152	1.8251	0.867977
	Abce1	LIDEPSAYLDSEQR	OS=Mus musculus GN=Abce1	6.5184e-06	1.18897e-05	0.389546	1.82403	0.867127
	Fermt1	SLMEQSIQEDEQLQLR	OS=Mus musculus GN=Fermt1	1.0593e-06	1.9316e-06	0.5414	1.82348	0.866692
	Psmd6	AEYLCQIGDK	OS=Mus musculus GN=Psmd6	4.21343e-06	7.6827e-06	0.229236	1.82338	0.866616
	Tubb2b	IREEYPDR	OS=Mus musculus GN=Tubb2b	0.000130507	0.00023793	0.22727	1.82312	0.866412
	Snrpb2	ELGSSTNALR	OS=Mus musculus GN=Snrpb2	6.11585e-06	1.11479e-05	0.0361686	1.82279	0.866149
	Dcps	ALGFEAPGSGVER	OS=Mus musculus GN=Dcps	2.57717e-06	4.69655e-06	0.536736	1.82237	0.865813
	Pcbp2	SRPPVTLR	OS=Mus musculus GN=Pcbp2	4.01685e-05	7.31879e-05	0.108602	1.82202	0.865539
	Actr2	GYAGSNFPEHIFPALVGR	OS=Mus musculus GN=Actr2	1.01655e-05	1.85146e-05	0.492138	1.82131	0.86498
	Cops3	VQLSGPQEAEK	OS=Mus musculus GN=Cops3	5.64318e-06	1.02776e-05	0.0301093	1.82125	0.864926
	Cars	ALVSQCNLYMAAR	OS=Mus musculus GN=Cars	1.11163e-06	2.02403e-06	0.675754	1.82078	0.864559
	Flnb	RLPNNHIGISFIPR	OS=Mus musculus GN=Flnb	1.1218e-05	2.04216e-05	0.224311	1.82044	0.864285
	Msn	QEAEEAKEALLQASR	OS=Mus musculus GN=Msn	1.98569e-06	3.61451e-06	0.562101	1.82028	0.86416
	Ywhab	AVTEQGHELSNEER	OS=Mus musculus GN=Ywhab	2.52832e-05	4.60219e-05	0.303467	1.82025	0.86414
	Tpm1	SLQEQADAAEER	OS=Mus musculus GN=Tpm1	1.45885e-05	2.65479e-05	0.124914	1.81978	0.863767
	Cct8	PAGGPKPPSGK	OS=Mus musculus GN=Cct8	3.94745e-06	7.18321e-06	0.179515	1.81971	0.863707
	Rnh1	ASLQELDLSSNK	OS=Mus musculus GN=Rnh1	6.16908e-06	1.12242e-05	0.584132	1.81944	0.863491
	Msn	IQVWHEEHR	OS=Mus musculus GN=Msn	8.6034e-05	0.000156485	0.0331815	1.81888	0.863048
	Pgam1	WTVLDAIDQMWLPVVR	OS=Mus musculus GN=Pgam1	3.78424e-06	6.88053e-06	0.447504	1.8182	0.862514
	Usp14	TSSSIPPIILLQ	OS=Mus musculus GN=Usp14	8.00718e-06	1.45559e-05	0.186766	1.81786	0.862239
	Rpl32	GQILMPNIGYGSNKK	OS=Mus musculus GN=Rpl32	2.31979e-05	4.21347e-05	0.552287	1.81632	0.861018
	Eef1d	LVPVGYGIR	OS=Mus musculus GN=Eef1d	2.6106e-05	4.74124e-05	0.482225	1.81615	0.860882
	Cad	TSSSFAAAMAR	OS=Mus musculus GN=Cad	9.42983e-06	1.71231e-05	0.540178	1.81584	0.860636
	Plec	RQLLEEELAR	OS=Mus musculus GN=Plec	5.65172e-06	1.02618e-05	0.203128	1.81569	0.86052
	Phgdh	TLGILGLGR	OS=Mus musculus GN=Phgdh	3.34004e-06	6.06194e-06	0.563892	1.81493	0.859913
	Casp3	SGTDVDAANLR	OS=Mus musculus GN=Casp3	1.85778e-05	3.37122e-05	0.197495	1.81465	0.859688
	Hsp90ab1	SLEDPQTHSNR	OS=Mus musculus GN=Hsp90ab1	1.62674e-05	2.95176e-05	0.0370211	1.81452	0.859591
	Hmgb1	GKFEDMAK	OS=Mus musculus GN=Hmgb1	7.20107e-05	0.000130538	0.185238	1.81275	0.858182
	Hnrnpm	MGANSLER	OS=Mus musculus GN=Hnrnpm	1.38747e-06	2.51481e-06	0.541649	1.81251	0.857991
	Pfn1	EGVHGGLINKK	OS=Mus musculus GN=Pfn1	3.67708e-05	6.66312e-05	0.364475	1.81207	0.857636
	Acaca	DFTVASPAEFVTR	OS=Mus musculus GN=Acaca	1.62823e-06	2.94855e-06	0.546676	1.81089	0.856699
	Rrbp1	HLEDIVEK	OS=Mus musculus GN=Rrbp1	2.50088e-06	4.52695e-06	0.17924	1.81015	0.856107
	Pgam1	DAIDQMWLPVVR	OS=Mus musculus GN=Pgam1	4.59988e-05	8.32483e-05	0.500628	1.80979	0.855826
	Gbf1	FLQLESLQELMK	OS=Mus musculus GN=Gbf1	9.88715e-07	1.78896e-06	0.527345	1.80938	0.855492
	Cald1	PSDLRPGDVSGK	OS=Mus musculus GN=Cald1	1.16448e-05	2.10632e-05	0.238465	1.80881	0.855043
	Sf3b1	IVQQIAILMGCAILPHLR	OS=Mus musculus GN=Sf3b1	5.62499e-06	1.01692e-05	0.596026	1.80786	0.854279
	Lamb1	EGFYDLSAEDPYGCK	OS=Mus musculus GN=Lamb1	1.57706e-06	2.85102e-06	0.548148	1.80781	0.854241
	C330027C09Rik	SEANATQLLR	OS=Mus musculus GN=C330027C09Rik	8.825e-07	1.59521e-06	0.667479	1.8076	0.854078
	Akr1b3	NFNPLQIER	OS=Mus musculus GN=Akr1b3	6.57473e-05	0.000118666	0.224355	1.80488	0.851904
	Tsn	GFLAAEQDIR	OS=Mus musculus GN=Tsn	8.37124e-06	1.50907e-05	0.270376	1.80268	0.850146
	Fermt1	IDAVTGIPVTTWR	OS=Mus musculus GN=Fermt1	7.01337e-06	1.26403e-05	0.183892	1.80232	0.849852
	G3bp1	VLAPEGSVANK	OS=Mus musculus GN=G3bp1	1.46202e-05	2.63372e-05	0.188334	1.80143	0.849144
	Ncl	KEAMEDGEIDGNK	OS=Mus musculus GN=Ncl	2.64597e-05	4.76615e-05	0.509183	1.80129	0.84903
	Scrib	LPLLQPETPVSLR	OS=Mus musculus GN=Scrib	6.91688e-07	1.24554e-06	0.513949	1.80073	0.848582
	Huwe1	DHVFEDSYR	OS=Mus musculus GN=Huwe1	8.50756e-07	1.53197e-06	0.666919	1.80071	0.848569
	Fasn	VQEVQQVSTNK	OS=Mus musculus GN=Fasn	5.66392e-06	1.01967e-05	0.53471	1.80029	0.848226
	Hist1h2bj	QVHPDTGISSK	OS=Mus musculus GN=Hist1h2bj	0.000183421	0.000330194	0.355581	1.8002	0.848158
	Abcf2	LLTGELLPTDGMIR	OS=Mus musculus GN=Abcf2	1.02275e-05	1.83931e-05	0.579962	1.79839	0.846706
	Lrpprc	ITELLYKDER	OS=Mus musculus GN=Lrpprc	2.82258e-06	5.07368e-06	0.213758	1.79753	0.846017
	Padi4	ILIGNSGYSSSESR	OS=Mus musculus GN=Padi4	4.28119e-06	7.69141e-06	0.239529	1.79656	0.845236
	Flna	VKVEPSHDASK	OS=Mus musculus GN=Flna	3.62827e-06	6.51808e-06	0.21472	1.79647	0.845166
	Tagln2	EDVGQPQPGR	OS=Mus musculus GN=Tagln2	1.25012e-05	2.24528e-05	0.566307	1.79605	0.844826
	Aars	GAMSTQQIK	OS=Mus musculus GN=Aars	7.78469e-07	1.39783e-06	0.664859	1.79561	0.844478
	Txn	VGEFSGANK	OS=Mus musculus GN=Txn	7.70076e-05	0.00013827	0.273864	1.79554	0.844416
	Coro1b	KCEPIVMTVPR	OS=Mus musculus GN=Coro1b	1.74283e-06	3.12851e-06	0.458826	1.79508	0.844049
	Fasn	VDTALENLSTLK	OS=Mus musculus GN=Fasn	2.63164e-05	4.72397e-05	0.587172	1.79507	0.844039
	Necap1	APVEQYPGIAVETVTDSSR	OS=Mus musculus GN=Necap1	2.01531e-06	3.6172e-06	0.564161	1.79486	0.843873
	Copb2	LESTLNYGMER	OS=Mus musculus GN=Copb2	1.09232e-05	1.96016e-05	0.195087	1.79449	0.843573
	Mthfd1	EHGAFDAVK	OS=Mus musculus GN=Mthfd1	6.30137e-06	1.13075e-05	0.233163	1.79445	0.843541
	Rps2	GIDDCYTSAR	OS=Mus musculus GN=Rps2	2.32129e-05	4.16151e-05	0.152568	1.79276	0.84218
	Eef2	VQTETVLR	OS=Mus musculus GN=Eef2	1.40246e-05	2.51313e-05	0.199842	1.79195	0.84153
	Eif3a	GTDDDRPSWR	OS=Mus musculus GN=Eif3a	7.27719e-06	1.30391e-05	0.296181	1.79178	0.841394
	Hdgf	AGDVLEDSPK	OS=Mus musculus GN=Hdgf	6.16919e-06	1.10525e-05	0.163885	1.79157	0.841227
	Tsta3	VQPTHVIHLAAMVGGLFR	OS=Mus musculus GN=Tsta3	1.9349e-06	3.46649e-06	0.190464	1.79156	0.841213
	Dnmt1	HIPLFPGSDWR	OS=Mus musculus GN=Dnmt1	1.23363e-05	2.20808e-05	0.251065	1.78991	0.839889
	Ddt	VSVTIRPGMTLL	OS=Mus musculus GN=Ddt	4.77018e-06	8.53477e-06	0.480317	1.78919	0.839309
	Cad	GEVRPELGSR	OS=Mus musculus GN=Cad	1.61296e-05	2.8833e-05	0.137106	1.78759	0.838013
	Cct7	GRVPEEDLK	OS=Mus musculus GN=Cct7	1.51084e-05	2.69969e-05	0.619496	1.78688	0.837439
	P4hb	DSTANEVEAVK	OS=Mus musculus GN=P4hb	8.05696e-06	1.43967e-05	0.11007	1.78687	0.837432
	Ppia	ADDEPLGR	OS=Mus musculus GN=Ppia	0.000167258	0.000298837	0.196918	1.78669	0.837286
	Nln	STSHVATFLDDLSQK	OS=Mus musculus GN=Nln	1.58725e-06	2.83469e-06	0.566639	1.78591	0.836661
	Ncl	FIGNLNPNK	OS=Mus musculus GN=Ncl	1.83768e-05	3.28158e-05	0.195911	1.78571	0.836501
	Tubg1	AVLLDLEPR	OS=Mus musculus GN=Tubg1	4.71039e-06	8.41087e-06	0.249276	1.7856	0.836407
	Akap8	IQFACSVCK	OS=Mus musculus GN=Akap8	2.90476e-06	5.18586e-06	0.5763	1.7853	0.836166
	Aprt	AACDLLHQLR	OS=Mus musculus GN=Aprt	3.7781e-06	6.7435e-06	0.29388	1.78489	0.835836
	Ahnak	ISMQDVDLSLGSCK	OS=Mus musculus GN=Ahnak	4.39688e-06	7.84002e-06	0.578757	1.78309	0.834376
	Pgk1	SSMVGVNLPQK	OS=Mus musculus GN=Pgk1	1.95199e-05	3.47924e-05	0.151633	1.78241	0.833827
	Ncl	SEDTTEETLK	OS=Mus musculus GN=Ncl	2.39197e-05	4.26305e-05	0.335913	1.78223	0.833687
	Krt7	NKYEEEINRR	OS=Mus musculus GN=Krt7	4.25975e-06	7.59081e-06	0.48296	1.78198	0.833484
	Eif3h	TAQGSLSLK	OS=Mus musculus GN=Eif3h	6.768e-06	1.20597e-05	0.270268	1.78187	0.833391
	Stip1	TYEEGLKHEANNLQLK	OS=Mus musculus GN=Stip1	7.58657e-06	1.35117e-05	0.591923	1.781	0.832689
	Eif3a	SFGSDLNYATR	OS=Mus musculus GN=Eif3a	1.8395e-05	3.27289e-05	0.257036	1.77922	0.831248
	Luc7l	LHLGFIQIR	OS=Mus musculus GN=Luc7l	1.53231e-06	2.72502e-06	0.275434	1.77837	0.830555
	Psmb6	TTTGSYIANR	OS=Mus musculus GN=Psmb6	1.12606e-05	2.00211e-05	0.293601	1.77798	0.830243
	Eef2	MITIHLPSPVTAQK	OS=Mus musculus GN=Eef2	9.5365e-05	0.000169483	0.426438	1.7772	0.829606
	Ppil1	LAPTQWLDGK	OS=Mus musculus GN=Ppil1	1.26863e-05	2.25432e-05	0.196797	1.77697	0.829419
	Anxa1	ALYEAGER	OS=Mus musculus GN=Anxa1	2.73327e-06	4.85542e-06	0.67083	1.77641	0.828967
	Sfpq	KAELDDTPMR	OS=Mus musculus GN=Sfpq	6.46588e-06	1.14825e-05	0.244838	1.77586	0.828517
	Pabpc1	NPQQHLNAQPQ	OS=Mus musculus GN=Pabpc1	5.45504e-06	9.68481e-06	0.622168	1.77539	0.828133
	Tpt1	LEEQKPER	OS=Mus musculus GN=Tpt1	9.83414e-06	1.7459e-05	0.267315	1.77535	0.828099
	mCG_6739	MNVAEVDR	OS=Mus musculus GN=mCG_6739	3.10787e-05	5.51499e-05	0.519296	1.77452	0.827431
	Psmb1	NIIGGLDEEGK	OS=Mus musculus GN=Psmb1	1.19275e-05	2.11603e-05	0.481054	1.77408	0.82707
	Matr3	DLSAAGIGLLAAATQSLSMPASLGR	OS=Mus musculus GN=Matr3	5.07884e-07	9.00676e-07	0.632757	1.77339	0.82651
	Esd	KAFSGYLGPDESK	OS=Mus musculus GN=Esd	1.8216e-05	3.2295e-05	0.230022	1.77289	0.826105
	Dbnl	NGPALQEAYVR	OS=Mus musculus GN=Dbnl	7.49165e-06	1.32816e-05	0.212927	1.77285	0.826071
	Cope	MFAEYLASENQR	OS=Mus musculus GN=Cope	4.46585e-06	7.91711e-06	0.482873	1.77281	0.826039
	Msn	TANDMIHAE	OS=Mus musculus GN=Msn	4.64205e-05	8.22923e-05	0.0831338	1.77276	0.825995
	Bag6	LQEDPNYSPQR	OS=Mus musculus GN=Bag6	3.52991e-06	6.25616e-06	0.134583	1.77233	0.825644
	Rpl13	STESLQANVQ	OS=Mus musculus GN=Rpl13	9.25611e-06	1.63839e-05	0.210843	1.77007	0.823805
	Ube2m	LFEQNVQR	OS=Mus musculus GN=Ube2m	8.8831e-06	1.57157e-05	0.235928	1.76916	0.823067
	Ran	SNYNFEKPFLWLAR	OS=Mus musculus GN=Ran	3.81564e-05	6.74763e-05	0.609844	1.76841	0.822455
	Rpl18a	IKFPLPHR	OS=Mus musculus GN=Rpl18a	1.41042e-05	2.49317e-05	0.265881	1.76768	0.821855
	Apex1	ALGSDHCPITLY	OS=Mus musculus GN=Apex1	3.53552e-05	6.24857e-05	0.306263	1.76737	0.821604
	Psma4	YLLQYQEPIPCEQLVTAL	OS=Mus musculus GN=Psma4	2.1465e-05	3.79346e-05	0.346096	1.76727	0.821527
	Aldoa	LQSIGTENTEENR	OS=Mus musculus GN=Aldoa	1.82596e-05	3.22692e-05	0.224149	1.76724	0.8215
	Hmgb2	SKFEDLAK	OS=Mus musculus GN=Hmgb2	0.000118674	0.00020972	0.0786999	1.76719	0.821459
	Hspa8	HWPFMVVNDAGR	OS=Mus musculus GN=Hspa8	1.11041e-06	1.96202e-06	0.548265	1.76693	0.821246
	Actr2	MYPGLPSR	OS=Mus musculus GN=Actr2	8.89834e-06	1.57224e-05	0.563783	1.76689	0.821211
	Psmb3	GVIVHVIEK	OS=Mus musculus GN=Psmb3	1.58044e-05	2.79201e-05	0.455216	1.7666	0.820979
	Myh9	MIQLQEELAAAER	OS=Mus musculus GN=Myh9	7.77712e-06	1.37379e-05	0.264353	1.76646	0.820859
	Msn	AQQELEEQTR	OS=Mus musculus GN=Msn	4.92845e-05	8.70289e-05	0.281311	1.76585	0.820362
	Ube2v2	RLLEELEEGQK	OS=Mus musculus GN=Ube2v2	1.3554e-05	2.3934e-05	0.263516	1.76583	0.820344
	Rpl23a	TLIRPDGEK	OS=Mus musculus GN=Rpl23a	3.41347e-05	6.0263e-05	0.517671	1.76545	0.820032
	Bcas2	TIVQLENEIYQIK	OS=Mus musculus GN=Bcas2	3.27415e-06	5.77788e-06	0.226136	1.7647	0.81942
	Txn	EVDVDDCQDVAADCEVK	OS=Mus musculus GN=Txn	1.65319e-05	2.91558e-05	0.512587	1.76361	0.81853
	Cct5	LIIKDQDR	OS=Mus musculus GN=Cct5	1.22287e-05	2.15606e-05	0.351952	1.76311	0.818127
	Aldoa	LQSIGTENTEENRR	OS=Mus musculus GN=Aldoa	6.64619e-05	0.000117148	0.0930457	1.76264	0.817734
	Hspa8	LSKEDIER	OS=Mus musculus GN=Hspa8	5.10563e-05	8.9932e-05	0.299344	1.76143	0.816745
	Sptbn1	LVSDGNINSDR	OS=Mus musculus GN=Sptbn1	1.08958e-06	1.91863e-06	0.688539	1.76088	0.816298
	EG433182	KVNVVEQEK	OS=Mus musculus GN=EG433182	0.000197187	0.000347205	0.322714	1.76079	0.816225
	Efhd2	DGFIDLMELK	OS=Mus musculus GN=Efhd2	5.67087e-06	9.98487e-06	0.599231	1.76073	0.816173
	Dync1h1	GMLHQDHITFAMLLAR	OS=Mus musculus GN=Dync1h1	2.14746e-06	3.78045e-06	0.351841	1.76043	0.81593
	GAPDH	VEIVAINDPFIDLNYM	OS=Mus musculus GN=GAPDH	5.17018e-05	9.10041e-05	0.619376	1.76017	0.815716
	Eef2	KSDPVVSYR	OS=Mus musculus GN=Eef2	8.1346e-06	1.43132e-05	0.11187	1.75955	0.815205
	Vwa5a	YTQDTMEDAVK	OS=Mus musculus GN=Vwa5a	8.21362e-06	1.4444e-05	0.212316	1.75854	0.814378
	Eif3a	HHNQSTAINLNNPESQSMHLETR	OS=Mus musculus GN=Eif3a	1.5616e-06	2.74381e-06	0.7048	1.75705	0.813156
	Actn1	ATLPDADKER	OS=Mus musculus GN=Actn1	2.37176e-05	4.16557e-05	0.178102	1.75632	0.812554
	Mtap	EVLIETAK	OS=Mus musculus GN=Mtap	6.35766e-05	0.000111653	0.269501	1.7562	0.812455
	Smc2	LYIAYQFLR	OS=Mus musculus GN=Smc2	9.68645e-07	1.70059e-06	0.543365	1.75564	0.811997
	Ldha	GEMMDLQHGSLF	OS=Mus musculus GN=Ldha	2.26627e-05	3.97789e-05	0.463003	1.75526	0.811685
	Timm13	CIGKPGGSLDNSEQK	OS=Mus musculus GN=Timm13	2.13377e-06	3.74492e-06	0.576836	1.75507	0.811528
	Tatdn1	VVAIGECGLDFDR	OS=Mus musculus GN=Tatdn1	3.98255e-06	6.9815e-06	0.588999	1.75302	0.809844
	Pitpnb	WIDLTMEDIR	OS=Mus musculus GN=Pitpnb	6.50708e-06	1.14055e-05	0.601179	1.75279	0.809652
	Ppib	DTNGSQFFITTVK	OS=Mus musculus GN=Ppib	3.74786e-06	6.56908e-06	0.718067	1.75275	0.809624
	Mdh2	IQEAGTEVVK	OS=Mus musculus GN=Mdh2	2.86522e-05	5.02082e-05	0.0821661	1.75233	0.809275
	Utp20	LLVPEIDDIMR	OS=Mus musculus GN=Utp20	3.69679e-06	6.47271e-06	0.350449	1.7509	0.808098
	Msn	EGILNDDIYCPPETAVL	OS=Mus musculus GN=Msn	1.4144e-05	2.4757e-05	0.321612	1.75036	0.807653
	Rps9	SRLDQELK	OS=Mus musculus GN=Rps9	6.7936e-05	0.000118909	0.208541	1.75031	0.807609
	Eef1a1	TTGHLIYK	OS=Mus musculus GN=Eef1a1	3.49478e-05	6.1148e-05	0.175587	1.7497	0.807106
	Cand1	IDLRPVLGEGVPILA	OS=Mus musculus GN=Cand1	1.60387e-05	2.80628e-05	0.485493	1.74969	0.8071
	Psmd13	ETIEDVEEMLNNLPGVT	OS=Mus musculus GN=Psmd13	1.30533e-05	2.28392e-05	0.305813	1.74968	0.807094
	Tln1	VEHGSVALPA	OS=Mus musculus GN=Tln1	1.31274e-05	2.29679e-05	0.213607	1.74961	0.807032
	Ykt6	AAYDVSSFSFFQR	OS=Mus musculus GN=Ykt6	1.08266e-06	1.89265e-06	0.694415	1.74814	0.805819
	Hdlbp	EVEVSIPAK	OS=Mus musculus GN=Hdlbp	1.45764e-05	2.54664e-05	0.269118	1.7471	0.80496
	Ahnak	LGGGEVDLK	OS=Mus musculus GN=Ahnak	4.13457e-05	7.223e-05	0.251365	1.74698	0.804862
	RBM8	GYTLVEYETYK	OS=Mus musculus GN=RBM8	4.35121e-06	7.6008e-06	0.591679	1.74683	0.804735
	Tcp1	AAQDSTDLVAK	OS=Mus musculus GN=Tcp1	2.4533e-05	4.28548e-05	0.121301	1.74682	0.804731
	Ide	GYNDKQPILLK	OS=Mus musculus GN=Ide	5.16579e-06	9.02239e-06	0.301715	1.74657	0.804521
	Dync1h1	EYQTQLIQR	OS=Mus musculus GN=Dync1h1	2.63731e-06	4.60616e-06	0.715665	1.74654	0.804496
	Cct2	LAVEAVLR	OS=Mus musculus GN=Cct2	8.9917e-05	0.000157005	0.0141282	1.74611	0.804143
	Lgals1	EDGTWGTEHR	OS=Mus musculus GN=Lgals1	4.65714e-05	8.1294e-05	0.398859	1.74558	0.803704
	Tln1	WSVLAGHSR	OS=Mus musculus GN=Tln1	4.26209e-06	7.43904e-06	0.239819	1.7454	0.803554
	Ppfia1	LELAEQKLQQ	OS=Mus musculus GN=Ppfia1	4.07858e-06	7.11847e-06	0.379074	1.74533	0.803499
	Gsto1	LFPDDPYKK	OS=Mus musculus GN=Gsto1	4.32086e-05	7.53998e-05	0.274534	1.74502	0.803243
	Flna	VPVHDVTDASK	OS=Mus musculus GN=Flna	0.000101992	0.000177705	0.211224	1.74234	0.801029
	Ywhaz	VVSSIEQK	OS=Mus musculus GN=Ywhaz	8.01501e-05	0.00013964	0.264164	1.74223	0.800932
	Txn	SATWCGPCK	OS=Mus musculus GN=Txn	9.48959e-06	1.65312e-05	0.260958	1.74203	0.800773
	Actb	IIAPPERK	OS=Mus musculus GN=Actb	0.000163641	0.000284787	0.37515	1.74032	0.799351
	Sars	GPLVFLEQALIQ	OS=Mus musculus GN=Sars	6.35057e-06	1.10509e-05	0.349019	1.74014	0.7992
	Hsph1	RGPFELEAF	OS=Mus musculus GN=Hsph1	7.90339e-06	1.3748e-05	0.24206	1.73951	0.798682
	Hnrnpk	KGSDFDCELR	OS=Mus musculus GN=Hnrnpk	1.76145e-05	3.06351e-05	0.499015	1.73919	0.798416
	Myh9	DLEGLSQR	OS=Mus musculus GN=Myh9	7.35661e-06	1.27846e-05	0.128558	1.73784	0.797294
	Eef1g	SPDWQVDYESYTWR	OS=Mus musculus GN=Eef1g	8.73379e-06	1.51732e-05	0.450644	1.7373	0.796846
	Rpl34	RAFLIEEQK	OS=Mus musculus GN=Rpl34	1.35073e-05	2.34568e-05	0.143789	1.7366	0.796265
	Prmt5	DLNCVPEIADTLGAVAK	OS=Mus musculus GN=Prmt5	4.66064e-06	8.0906e-06	0.608753	1.73594	0.795717
	Hsp90b1	LGVIEDHSNR	OS=Mus musculus GN=Hsp90b1	7.37785e-05	0.000127975	0.186389	1.73458	0.794588
	Sars	LDLEAWFPGSGAFR	OS=Mus musculus GN=Sars	4.15305e-05	7.2016e-05	0.306024	1.73405	0.794147
	Aim1	SVQPICLDSFTGPR	OS=Mus musculus GN=Aim1	5.81673e-06	1.00845e-05	0.213671	1.73371	0.793862
	Uba1	VVQGHQQLDSYK	OS=Mus musculus GN=Uba1	2.86959e-05	4.97485e-05	0.408347	1.73365	0.79381
	Arpc2	ASHTAPQVLFSHR	OS=Mus musculus GN=Arpc2	8.47123e-06	1.46796e-05	0.0680668	1.73287	0.793166
	Hsp90ab1	ADHGEPIGR	OS=Mus musculus GN=Hsp90ab1	6.09802e-05	0.000105622	0.227741	1.73208	0.792502
	Vim	NYQDTIGR	OS=Mus musculus GN=Vim	5.43519e-05	9.41087e-05	0.234807	1.73147	0.791998
	Tpt1	MTGAAEQIK	OS=Mus musculus GN=Tpt1	9.22387e-05	0.000159695	0.218648	1.73132	0.791876
	Pdia3	RDGEEAGAYDGPR	OS=Mus musculus GN=Pdia3	1.24467e-05	2.15284e-05	0.32301	1.72965	0.79048
	Rad23b	DAFPVAGQK	OS=Mus musculus GN=Rad23b	1.96237e-05	3.39409e-05	0.250201	1.72959	0.790427
	Cops4	ATTADGSSILDR	OS=Mus musculus GN=Cops4	8.16942e-06	1.41234e-05	0.280375	1.72881	0.789777
	Ran	HLTGEFEK	OS=Mus musculus GN=Ran	0.000140562	0.000242998	0.17921	1.72876	0.789736
	Pdia4	IADEEDYATEVK	OS=Mus musculus GN=Pdia4	1.8665e-05	3.22455e-05	0.247278	1.72759	0.788763
	Eif2s3x	HVSFVDCPGHDILMAT	OS=Mus musculus GN=Eif2s3x	1.60129e-05	2.76609e-05	0.323189	1.72741	0.788607
	Gdi2	SITPLEDLYK	OS=Mus musculus GN=Gdi2	3.02214e-05	5.2199e-05	0.363817	1.72722	0.788449
	Arhgdia	TAPGPLELDLTGDLESFK	OS=Mus musculus GN=Arhgdia	2.15029e-05	3.71384e-05	0.539083	1.72714	0.788381
	Ncl	FASFEDAK	OS=Mus musculus GN=Ncl	6.68867e-05	0.000115517	0.240551	1.72705	0.788309
	Psmb6	AIQESGVER	OS=Mus musculus GN=Psmb6	7.64957e-06	1.32092e-05	0.524594	1.72679	0.788093
	Cpne3	APSGEVAIR	OS=Mus musculus GN=Cpne3	8.42954e-06	1.45549e-05	0.13213	1.72665	0.787975
	Eif3j	VYGIDAMNPSSR	OS=Mus musculus GN=Eif3j	4.98024e-06	8.59153e-06	0.272352	1.72512	0.7867
	Mars	LQQHPVLPVPGER	OS=Mus musculus GN=Mars	3.22384e-06	5.56106e-06	0.212333	1.72498	0.78658
	Aldh9a1	EVNLAVENAK	OS=Mus musculus GN=Aldh9a1	6.7614e-06	1.16573e-05	0.277261	1.72409	0.785838
	Ahnak	LQGSGVSLASK	OS=Mus musculus GN=Ahnak	1.4822e-06	2.55516e-06	0.710677	1.7239	0.785674
	Pcyox1	LMHAIGGDDYVR	OS=Mus musculus GN=Pcyox1	2.67504e-06	4.6109e-06	0.260042	1.72368	0.785491
	Ppp4r1	ALLEQELIER	OS=Mus musculus GN=Ppp4r1	6.52861e-06	1.12526e-05	0.286854	1.72358	0.785406
	Flna	SVTIDGPSK	OS=Mus musculus GN=Flna	1.64461e-05	2.83347e-05	0.250682	1.72289	0.784826
	Msn	RKPDTIEVQ	OS=Mus musculus GN=Msn	0.000155737	0.0002682	0.159297	1.72214	0.784198
	Dctn1	ELTNQQEASVER	OS=Mus musculus GN=Dctn1	8.35543e-07	1.43848e-06	0.691072	1.72161	0.783758
	Rpsa	AIVAIENPADVSVIS	OS=Mus musculus GN=Rpsa	4.68077e-05	8.0582e-05	0.322642	1.72156	0.783712
	Dpysl2	IVAPPGGR	OS=Mus musculus GN=Dpysl2	1.9119e-05	3.29105e-05	0.167781	1.72135	0.783542
	Cct8	ELEVQHPAAK	OS=Mus musculus GN=Cct8	1.78784e-05	3.07543e-05	0.107713	1.72019	0.782572
	Khsrp	HSVGVVIGR	OS=Mus musculus GN=Khsrp	3.73736e-05	6.42816e-05	0.122939	1.71998	0.782388
	Mcm5	ATEADVEEALR	OS=Mus musculus GN=Mcm5	2.22348e-05	3.82432e-05	0.212922	1.71997	0.782382
	Ptbp1	VTPQSLFILF	OS=Mus musculus GN=Ptbp1	1.48678e-05	2.55693e-05	0.536626	1.71977	0.78222
	Cse1l	DLEGSDIDTR	OS=Mus musculus GN=Cse1l	1.85755e-05	3.19438e-05	0.131044	1.71967	0.782134
	Anxa1	SVNQDLADTDAR	OS=Mus musculus GN=Anxa1	0.000122636	0.000210875	0.0777668	1.71952	0.78201
	Fxr1	IEGDNENKLPR	OS=Mus musculus GN=Fxr1	6.08916e-06	1.04659e-05	0.419439	1.71878	0.781388
	Idh1	ATDFVVPGPGK	OS=Mus musculus GN=Idh1	1.00863e-05	1.73344e-05	0.261452	1.71861	0.781241
	Cast	GVVPEDAVETLAGSLGTR	OS=Mus musculus GN=Cast	7.93093e-07	1.36199e-06	0.684824	1.71732	0.780158
	Chaf1b	AIVEFLSNLAR	OS=Mus musculus GN=Chaf1b	1.74096e-06	2.98748e-06	0.589297	1.71599	0.779043
	Dync1h1	GIVTEVEQYVK	OS=Mus musculus GN=Dync1h1	1.02192e-05	1.75332e-05	0.426846	1.71571	0.778809
	Lmna	YEAELGDAR	OS=Mus musculus GN=Lmna	4.42275e-05	7.58567e-05	0.180932	1.71515	0.778331
	Ywhaz	EKIETELR	OS=Mus musculus GN=Ywhaz	0.000101784	0.000174425	0.169445	1.71369	0.777103
	Golga3	AYENAVSILSR	OS=Mus musculus GN=Golga3	3.66125e-06	6.26828e-06	0.267129	1.71206	0.775733
	Blmh	LMNPTNDGGQWDMLVNIVEK	OS=Mus musculus GN=Blmh	8.09421e-06	1.38525e-05	0.344152	1.71141	0.775182
	Nsun2	GAEQLAEGGR	OS=Mus musculus GN=Nsun2	5.07008e-06	8.67638e-06	0.313978	1.71129	0.775084
	Txnl1	TNNISATPTFLFFR	OS=Mus musculus GN=Txnl1	4.60956e-06	7.88691e-06	0.230617	1.71099	0.774832
	Ccdc58	IVHELNTTVPTASFAGK	OS=Mus musculus GN=Ccdc58	1.41545e-05	2.42046e-05	0.121011	1.71003	0.774023
	Rpl3	ASTDYDLSDK	OS=Mus musculus GN=Rpl3	4.35062e-05	7.43657e-05	0.0790751	1.70931	0.773416
	Fasn	PGSPELQQVLK	OS=Mus musculus GN=Fasn	7.4025e-06	1.26528e-05	0.11469	1.70926	0.773371
	Rpl11	PGFSIADK	OS=Mus musculus GN=Rpl11	1.74961e-05	2.98849e-05	0.233172	1.70809	0.772385
	Actn1	NYITEDELR	OS=Mus musculus GN=Actn1	7.08508e-05	0.000120973	0.242153	1.70744	0.771831
	Dhx15	FQIYFDNCPLLTIPGR	OS=Mus musculus GN=Dhx15	7.62284e-05	0.000130154	0.50162	1.70742	0.771819
	Vapa	FMVQTIFAPPNISDMEAVWK	OS=Mus musculus GN=Vapa	1.42853e-06	2.43652e-06	0.585164	1.70562	0.770293
	Gtf2i	FAQALGLTEAVK	OS=Mus musculus GN=Gtf2i	1.51372e-06	2.58167e-06	0.509244	1.70551	0.770206
	Ipo5	HFADLLPGFLQAV	OS=Mus musculus GN=Ipo5	9.07897e-06	1.54824e-05	0.358623	1.70531	0.770033
	Lmna	LLEGEEER	OS=Mus musculus GN=Lmna	2.48076e-05	4.23041e-05	0.110392	1.70529	0.770015
	Aldoa	IGGVILFHETLYQK	OS=Mus musculus GN=Aldoa	8.44965e-07	1.44005e-06	0.569725	1.70427	0.769157
	Psmc4	AVAHHTTAAFIR	OS=Mus musculus GN=Psmc4	3.06703e-06	5.22568e-06	0.509204	1.70382	0.768776
	Npm1	GGFEITPPVVLR	OS=Mus musculus GN=Npm1	1.44102e-05	2.45512e-05	0.480174	1.70374	0.768707
	Tcp1	AVNAAQDSTDLVAK	OS=Mus musculus GN=Tcp1	5.53432e-06	9.42871e-06	0.274517	1.70368	0.768655
	Ipo5	YVCDNSPEVR	OS=Mus musculus GN=Ipo5	2.12573e-05	3.62118e-05	0.0597493	1.7035	0.768502
	Lcp1	VSDEEMMELR	OS=Mus musculus GN=Lcp1	1.35362e-05	2.30564e-05	0.290617	1.70331	0.768345
	Csde1	VGDDVEFEVSSDR	OS=Mus musculus GN=Csde1	9.13816e-07	1.55627e-06	0.557653	1.70304	0.768113
	Actb	KAGFAGDDAPR	OS=Mus musculus GN=Actb	0.000100722	0.000171465	0.226021	1.70236	0.767532
	Cops2	SAIPHPLIMGVIR	OS=Mus musculus GN=Cops2	8.03199e-06	1.36726e-05	0.63147	1.70227	0.767459
[truncated: 21,224 more rows]
