# Supplementary material for: Inhibition of UBA6 by inosine augments tumour immunogenicity and responses
Source: Nat Commun. 2022 Sep 15;13:5413. doi: 10.1038/s41467-022-33116-z (PMC9478149; doi:10.1038/s41467-022-33116-z)
Supplement: Supplementary file 7 — Supplementary Data 4 [file 41467_2022_33116_MOESM7_ESM.xlsx]

## Sheet: Supplementary Data 4
	Supplementary Data 4. The RNA-seq data for the analysis of control (sgCtrl) and Uba6-null (sgUba6) 4T1 cells.
	GeneID	GeneName	Chr	Strand	Start	End	Class	KO-1	KO-2	KO-3	NTC-1	NTC-2	NTC-3	Fold Change (sgUba6 vs sgCtrl)	P-value	FDR value
	ENSMUSG00000028364	Tnc	4	-	63959785	64047015	protein_coding	18.6877	18.6355	17.2247	1.04417	0.927602	0.906867	18.7641	5.89752e-287	1.29816e-282
	ENSMUSG00000027750	Postn	3	+	54361109	54391037	protein_coding	14.2573	14.5398	14.9985	161.774	146.986	154.366	0.0946238	1.2588e-271	1.38544e-267
	ENSMUSG00000056492	Adgrf5	17	+	43360451	43459557	protein_coding	13.5091	12.3841	12.669	0.407553	0.773284	0.771797	19.4651	1.11733e-217	8.1982e-214
	ENSMUSG00000024479	Mal2	15	+	54571192	54602847	protein_coding	24.1508	23.4067	24.0022	1.83911	1.90566	2.19004	12.002	2.39386e-179	1.31734e-175
	ENSMUSG00000028780	Sema3c	5	+	17574281	17730268	protein_coding	11.883	12.0806	12.2025	0.966776	1.02179	0.792344	12.877	4.08054e-170	1.79642e-166
	ENSMUSG00000031119	Gpc4	X	-	52053021	52165252	protein_coding	21.0034	20.9105	19.6234	1.3331	1.41444	1.4403	14.5969	1.67839e-169	6.15746e-166
	ENSMUSG00000028766	Alpl	4	-	137741733	137796384	protein_coding	37.5298	35.3641	36.5212	2.08414	2.21785	1.27126	19.5324	2.42669e-169	7.63091e-166
	ENSMUSG00000020159	Gabrp	11	-	33550781	33578959	protein_coding	8.76358	8.70491	8.40761	0.171289	0.183687	0.151765	48.2656	7.98189e-158	2.19622e-154
	ENSMUSG00000027737	Slc7a11	3	-	49892526	50443614	protein_coding	0.575595	0.518578	0.498545	5.57702	6.58051	5.57196	0.0913719	3.16397e-149	7.73837e-146
	ENSMUSG00000029304	Spp1	5	+	104435118	104441050	protein_coding	233.956	239.438	240.18	48.7226	42.8475	44.507	5.24296	1.21512e-140	2.67473e-137
	ENSMUSG00000045954	Cavin2	1	+	51289126	51302960	protein_coding	28.5526	28.8818	29.4216	4.46973	4.53273	4.26358	6.53473	1.85549e-140	3.71301e-137
	ENSMUSG00000026837	Col5a1	2	+	27886425	28039514	protein_coding	7.15626	6.50913	7.28027	0.458244	0.643873	0.524366	12.6628	1.21874e-135	2.23558e-132
	ENSMUSG00000017737	Mmp9	2	+	164940780	164955850	protein_coding	176.872	163.063	173.734	37.8953	37.3362	38.7338	4.50632	4.00994e-125	6.78975e-122
	ENSMUSG00000035557	Krt17	11	-	100256217	100261029	protein_coding	21.6509	21.3656	22.0914	0.957865	0.953814	1.27764	20.2334	1.32535e-124	2.08383e-121
	ENSMUSG00000025867	Cplx2	13	+	54371349	54383917	protein_coding	0	0	0	2.19756	2.23186	2.01085	0.00463659	2.28183e-119	3.34851e-116
	ENSMUSG00000026822	Lcn2	2	-	32384633	32388252	protein_coding	90.1368	80.0981	84.9123	14.1014	15.1951	12.7681	6.06199	4.76872e-105	6.56056e-102
	ENSMUSG00000038587	Akap12	10	+	4266380	4359470	protein_coding	47.8466	44.9593	46.9123	11.8909	10.9786	11.8077	4.02649	7.11159e-101	9.20826e-98
	ENSMUSG00000071656	Lrrn4cl	19	+	8850768	8853909	protein_coding	41.8677	37.1478	39.556	7.10027	8.10994	6.4989	5.45567	2.49436e-94	3.05032e-91
	ENSMUSG00000031626	Sorbs2	8	+	45507788	45827906	protein_coding	56.1199	83.9923	81.53	22.4456	22.3385	19.9724	3.42158	6.47495e-93	7.50139e-90
	ENSMUSG00000043613	Mmp3	9	+	7445822	7455975	protein_coding	17.4766	22.367	19.8715	1.8331	1.81314	1.89451	10.7248	4.18653e-92	4.6077e-89
	ENSMUSG00000022231	Sema5a	15	+	32244810	32696341	protein_coding	0.094009	0.108201	0.129804	2.02067	2.0425	2.21149	0.0574201	2.31403e-91	2.42554e-88
	ENSMUSG00000005124	Ccn4	15	+	66891320	66923201	protein_coding	13.9669	13.7685	13.0937	48.0387	48.3213	45.6787	0.287601	1.52721e-89	1.52804e-86
	ENSMUSG00000028699	Tspan1	4	-	116161869	116167601	protein_coding	11.7419	11.0256	11.4729	0.624871	0.878703	0.758341	14.9527	2.29514e-87	2.19654e-84
	ENSMUSG00000040249	Lrp1	10	-	127538161	127621148	protein_coding	23.3199	22.0306	30.621	6.67783	6.31003	5.76769	4.04574	6.13964e-87	5.63107e-84
	ENSMUSG00000022479	Vdr	15	-	97854425	97910630	protein_coding	18.8736	19.4496	20.39	4.80051	4.373	3.87495	4.4916	9.09345e-87	8.0066e-84
	ENSMUSG00000028019	Pdgfc	3	+	81036416	81214040	protein_coding	4.56933	4.19456	4.44636	0.11974	0.062299	0.084952	44.5813	2.71651e-86	2.29984e-83
	ENSMUSG00000034573	Ptpn13	5	+	103425192	103598303	protein_coding	12.2045	11.3969	11.8776	2.63485	2.60879	2.86372	4.3637	6.38745e-86	5.20743e-83
	ENSMUSG00000021559	Dapk1	13	+	60601947	60763191	protein_coding	0	0.005098	0.003124	1.38566	1.30719	1.2299	0.00966972	4.42171e-84	3.4761e-81
	ENSMUSG00000028164	Manba	3	+	135485611	135571404	protein_coding	7.70244	6.98416	7.95959	32.3753	32.7422	30.0222	0.238271	3.32258e-83	2.52195e-80
	ENSMUSG00000021506	Pitx1	13	-	55825051	55836192	protein_coding	0.681997	0.486226	0.419141	10.9061	10.9998	8.93281	0.0523949	6.96423e-82	5.10989e-79
	ENSMUSG00000038677	Scube3	17	+	28142141	28174854	protein_coding	2.92398	2.84604	3.13706	0.147114	0.246726	0.152899	15.4959	1.03352e-80	7.33867e-78
	ENSMUSG00000007039	Ddah2	17	+	35059035	35062095	protein_coding	37.2754	34.2298	34.3413	6.30375	6.88939	5.89623	5.53766	3.32553e-79	2.28755e-76
	ENSMUSG00000024727	Trpm6	19	+	18749983	18892511	protein_coding	0.174709	0.089625	0.122919	3.04758	3.06172	3.37071	0.0438751	3.59403e-79	2.39733e-76
	ENSMUSG00000029648	Flt1	5	-	147561604	147726011	protein_coding	9.53733	10.1846	10.8702	2.32294	2.34586	2.31438	4.36637	6.78678e-78	4.39384e-75
	ENSMUSG00000024164	C3	17	-	57203970	57228136	protein_coding	136.69	127.756	135.558	43.3258	38.1554	38.8069	3.3248	9.28969e-78	5.84242e-75
	ENSMUSG00000001119	Col6a1	10	-	76708792	76726168	protein_coding	13.4693	12.3564	12.6233	2.76788	2.61953	2.90078	4.62589	2.50205e-73	1.52987e-70
	ENSMUSG00000020865	Abcc3	11	-	94343295	94392997	protein_coding	8.63847	8.95881	9.19637	1.73187	1.89454	1.80992	4.90707	8.26411e-73	4.91648e-70
	ENSMUSG00000039497	Dse	10	-	34151393	34207715	protein_coding	10.5304	11.3024	9.85272	1.84401	1.55824	1.35833	6.62039	4.19882e-72	2.43222e-69
	ENSMUSG00000033327	Tnxb	17	+	34670535	34719815	protein_coding	0.660815	0.685546	0.527449	0.007526	0.002902	0	47.0914	4.54242e-72	2.56379e-69
	ENSMUSG00000055301	Adh7	3	+	138217760	138233382	protein_coding	1.96068	2.10009	2.40027	13.4959	11.8008	11.7209	0.175208	2.27064e-71	1.24953e-68
	ENSMUSG00000025938	Slco5a1	1	-	12866549	12992650	protein_coding	3.58382	3.73505	3.56635	0.49285	0.514191	0.505563	7.07584	2.50204e-70	1.34329e-67
	ENSMUSG00000039405	Prss23	7	-	89507783	89527187	protein_coding	18.1179	18.8512	18.5825	58.8676	55.6865	63.643	0.311858	6.48218e-69	3.39728e-66
	ENSMUSG00000025810	Nrp1	8	+	128358604	128503363	protein_coding	6.73684	7.16441	7.21875	24.8551	22.6294	24.71	0.292837	4.95421e-67	2.53609e-64
	ENSMUSG00000042804	Gpr153	4	+	152274232	152285337	protein_coding	3.36487	2.87499	3.83966	0.185284	0.132146	0.140777	20.7074	4.96182e-66	2.48226e-63
	ENSMUSG00000029307	Dmp1	5	+	104202613	104214102	protein_coding	3.93344	4.94358	4.40763	0.237856	0.148141	0.175926	22.4939	5.56382e-66	2.72157e-63
	ENSMUSG00000020303	Stc2	11	-	31357307	31370074	protein_coding	0.849647	1.10099	0.883877	7.07907	6.71564	6.22258	0.142888	5.76828e-66	2.76025e-63
	ENSMUSG00000037370	Enpp1	10	-	24637914	24712159	protein_coding	1.58652	2.74355	1.88077	0.101878	0.069536	0.074578	22.6124	1.02505e-65	4.80074e-63
	ENSMUSG00000061411	Nol4l	2	-	153407462	153529971	protein_coding	5.85639	4.84602	5.80437	0.628306	0.912182	0.842433	6.85343	4.37971e-64	2.00846e-61
	ENSMUSG00000004655	Aqp1	6	+	55336432	55348555	protein_coding	8.91917	8.41513	8.29244	1.16239	1.04396	1.0798	7.73691	7.69885e-64	3.45851e-61
	ENSMUSG00000033389	Arhgap44	11	-	65002039	65162961	protein_coding	1.33883	1.57171	1.48899	0.018084	0	0.016328	68.7687	8.91462e-64	3.92457e-61
	ENSMUSG00000020088	Sar1a	10	+	61680299	61693297	protein_coding	22.5398	23.1736	21.3475	59.0637	65.2008	63.5101	0.357238	1.02257e-63	4.41348e-61
	ENSMUSG00000047250	Ptgs1	2	+	36230426	36252272	protein_coding	1.66236	2.34573	2.05587	14.3631	12.4272	13.8863	0.149704	1.16224e-63	4.91987e-61
	ENSMUSG00000020601	Trib2	12	-	15791727	15816922	protein_coding	4.97534	4.79706	4.9799	0.58038	0.525527	0.605932	8.48661	3.67923e-63	1.52806e-60
	ENSMUSG00000007888	Crlf1	8	+	70493158	70504081	protein_coding	8.8892	8.97127	9.66366	0.720678	0.467663	0.443465	16.5808	2.77148e-62	1.12974e-59
	ENSMUSG00000097709	2810429I04Rik	13	+	3478230	3501393	lincRNA	0	0	0	2.40633	2.11761	2.97404	0.00398513	1.41404e-60	5.65926e-58
	ENSMUSG00000030693	Klk10	7	+	43781035	43785410	protein_coding	3.87773	3.96219	3.80625	22.4749	20.8886	20.2382	0.183496	2.26856e-60	8.91708e-58
	ENSMUSG00000030630	Fah	7	-	84585159	84606722	protein_coding	16.6223	19.7786	19.4709	2.6012	1.9487	2.66381	7.71729	3.62277e-60	1.39903e-57
	ENSMUSG00000024043	Arhgap28	17	-	67842713	68004120	protein_coding	5.91459	6.02721	5.70781	1.01323	0.864965	0.907512	6.27892	6.49411e-60	2.46463e-57
	ENSMUSG00000032232	Cgnl1	9	-	71626509	71771602	protein_coding	79.4141	81.0175	68.8463	29.8611	30.2341	30.2658	2.53684	3.7675e-58	1.4056e-55
	ENSMUSG00000031438	Rnf128	X	+	139563316	139673145	protein_coding	11.929	12.2556	12.1559	2.14458	2.53614	2.29264	5.19329	9.96822e-58	3.65701e-55
	ENSMUSG00000022241	Tars	15	-	11382301	11399665	protein_coding	29.6493	30.525	29.5493	75.4618	79.0967	79.6732	0.383134	1.17556e-57	4.24204e-55
	ENSMUSG00000017607	Tns4	11	-	99065678	99089306	protein_coding	76.1198	77.8721	79.2111	29.9729	29.2051	27.7427	2.68236	2.15039e-57	7.63458e-55
	ENSMUSG00000028927	Padi2	4	+	140906344	140952586	protein_coding	12.4227	12.3891	12.5486	3.28239	3.57151	3.63422	3.55486	2.83856e-57	9.91784e-55
	ENSMUSG00000020826	Nos2	11	+	78920787	78960254	protein_coding	74.5942	68.291	73.2106	27.0743	24.668	24.8239	2.82163	2.38334e-56	8.19721e-54
	ENSMUSG00000096054	Syne1	10	-	5020917	5551482	protein_coding	23.2988	22.7275	23.4075	8.24337	8.10016	8.12899	2.83497	3.96425e-56	1.34248e-53
	ENSMUSG00000040852	Plekhh2	17	+	84511895	84622138	protein_coding	3.2353	3.11056	3.35857	0.458403	0.310131	0.491416	7.54636	6.98691e-56	2.33024e-53
	ENSMUSG00000062098	Btbd3	2	+	138256565	138589292	protein_coding	33.2748	30.856	31.1818	11.2528	10.933	11.265	2.84768	2.38147e-55	7.824e-53
	ENSMUSG00000045636	Mtus1	8	-	40990914	41133726	protein_coding	3.59461	3.52684	3.82536	0.376378	0.292111	0.396948	10.0205	3.63987e-55	1.17825e-52
	ENSMUSG00000032561	Acpp	9	-	104288251	104337748	protein_coding	7.69926	8.28865	7.77628	1.61895	1.80948	1.67923	4.63133	4.32044e-55	1.37828e-52
	ENSMUSG00000019890	Nts	10	-	102481756	102490486	protein_coding	59.8632	56.4729	60.0007	18.2205	19.1171	18.5809	3.15231	6.95941e-55	2.18843e-52
	ENSMUSG00000027313	Chac1	2	+	119351229	119354381	protein_coding	9.3703	9.60106	10.2239	37.0363	32.8918	31.9433	0.286799	2.86454e-54	8.88089e-52
	ENSMUSG00000028943	Espn	4	-	152120331	152152371	protein_coding	12.7972	12.5963	13.4408	1.86535	1.76096	1.40042	7.68566	1.90967e-53	5.83827e-51
	ENSMUSG00000030562	Nox4	7	+	87246096	87398710	protein_coding	2.9365	3.61029	3.84497	0.285621	0.323265	0.265394	11.5249	3.68344e-53	1.11068e-50
	ENSMUSG00000042659	Arrdc4	7	-	68736995	68749241	protein_coding	10.236	9.75329	10.0765	2.70068	2.19143	2.11811	4.27484	6.80311e-53	2.02365e-50
	ENSMUSG00000066000	Zfp979	4	-	147611937	147642513	protein_coding	0.41363	0.56621	0.57965	5.26201	5.36754	5.50954	0.0983042	9.11762e-53	2.67596e-50
	ENSMUSG00000021950	Anxa8	14	+	34085981	34100571	protein_coding	14.7452	15.3525	14.0707	44.9058	41.6707	43.9799	0.338461	1.53442e-52	4.44415e-50
	ENSMUSG00000041548	Hspb8	5	-	116408491	116422864	protein_coding	45.9893	42.7457	41.6721	13.9281	14.6291	13.4008	3.10653	2.13541e-52	6.1045e-50
	ENSMUSG00000031700	Gpt2	8	+	85492576	85527560	protein_coding	14.2499	16.0905	13.819	41.795	44.7168	40.3948	0.348122	6.0536e-52	1.70836e-49
	ENSMUSG00000023927	Satb1	17	-	51736187	51833290	protein_coding	0.972546	1.1097	1.09871	0.015611	0.027154	0	44.1278	7.62424e-52	2.12436e-49
	ENSMUSG00000024379	Tslp	18	+	32815383	32819797	protein_coding	32.2008	36.8249	35.6164	9.08903	7.89702	7.9523	4.19219	1.5395e-51	4.23594e-49
	ENSMUSG00000025328	Padi3	4	-	140785365	140810648	protein_coding	27.3276	25.8988	25.426	8.88931	7.9983	8.86682	3.05155	3.42355e-51	9.3036e-49
	ENSMUSG00000026380	Tfcp2l1	1	+	118627945	118685168	protein_coding	1.46166	1.42159	1.39389	0.163042	0.173688	0.150302	8.33051	5.87652e-51	1.57749e-48
	ENSMUSG00000002057	Foxn1	11	-	78357577	78386558	protein_coding	4.61941	4.33779	4.80387	0.570377	0.480365	0.597933	8.21545	1.20702e-50	3.20107e-48
	ENSMUSG00000042156	Dzip1	14	-	118875520	118925460	protein_coding	3.19831	3.89609	3.77494	0.243308	0.348243	0.165555	13.8474	5.47074e-50	1.4336e-47
	ENSMUSG00000026193	Fn1	1	-	71585520	71653200	protein_coding	991.756	933.762	1015.52	368.723	419.112	348.776	2.58751	8.75841e-48	2.26812e-45
	ENSMUSG00000031647	Mfap3l	8	+	60632827	60676729	protein_coding	1.92882	1.89169	1.8532	6.84895	6.3122	6.39837	0.291161	2.02636e-47	5.18655e-45
	ENSMUSG00000031937	Vstm5	9	+	15239045	15259416	protein_coding	0.030135	0	0.028724	1.61072	1.64525	1.56661	0.0183117	2.94291e-47	7.4459e-45
	ENSMUSG00000053965	Pde5a	3	+	122728947	122859374	protein_coding	0.723004	0.795525	0.727223	0.029243	0.014426	0.030622	21.8212	2.15938e-46	5.4014e-44
	ENSMUSG00000075700	Selenot	3	+	58576636	58593133	protein_coding	38.2978	40.3785	37.7	89.6535	91.8532	95.2048	0.420632	4.20354e-46	1.03964e-43
	ENSMUSG00000032496	Ltf	9	+	111019271	111042767	protein_coding	1.05143	1.23387	1.02581	0	0.019992	0	66.8329	1.13829e-45	2.784e-43
	ENSMUSG00000019647	Sema6a	18	-	47235598	47368870	protein_coding	2.51514	2.16273	2.22959	0.093951	0.146873	0.21242	14.356	1.4324e-45	3.46484e-43
	ENSMUSG00000029082	Bst1	5	+	43818885	43843986	protein_coding	26.6567	29.3801	24.8036	9.59442	8.4544	9.52228	2.92997	7.43998e-45	1.7801e-42
	ENSMUSG00000027533	Fabp5	3	+	10012548	10016607	protein_coding	30.4011	31.5276	27.9544	79.7009	86.379	79.8969	0.36549	1.67633e-44	3.96768e-42
	ENSMUSG00000038146	Notch3	17	-	32120820	32166852	protein_coding	1.26457	1.36882	1.53833	0.098035	0.2883	0.101959	8.10683	2.27234e-44	5.32113e-42
	ENSMUSG00000025742	Prps2	X	-	167346322	167382749	protein_coding	9.57699	10.0015	9.81648	24.673	24.4554	25.807	0.392514	6.26582e-44	1.45182e-41
	ENSMUSG00000024042	Sik1	17	-	31844250	31855804	protein_coding	38.3439	36.5375	37.9206	15.573	15.2006	14.0384	2.51621	6.33529e-44	1.45263e-41
	ENSMUSG00000004633	Chn2	6	+	54039554	54301810	protein_coding	0	0	0.023494	1.32253	1.01293	1.36509	0.0143394	6.8448e-44	1.55327e-41
	ENSMUSG00000020641	Rsad2	12	-	26442746	26456452	protein_coding	2.75395	3.10866	2.77057	0.325112	0.382604	0.35048	7.96105	9.09914e-44	2.04378e-41
	ENSMUSG00000054520	Sh3bp2	5	+	34525838	34563641	protein_coding	4.90835	4.24407	4.9483	16.4092	16.8046	15.4406	0.290251	2.39885e-43	5.33369e-41
	ENSMUSG00000046873	Mbtps2	X	-	157535371	157598715	protein_coding	11.5586	11.8807	11.3568	29.8003	26.0696	27.1313	0.419434	2.89856e-43	6.3803e-41
	ENSMUSG00000118383	AC132253.9	19	-	9828899	9836897	lincRNA	2.23375	2.88011	2.48098	0.152226	0.144343	0.073746	19.0471	4.89576e-43	1.06698e-40
	ENSMUSG00000053702	Nebl	2	-	17343909	17731464	protein_coding	0.977153	1.1492	0.997733	0.052953	0.033428	0.036805	20.5899	5.22781e-43	1.12818e-40
	ENSMUSG00000025475	Adgra1	7	+	139834174	139878088	protein_coding	2.4105	2.84965	2.39509	0.344067	0.347168	0.352338	7.15856	5.90907e-43	1.26282e-40
	ENSMUSG00000024640	Psat1	19	-	15904678	15947337	protein_coding	67.472	70.8542	67.9059	151.89	151.956	153.444	0.451024	9.66593e-43	2.04583e-40
	ENSMUSG00000033684	Qsox1	1	-	155776029	155812889	protein_coding	29.8722	26.6191	27.3761	10.1595	10.2591	8.76438	2.87192	2.2534e-42	4.72398e-40
	ENSMUSG00000024331	Dsc2	18	-	20030633	20059554	protein_coding	7.60725	6.73223	7.54942	1.81461	1.94203	2.01029	3.78112	2.83483e-42	5.88682e-40
	ENSMUSG00000041481	Serpina3g	12	+	104236245	104241939	protein_coding	0.318596	0.191008	0.143789	7.0301	5.3865	6.89394	0.0353347	3.94957e-42	8.12503e-40
	ENSMUSG00000076431	Sox4	13	-	28948919	28953713	protein_coding	110.291	107.282	107.391	45.1697	49.589	45.2273	2.32112	4.3019e-42	8.76791e-40
	ENSMUSG00000049532	Sall2	14	-	52311172	52328762	protein_coding	1.30759	1.4237	1.41302	0.043706	0.087511	0.095164	16.2817	4.57115e-42	9.2312e-40
	ENSMUSG00000054942	Miga1	3	-	152273849	152340407	protein_coding	6.27444	7.00185	7.19725	17.252	17.6215	17.1191	0.394128	1.09999e-41	2.20118e-39
	ENSMUSG00000027808	Serp1	3	-	58519817	58525892	protein_coding	22.0327	22.4379	21.475	47.8207	50.0076	51.334	0.442219	2.04268e-41	4.05076e-39
	ENSMUSG00000012819	Cdh23	10	-	60302748	60696490	protein_coding	0.914955	1.14827	0.743966	0.081377	0.043323	0.108778	10.7682	2.99923e-41	5.89456e-39
	ENSMUSG00000032715	Trib3	2	-	152337422	152344032	protein_coding	12.077	13.6649	11.5655	43.8713	45.8292	34.4771	0.300605	3.65605e-41	7.12186e-39
	ENSMUSG00000030409	Dmpk	7	+	19083849	19093821	protein_coding	15.7302	14.6097	14.4802	4.29169	3.55403	4.29679	3.68454	4.40889e-41	8.51302e-39
	ENSMUSG00000020432	Tcn2	11	-	3917192	3932159	protein_coding	1.63379	1.77626	1.62079	0.041778	0	0.032817	48.3851	4.54844e-41	8.70611e-39
	ENSMUSG00000031558	Slit2	5	+	47983138	48307733	protein_coding	0.424407	0.296051	0.292953	0	0	0	34.7804	5.45879e-41	1.03585e-38
	ENSMUSG00000030137	Tuba8	6	+	121210696	121226854	protein_coding	1.42711	1.63247	1.78114	0	0.048466	0.029394	45.1578	6.77669e-41	1.27495e-38
	ENSMUSG00000018819	Lsp1	7	+	142460809	142494867	protein_coding	3.48103	3.25468	4.00988	0.49038	0.278022	0.145557	11.4153	9.23495e-41	1.72271e-38
	ENSMUSG00000005667	Mthfd2	6	-	83305691	83325908	protein_coding	22.5082	25.0638	22.2943	57.3276	58.8249	57.214	0.403101	1.08165e-40	2.00077e-38
	ENSMUSG00000036667	Tcaf1	6	-	42668002	42710088	protein_coding	21.2138	21.3888	21.1945	8.62719	7.86272	9.31413	2.47066	1.49651e-40	2.7451e-38
	ENSMUSG00000028186	Uox	3	+	146570426	146632305	protein_coding	1.24978	2.27227	1.55552	0.047764	0.034487	0.183239	17.2851	1.81528e-40	3.30231e-38
	ENSMUSG00000022297	Fzd6	15	+	39006034	39038188	protein_coding	19.7723	22.9157	22.5446	47.4523	48.5326	54.3626	0.433992	6.01865e-40	1.08592e-37
	ENSMUSG00000002799	Jag2	12	-	112907819	112929776	protein_coding	13.3576	12.968	13.5916	5.19708	4.77682	4.88932	2.68224	7.48776e-40	1.34001e-37
	ENSMUSG00000053398	Phgdh	3	-	98313170	98339990	protein_coding	119.523	121.057	116.735	249.639	262.383	253.482	0.466792	8.68258e-40	1.5413e-37
	ENSMUSG00000027775	Mfsd1	3	+	67582741	67604237	protein_coding	13.927	12.1123	12.9566	31.2669	33.6833	34.5603	0.392061	9.65178e-40	1.69964e-37
	ENSMUSG00000030761	Myo7a	7	-	98051060	98119524	protein_coding	3.42177	3.90069	3.74352	9.79568	8.80556	8.2093	0.413404	1.08644e-39	1.888e-37
	ENSMUSG00000029802	Abcg2	6	+	58584523	58695676	protein_coding	14.3188	12.5681	14.6387	1.55559	2.02564	2.36493	6.95356	1.0893e-39	1.888e-37
	ENSMUSG00000030600	Lrfn1	7	+	28451980	28468242	protein_coding	1.66408	1.52102	1.39	0.089676	0.017921	0.021738	28.902	1.19916e-39	2.06219e-37
	ENSMUSG00000027376	Prom2	2	-	127526473	127541467	protein_coding	5.80045	4.99324	5.55843	15.3084	15.4243	15.2425	0.356093	2.07454e-39	3.53991e-37
	ENSMUSG00000039116	Adgrg6	10	-	14402583	14545659	protein_coding	27.9178	27.7731	27.4327	12.0784	11.5024	11.8742	2.34335	2.13886e-39	3.62159e-37
	ENSMUSG00000042284	Itga1	13	-	114953096	115101964	protein_coding	0.579684	0.6538	0.672432	0.064596	0.064954	0.060359	8.80326	6.70917e-39	1.12735e-36
	ENSMUSG00000069255	Dusp22	13	+	30659999	30711231	protein_coding	5.81079	4.76242	4.33476	0.505289	0.561467	0.730257	8.17617	1.12457e-38	1.8753e-36
	ENSMUSG00000028463	Car9	4	+	43506966	43513729	protein_coding	67.3538	64.3739	69.7612	23.1295	28.5265	23.4787	2.68103	1.65855e-38	2.74496e-36
	ENSMUSG00000045007	Tubg2	11	+	101155907	101161787	protein_coding	6.57276	5.6014	6.28878	0.735318	0.912415	0.898687	7.17777	2.61253e-38	4.29157e-36
	ENSMUSG00000040010	Slc7a5	8	-	121881150	121907694	protein_coding	68.5157	70.6344	67.259	153.299	155.196	138.982	0.461309	3.38821e-38	5.48392e-36
	ENSMUSG00000034993	Vat1	11	-	101458745	101466230	protein_coding	133.751	127.438	129.743	60.765	57.5946	55.7477	2.24514	4.58443e-38	7.36588e-36
	ENSMUSG00000048489	Depp1	6	+	116650609	116652794	protein_coding	3.47497	2.73765	3.15908	0.041861	0.122865	0	48.2817	6.45321e-38	1.02933e-35
	ENSMUSG00000030123	Plxnd1	6	-	115954811	115995005	protein_coding	5.4402	5.05703	5.04265	1.57078	1.47696	1.52761	3.38082	8.50925e-38	1.34752e-35
	ENSMUSG00000035818	Plekhs1	19	+	56461640	56486752	protein_coding	6.01377	5.00078	5.61094	1.0045	0.929249	1.08488	5.46327	1.04727e-37	1.6466e-35
	ENSMUSG00000050148	Ubqln2	X	+	153498227	153501570	protein_coding	5.43784	3.94743	4.77252	0.643228	0.732713	0.756901	6.55979	1.31381e-37	2.05103e-35
	ENSMUSG00000050578	Mmp13	9	+	7272514	7283331	protein_coding	5.76475	7.09552	6.17845	0.692135	0.818922	1.08253	7.26819	2.2792e-37	3.53309e-35
	ENSMUSG00000026417	Pigr	1	+	130826684	130852249	protein_coding	1.7013	2.02608	1.4154	0.131307	0.092419	0.138259	13.1964	4.04876e-37	6.23225e-35
	ENSMUSG00000056091	St3gal5	6	+	72097592	72154571	protein_coding	6.35399	6.29943	5.34992	1.0658	0.825941	1.03729	6.09434	4.78689e-37	7.31729e-35
	ENSMUSG00000030107	Usp18	6	+	121245906	121270917	protein_coding	4.3826	4.65088	4.12431	0.339447	0.561226	0.29345	10.7733	4.97833e-37	7.55745e-35
	ENSMUSG00000042607	Asb4	6	+	5383386	5433022	protein_coding	0.09872	0.11824	0.059115	1.43513	1.56819	2.00241	0.0607807	6.29467e-37	9.49029e-35
	ENSMUSG00000038393	Txnip	3	+	96557957	96561883	protein_coding	99.4369	131.156	103.786	38.3216	40.8673	41.883	2.76138	1.44079e-36	2.15745e-34
	ENSMUSG00000024338	Psmb8	17	+	34197721	34201454	protein_coding	17.6298	14.4855	18.1167	3.33634	3.99352	3.07257	4.81786	4.50014e-36	6.69305e-34
	ENSMUSG00000034768	Asb16	11	+	102268743	102279462	protein_coding	0.082588	0.094756	0.027162	1.74777	1.44398	1.80358	0.0466648	4.81528e-36	7.11369e-34
	ENSMUSG00000029752	Asns	6	-	7675169	7693254	protein_coding	50.5717	45.3387	47.0757	126.754	126.926	102.464	0.401534	5.10393e-36	7.48984e-34
	ENSMUSG00000029446	Psph	5	-	129765558	129787449	protein_coding	15.2355	17.7331	17.3576	41.6363	37.9466	34.8974	0.439753	7.71804e-36	1.1251e-33
	ENSMUSG00000062901	Klhl24	16	+	20097542	20129221	protein_coding	14.2741	12.1818	14.083	4.52086	6.15177	6.47924	2.36115	1.21614e-35	1.76116e-33
	ENSMUSG00000044041	Krt13	11	-	100117327	100121566	protein_coding	3.57387	2.8906	2.94935	0.194639	0.373185	0.19694	11.8825	1.27709e-35	1.83734e-33
	ENSMUSG00000025329	Padi1	4	-	140812983	140845778	protein_coding	13.5056	12.808	13.0221	5.12653	4.6907	4.59685	2.72539	2.34171e-35	3.34712e-33
	ENSMUSG00000003309	Ap1m2	9	-	21294275	21312337	protein_coding	8.88246	8.0277	9.63886	1.06295	1.40646	1.50842	6.63177	2.47454e-35	3.51416e-33
	ENSMUSG00000020644	Id2	12	-	25093799	25097140	protein_coding	18.6892	18.5761	17.9848	4.47853	4.47086	5.02649	3.94692	2.70349e-35	3.81469e-33
	ENSMUSG00000028976	Slc2a5	4	+	150119283	150144169	protein_coding	1.55944	1.53211	1.78237	0.091238	0.084683	0.235286	11.1148	3.25811e-35	4.568e-33
	ENSMUSG00000042066	Tmcc2	1	-	132356315	132391281	protein_coding	2.24934	2.77625	2.29365	0.249102	0.152361	0.255896	10.692	3.34409e-35	4.65887e-33
	ENSMUSG00000027978	Prss12	3	+	123446913	123506597	protein_coding	16.5762	16.7181	16.5883	6.15106	5.8515	5.45111	2.85481	4.17607e-35	5.78136e-33
	ENSMUSG00000021136	Smoc1	12	+	81026808	81186414	protein_coding	3.02115	2.94164	2.8728	0.22045	0.094117	0.254333	14.8031	5.12552e-35	7.05143e-33
	ENSMUSG00000026249	Serpine2	1	-	79794197	79861180	protein_coding	2.67934	3.02171	2.48568	0.050386	0.140609	0.014367	34.911	1.02193e-34	1.39719e-32
	ENSMUSG00000042429	Adora1	1	-	134199223	134235431	protein_coding	0.725626	0.558977	0.530658	0.011132	0.015128	0	32.7988	2.64984e-34	3.60051e-32
	ENSMUSG00000113113	Gm2614	12	-	100744533	100744935	processed_pseudogene	0.058064	0	0.213337	7.17847	8.85221	5.65972	0.0138764	3.98654e-34	5.38354e-32
	ENSMUSG00000026674	Ddr2	1	-	169972307	170110762	protein_coding	18.769	18.8159	18.9012	40.9291	39.4504	44.3711	0.452924	4.38434e-34	5.88464e-32
	ENSMUSG00000031523	Dlc1	8	-	36567751	36953143	protein_coding	1.3224	1.23164	1.39318	0.314168	0.086026	0.104382	7.43995	5.53037e-34	7.37785e-32
	ENSMUSG00000004951	Hspb1	5	+	135887919	135889563	protein_coding	3.36558	3.32238	3.91593	0.181416	0.180425	0.218701	17.4171	6.39218e-34	8.47619e-32
	ENSMUSG00000034282	Evpl	11	-	116220559	116238077	protein_coding	6.92606	6.56868	6.56186	2.48442	2.17296	2.30673	2.87193	6.82289e-34	8.99314e-32
	ENSMUSG00000072945	Ripply1	X	-	139779549	139782353	protein_coding	5.79695	3.9261	4.14501	0.242709	0.190931	0.183928	21.4619	1.01193e-33	1.32586e-31
	ENSMUSG00000018916	Csf2	11	-	54247271	54249667	protein_coding	5.11892	4.71723	4.48485	0.337669	0.41129	0.249449	13.9546	1.02206e-33	1.33122e-31
	ENSMUSG00000017740	Slc12a5	2	+	164960802	164999731	protein_coding	4.08256	4.34273	4.01961	1.26614	1.00943	0.701015	4.14919	2.0747e-33	2.68637e-31
	ENSMUSG00000003849	Nqo1	8	-	107388225	107403206	protein_coding	0.179907	0.337786	0.301598	4.15522	3.39932	3.13167	0.0792529	2.45559e-33	3.16096e-31
	ENSMUSG00000020882	Cacnb1	11	-	98001508	98023034	protein_coding	1.36567	0.771431	1.58878	0.045037	0.030843	0.037413	26.2112	6.03292e-33	7.72074e-31
	ENSMUSG00000022325	Pop1	15	+	34495304	34530648	protein_coding	9.02614	8.2766	8.36536	19.6844	19.5064	20.7166	0.428749	7.799e-33	9.92322e-31
	ENSMUSG00000031370	Zrsr2	X	-	163935443	163958661	protein_coding	8.64824	7.12029	8.84423	18.3605	19.9267	19.6124	0.425392	1.43365e-32	1.81365e-30
	ENSMUSG00000021242	Npc2	12	-	84754562	84773152	protein_coding	120.661	114.842	122.361	58.6296	57.5519	56.7336	2.06941	1.58034e-32	1.9878e-30
	ENSMUSG00000031373	Car5b	X	-	163976822	164027997	protein_coding	6.34012	6.09364	6.52978	15.8664	15.2279	14.8638	0.41301	1.89473e-32	2.36971e-30
	ENSMUSG00000020689	Itgb3	11	+	104608000	104670476	protein_coding	4.47908	3.60588	2.26233	0.337251	0.428609	0.380259	8.82333	2.23561e-32	2.78024e-30
	ENSMUSG00000022285	Ywhaz	15	-	36770770	36796929	protein_coding	340.742	340.802	331.685	658.014	649.662	696.234	0.505633	2.28923e-32	2.83092e-30
	ENSMUSG00000035413	Tmem98	11	+	80810175	80822033	protein_coding	3.09867	3.3222	2.97376	0.309722	0.234735	0.122204	13.5283	2.37699e-32	2.92304e-30
	ENSMUSG00000024087	Cyp1b1	17	-	79701537	79715061	protein_coding	4.63541	4.3093	4.46768	1.23789	1.0485	1.21216	3.80961	2.48132e-32	3.03438e-30
	ENSMUSG00000021509	Slc25a48	13	+	56438355	56474239	protein_coding	1.20093	1.09399	0.88711	5.42138	5.17538	4.69384	0.209654	3.80931e-32	4.63263e-30
	ENSMUSG00000001020	S100a4	3	+	90603771	90606045	protein_coding	129.687	138.393	131.193	281.401	307.359	274.576	0.462496	4.06623e-32	4.91791e-30
	ENSMUSG00000041757	Plekha6	1	+	133164210	133303435	protein_coding	0.193451	0.471687	0.548408	0	0	0	41.4515	5.00963e-32	6.02579e-30
	ENSMUSG00000027752	Exosc8	3	-	54728678	54735393	protein_coding	26.5567	26.5073	22.9761	54.2604	60.1151	58.3551	0.440321	5.32321e-32	6.36818e-30
	ENSMUSG00000026556	Vangl2	1	-	172000960	172028444	protein_coding	4.30373	4.85426	5.55606	1.03496	1.37791	1.5853	3.66024	8.60774e-32	1.02418e-29
	ENSMUSG00000031825	Crispld2	8	+	119992438	120052793	protein_coding	7.68888	6.90556	6.6012	0.792664	0.94909	0.893782	7.96299	8.74608e-32	1.03505e-29
	ENSMUSG00000018906	P4ha2	11	+	54100095	54131665	protein_coding	8.61989	9.29687	9.95791	1.87922	1.98362	2.10161	4.65508	9.40272e-32	1.10681e-29
	ENSMUSG00000006378	Gcat	15	+	79030874	79038353	protein_coding	28.7554	26.5846	26.6176	55.7115	60.2847	59.1362	0.468066	1.0613e-31	1.24262e-29
	ENSMUSG00000052397	Ezr	17	-	6738041	6782784	protein_coding	269.991	263.857	265.386	130.627	132.403	135.581	2.00497	1.2067e-31	1.4054e-29
	ENSMUSG00000032667	Pon2	6	-	5264147	5298455	protein_coding	10.384	10.2879	10.349	22.4428	23.359	22.6922	0.453139	1.22211e-31	1.41584e-29
	ENSMUSG00000041540	Sox5	6	-	143828425	144781977	protein_coding	1.62642	1.12269	1.20679	0.233603	0.137781	0.118749	7.66323	1.424e-31	1.64111e-29
	ENSMUSG00000024664	Fads3	19	+	10041569	10060110	protein_coding	12.1212	11.2864	9.699	24.7463	25.5588	23.0093	0.451795	1.91582e-31	2.19641e-29
	ENSMUSG00000070469	Adamtsl3	7	+	82335694	82614450	protein_coding	3.46812	3.7018	3.78962	1.13257	1.0142	1.55237	2.94694	3.2381e-31	3.69311e-29
	ENSMUSG00000015222	Map2	1	+	66175273	66442583	protein_coding	17.2332	16.4446	18.2133	6.86045	7.58418	7.04148	2.41313	3.30152e-31	3.74604e-29
	ENSMUSG00000031790	Mmp15	8	+	95352268	95375080	protein_coding	10.4721	9.37909	10.3047	4.02527	3.76557	3.57891	2.64794	3.54053e-31	3.99662e-29
	ENSMUSG00000045092	S1pr1	3	-	115710433	115715072	protein_coding	0.660594	0.585278	1.00416	0	0.016983	0	48.5289	4.02851e-31	4.52426e-29
	ENSMUSG00000008496	Pou2f2	7	-	25087344	25179726	protein_coding	2.38463	2.96876	2.79924	0.29564	0.288905	0.284847	9.09796	5.25403e-31	5.87065e-29
	ENSMUSG00000108218	Olfr1372-ps1	11	-	52154722	52168159	transcribed_unprocessed_pseudogene	2.60604	2.67574	2.52453	0.230173	0.379139	0.227721	9.03808	6.14905e-31	6.83601e-29
	ENSMUSG00000022142	Nup155	15	+	8109273	8161247	protein_coding	17.8545	18.611	19.018	34.0766	35.0362	36.561	0.52518	6.75731e-31	7.47446e-29
	ENSMUSG00000004267	Eno2	6	-	124760053	124769673	protein_coding	3.02209	3.63572	4.09189	0.365091	0.611759	0.547322	6.93598	7.69287e-31	8.46677e-29
	ENSMUSG00000035273	Hpse	5	-	100679484	100719716	protein_coding	1.05846	1.3761	1.33294	0.090213	0.087733	0.042682	15.1519	8.92664e-31	9.77578e-29
	ENSMUSG00000028211	Trp53inp1	4	+	11156431	11174379	protein_coding	3.4422	3.7212	3.95158	0.994898	0.875169	0.921176	3.95038	1.77732e-30	1.93675e-28
	ENSMUSG00000006356	Crip2	12	+	113140236	113145506	protein_coding	4.05954	4.81707	4.06382	0.555088	0.703813	0.592376	6.89448	2.40371e-30	2.60643e-28
	ENSMUSG00000032446	Eomes	9	+	118478212	118486132	protein_coding	3.03999	3.09547	2.87548	0.41087	0.517029	0.472296	6.32147	3.61244e-30	3.8979e-28
	ENSMUSG00000072621	Slfn10-ps	11	-	83028130	83040042	transcribed_unprocessed_pseudogene	2.80939	3.07277	2.77931	0.377169	0.449799	0.302686	7.49488	4.06169e-30	4.36127e-28
	ENSMUSG00000024587	Nars	18	-	64499647	64516652	protein_coding	78.2505	78.831	76.5011	154.866	152.725	152.773	0.507419	5.844e-30	6.24457e-28
	ENSMUSG00000053279	Aldh1a1	19	+	20492715	20643465	protein_coding	1.31207	1.24354	1.61406	0.076957	0.058141	0.056138	18.9828	6.31701e-30	6.70007e-28
	ENSMUSG00000041120	Nbl1	4	-	139082284	139092993	protein_coding	9.61365	8.30717	8.7097	2.02477	2.02798	1.57686	4.71066	6.33116e-30	6.70007e-28
	ENSMUSG00000002885	Adgre5	8	-	83723251	83741326	protein_coding	4.01613	3.159	3.81828	0.630277	0.439834	0.365654	7.52058	8.80271e-30	9.27106e-28
	ENSMUSG00000038766	Gabpb2	3	-	95181766	95217916	protein_coding	9.27288	10.0829	11.2608	21.1481	22.0573	22.9411	0.463104	9.26111e-30	9.70741e-28
	ENSMUSG00000037894	H2afz	3	+	137864487	137866922	protein_coding	175.73	165.939	166.848	334.815	330.698	321.74	0.515097	9.92145e-30	1.03503e-27
	ENSMUSG00000028464	Tpm2	4	-	43514711	43523765	protein_coding	9.68111	7.37499	7.98748	1.521	2.07932	1.99247	4.45928	1.02798e-29	1.06736e-27
	ENSMUSG00000052837	Junb	8	-	84974484	84978718	protein_coding	296.637	290.57	280.308	135.002	149.335	123.661	2.12619	1.17601e-29	1.21532e-27
	ENSMUSG00000032702	Kank1	19	+	25236975	25434496	protein_coding	12.4593	12.0699	12.3047	5.46783	6.17665	5.94009	2.09281	1.46328e-29	1.50512e-27
	ENSMUSG00000041449	Serpina3h	12	+	104247905	104253669	transcribed_unprocessed_pseudogene	0.517829	0.450654	0.551017	8.6534	8.67534	4.19385	0.0718939	1.48565e-29	1.52103e-27
	ENSMUSG00000026825	Dnm1	2	-	32308471	32353338	protein_coding	5.89263	5.27558	5.56668	1.50002	1.62206	1.35854	3.71676	1.55752e-29	1.58723e-27
	ENSMUSG00000025650	Col7a1	9	+	108953586	108984875	protein_coding	17.1478	17.5834	19.1522	8.87039	8.49821	8.48107	2.08323	1.82627e-29	1.85253e-27
	ENSMUSG00000043487	Acot6	12	+	84100654	84111349	protein_coding	0	0	0	0.336992	0.413581	0.378046	0.0258929	1.85802e-29	1.87609e-27
	ENSMUSG00000031906	Smpd3	8	-	106252548	106337988	protein_coding	1.04314	1.05551	0.630144	0.043698	0.06426	0.068004	13.3947	2.13857e-29	2.14951e-27
	ENSMUSG00000025743	Sdc3	4	+	130792537	130826319	protein_coding	10.9637	10.0682	11.2204	4.6424	4.07013	4.58672	2.42191	2.27104e-29	2.27228e-27
	ENSMUSG00000022306	Zfpm2	15	+	40655035	41104592	protein_coding	0.340972	0.324704	0.427567	2.10528	1.74246	2.29984	0.181826	2.3025e-29	2.29333e-27
	ENSMUSG00000039801	Cplane1	15	+	8169106	8271158	protein_coding	12.0231	12.3407	12.6461	24.4641	23.8583	23.0854	0.518492	2.35373e-29	2.33379e-27
	ENSMUSG00000053797	Krt16	11	-	100246091	100248902	protein_coding	13.0226	13.0461	12.7456	3.64266	3.86639	3.44203	3.53738	2.60091e-29	2.56732e-27
	ENSMUSG00000027715	Ccna2	3	-	36564865	36572150	protein_coding	74.2308	85.5793	75.5342	156.967	180.403	162.147	0.471175	2.70415e-29	2.65731e-27
	ENSMUSG00000025007	Aldh18a1	19	-	40550257	40588463	protein_coding	39.3943	39.3272	37.8848	78.1725	76.1314	74.34	0.510055	2.82195e-29	2.76074e-27
	ENSMUSG00000026483	Fam129a	1	+	151571186	151721939	protein_coding	4.1222	4.29165	4.29849	1.30706	1.26671	1.27062	3.28886	3.27853e-29	3.19323e-27
	ENSMUSG00000022876	Samsn1	16	-	75858793	76022281	protein_coding	0.630793	0.725069	0.95914	0	0	0	78.1667	3.44661e-29	3.34215e-27
	ENSMUSG00000057092	Fxyd3	7	-	31068172	31076704	protein_coding	1.67071	2.30343	1.28561	0.115095	0.265887	0.10932	10.1667	3.69413e-29	3.56646e-27
	ENSMUSG00000034403	Pja1	X	-	99465734	99471273	protein_coding	23.9177	23.3463	24.7366	11.5807	11.2116	11.5588	2.09506	4.58256e-29	4.40487e-27
	ENSMUSG00000034714	Ttyh2	11	+	114675431	114720977	protein_coding	4.07984	4.32606	4.10839	0.921972	0.807063	0.570352	5.38523	4.99245e-29	4.77799e-27
	ENSMUSG00000037295	Ldlrap1	4	-	134741554	134768024	protein_coding	18.9464	18.7279	18.779	9.44843	8.94546	8.73114	2.08003	5.46096e-29	5.20375e-27
	ENSMUSG00000005397	Nid1	13	+	13437551	13512269	protein_coding	1.49589	1.27847	1.67968	0.1515	0.256438	0.317362	5.93677	5.58534e-29	5.29933e-27
	ENSMUSG00000041633	Kctd12b	X	-	153685154	153696391	protein_coding	2.55526	2.65645	2.27773	0.541872	0.410534	0.481947	5.13499	5.92115e-29	5.59383e-27
	ENSMUSG00000029161	Cgref1	5	-	30933143	30945591	protein_coding	1.0719	1.00662	1.07027	5.69013	5.79707	5.19966	0.190155	6.95129e-29	6.53896e-27
	ENSMUSG00000015312	Gadd45b	10	+	80930073	80932204	protein_coding	44.3107	43.4437	43.2837	88.3106	93.3215	87.3921	0.487144	1.08149e-28	1.01301e-26
	ENSMUSG00000049036	Tmem121	12	+	113185930	113189523	protein_coding	0.373057	0.170939	0.217519	3.07576	3.23806	2.85477	0.0860474	1.09144e-28	1.018e-26
	ENSMUSG00000027823	Gmps	3	+	63976106	64022579	protein_coding	13.8727	15.416	14.7198	28.6355	28.4339	30.3459	0.503612	1.12226e-28	1.04233e-26
	ENSMUSG00000027774	Gfm1	3	+	67430096	67476529	protein_coding	12.4069	12.9174	13.2072	25.5291	26.8493	28.289	0.477853	1.22153e-28	1.12976e-26
	ENSMUSG00000021223	Papln	12	+	83763634	83792382	protein_coding	1.19142	1.17391	1.31218	0.185182	0.144807	0.129095	7.58052	1.53792e-28	1.41643e-26
	ENSMUSG00000049791	Fzd4	7	+	89404355	89413134	protein_coding	6.97094	7.54024	7.23388	3.12314	2.88885	2.62229	2.5132	1.64858e-28	1.51203e-26
	ENSMUSG00000024530	Prelid3a	18	+	67464866	67479835	protein_coding	0	0	0	1.09424	1.02137	0.719672	0.0104702	1.92719e-28	1.76022e-26
	ENSMUSG00000053552	Ebf4	2	+	130295169	130370481	protein_coding	0.560048	0.655875	0.351239	0	0	0	53.2387	2.11436e-28	1.92319e-26
	ENSMUSG00000034317	Trim59	3	-	69035288	69044755	protein_coding	27.1086	36.4677	27.9679	54.9143	54.1336	55.3202	0.557027	2.70038e-28	2.44612e-26
	ENSMUSG00000051379	Flrt3	2	-	140650914	140671469	protein_coding	6.63144	6.49815	6.95088	2.04288	2.11266	1.72438	3.40283	4.91471e-28	4.43371e-26
	ENSMUSG00000029561	Oasl2	5	+	114896936	114912234	protein_coding	12.9925	14.767	14.674	4.96973	4.89333	3.97664	3.0616	7.10092e-28	6.37981e-26
	ENSMUSG00000032402	Smad3	9	-	63646767	63757994	protein_coding	48.3564	49.3022	49.3013	25.9626	23.5618	25.3196	1.96316	8.29453e-28	7.42192e-26
	ENSMUSG00000035062	Zc4h2	X	-	95639193	95658509	protein_coding	0.591519	0.604846	0.46365	0	0	0	56.3338	1.23468e-27	1.10031e-25
	ENSMUSG00000006576	Slc4a3	1	+	75546266	75562172	protein_coding	1.48949	1.37206	1.60804	0.091779	0.119442	0.140998	11.7723	1.25485e-27	1.11378e-25
	ENSMUSG00000025764	Jade1	3	+	41555731	41616864	protein_coding	10.0067	8.38643	12.8591	34.0222	29.6326	29.3488	0.336247	1.5782e-27	1.39515e-25
	ENSMUSG00000027599	Armc1	3	-	19131402	19163065	protein_coding	8.74155	9.30649	9.15017	18.6655	19.2643	19.0497	0.477608	2.29783e-27	2.0232e-25
	ENSMUSG00000023411	Nfatc4	14	+	55823144	55833943	protein_coding	0.986272	0.921725	1.17363	0.052575	0.092312	0.219388	7.89202	2.38235e-27	2.08925e-25
	ENSMUSG00000034488	Edil3	13	+	88821472	89323223	protein_coding	0.240242	0.389459	0.308337	0	0	0	32.2679	2.42042e-27	2.11421e-25
	ENSMUSG00000074093	Svip	7	-	51997171	52006018	protein_coding	2.26877	2.10357	2.12327	0.38671	0.332991	0.261479	6.45346	2.45714e-27	2.13781e-25
	ENSMUSG00000091586	Cyp4f17	17	+	32506050	32530143	protein_coding	2.2114	2.38093	2.76286	0.486164	0.494986	0.474131	4.97225	2.46989e-27	2.14044e-25
	ENSMUSG00000046807	Lrrc75b	10	-	75550123	75560330	protein_coding	17.1274	10.8731	11.4343	4.91796	4.38694	4.84703	2.78275	2.49332e-27	2.15227e-25
	ENSMUSG00000004837	Grap	11	+	61653265	61672784	protein_coding	1.05305	1.31037	1.0362	5.58761	5.63036	5.72836	0.202024	2.77953e-27	2.38996e-25
	ENSMUSG00000034330	Plcg2	8	+	117498291	117635142	protein_coding	67.2364	65.026	68.1295	35.3513	33.9594	33.7103	1.94488	3.15823e-27	2.70502e-25
	ENSMUSG00000027671	Actl6a	3	+	32706298	32726973	protein_coding	21.451	21.6925	21.4795	43.6115	45.2962	48.0761	0.471872	3.51755e-27	3.0011e-25
	ENSMUSG00000046768	Rhoj	12	+	75308322	75401456	protein_coding	0	0.059091	0	1.66875	1.59834	1.45788	0.0187364	4.19543e-27	3.56563e-25
	ENSMUSG00000019960	Dusp6	10	+	99263231	99267489	protein_coding	34.026	35.7387	35.8615	16.7981	17.4461	15.1318	2.13853	7.15281e-27	6.05568e-25
	ENSMUSG00000037972	Snn	16	+	11060945	11074985	protein_coding	15.1692	15.0972	13.376	5.50002	5.27657	5.02172	2.75913	7.97364e-27	6.72475e-25
	ENSMUSG00000063273	Naa15	3	+	51415148	51476507	protein_coding	32.771	35.2781	33.0036	61.9811	62.2993	65.5896	0.532294	8.26493e-27	6.9438e-25
	ENSMUSG00000036158	Prickle1	15	-	93499114	93595891	protein_coding	2.73215	2.31575	2.28473	0.330866	0.412614	0.208623	7.4968	8.93755e-27	7.48036e-25
	ENSMUSG00000031770	Herpud1	8	+	94386438	94395377	protein_coding	20.2355	18.8397	19.4787	41.1051	40.3927	38.114	0.489661	9.20619e-27	7.67601e-25
	ENSMUSG00000029468	P2rx7	5	+	122643911	122691432	protein_coding	0.63006	0.758943	0.886435	0.033117	0.02964	0	24.8546	1.79196e-26	1.48848e-24
	ENSMUSG00000066720	Cldn9	17	-	23682584	23684026	protein_coding	21.1966	18.194	20.5087	6.83118	6.24191	6.89261	2.99711	1.79977e-26	1.48934e-24
	ENSMUSG00000042406	Atf4	15	+	80255184	80257541	protein_coding	69.2192	76.6336	76.8227	151.187	136.06	158.09	0.500049	1.8393e-26	1.51636e-24
	ENSMUSG00000059743	Fdps	3	-	89093588	89101959	protein_coding	54.568	54.6615	55.1556	104.279	108.065	101.997	0.522997	2.02304e-26	1.66161e-24
	ENSMUSG00000041688	Amot	X	-	145446425	145505181	protein_coding	9.96322	9.27679	10.5819	4.12566	4.02644	4.60377	2.33476	2.03896e-26	1.66846e-24
	ENSMUSG00000011256	Adam19	11	+	46055992	46147343	protein_coding	4.77112	5.11085	4.74453	1.77088	1.58783	1.59706	2.93967	2.10387e-26	1.7152e-24
	ENSMUSG00000054364	Rhob	12	-	8497661	8500009	protein_coding	67.8563	70.0851	71.5564	32.7464	36.2775	30.1361	2.11239	2.23554e-26	1.81582e-24
	ENSMUSG00000017897	Eya2	2	+	165595032	165771727	protein_coding	9.39115	8.51519	7.19107	2.00163	2.52582	2.14787	3.74738	2.74589e-26	2.22215e-24
	ENSMUSG00000024014	Pim1	17	+	29490753	29496112	protein_coding	60.4696	57.5606	72.752	26.7772	24.8821	28.2552	2.38681	3.20347e-26	2.58296e-24
	ENSMUSG00000011034	Slc5a1	5	+	33104219	33162870	protein_coding	1.28794	1.295	1.43341	0.205324	0.237982	0.218761	5.84676	3.53934e-26	2.84336e-24
	ENSMUSG00000092165	Gm5624	14	-	44556795	44627938	protein_coding	0.156601	0.029731	0	2.29331	2.09736	1.4553	0.0368164	3.8899e-26	3.11362e-24
	ENSMUSG00000020937	Plcd3	11	-	103070304	103101658	protein_coding	45.7293	42.7374	44.2121	21.9531	22.5808	20.4174	2.04226	5.36563e-26	4.27928e-24
	ENSMUSG00000074280	Gm6166	9	+	57483963	57484371	processed_pseudogene	33.2905	36.2508	29.4058	83.402	89.6463	85.4462	0.382854	6.70967e-26	5.33189e-24
	ENSMUSG00000054146	Krt15	11	-	100131758	100135928	protein_coding	2.6781	2.53757	2.78888	0	0.112903	0	56.2238	6.9189e-26	5.47838e-24
	ENSMUSG00000032776	Mctp2	7	-	72077830	72306608	protein_coding	1.30248	1.39889	1.54586	0.297202	0.276505	0.30147	4.7253	7.06037e-26	5.57035e-24
	ENSMUSG00000079014	Serpina3i	12	+	104263122	104269372	protein_coding	0.051908	0.074223	0.075993	1.06113	0.892458	1.36921	0.0692329	7.79689e-26	6.12947e-24
	ENSMUSG00000059327	Eda	X	+	99975606	100400762	protein_coding	0	0	0.011091	0.255635	0.285992	0.395616	0.0424826	7.93456e-26	6.19605e-24
	ENSMUSG00000039109	F13a1	13	-	36867178	37050244	protein_coding	0.282881	0.447976	0.267473	0	0	0	34.2777	7.93788e-26	6.19605e-24
	ENSMUSG00000049709	Nlrp10	7	-	108921852	108930178	protein_coding	0.895679	0.72132	0.718763	0.074919	0.036527	0.07099	11.1364	8.34344e-26	6.4896e-24
	ENSMUSG00000038775	Vill	9	+	119052778	119071525	protein_coding	1.48465	1.20051	1.17684	0.062106	0.108403	0.017052	17.8892	8.89995e-26	6.87885e-24
	ENSMUSG00000053007	Creb5	6	+	53287270	53700376	protein_coding	6.58167	5.847	6.2655	2.52106	2.54409	2.77585	2.37888	8.90638e-26	6.87885e-24
	ENSMUSG00000063229	Ldha	7	+	46841475	46855627	protein_coding	459.559	442.806	461.788	814.138	820.082	849.617	0.549217	1.20196e-25	9.25092e-24
	ENSMUSG00000037111	Setd7	3	-	51515319	51560879	protein_coding	23.2887	23.8454	24.0257	42.1781	43.7725	44.087	0.547329	1.44914e-25	1.11144e-23
	ENSMUSG00000042628	Zfyve1	12	-	83546558	83597222	protein_coding	15.0847	14.9114	15.1894	7.11724	7.01299	6.78446	2.1588	1.46106e-25	1.1167e-23
	ENSMUSG00000045180	Shroom2	X	-	152609509	152769465	protein_coding	3.16498	3.45551	3.25423	7.64047	7.11606	6.83494	0.458097	1.467e-25	1.11735e-23
	ENSMUSG00000031548	Sfrp1	8	+	23411502	23449632	protein_coding	7.05214	6.96965	7.17385	2.58084	2.68198	2.74919	2.63935	1.49524e-25	1.13493e-23
	ENSMUSG00000045629	Sh3tc2	18	+	61953075	62024402	protein_coding	0.291131	0.212403	0.210063	1.58264	1.65285	1.48856	0.156413	1.6739e-25	1.26618e-23
	ENSMUSG00000027339	Rassf2	2	-	131989415	132030258	protein_coding	0.252299	0.17984	0.303024	0.006831	0.006661	0	17.5932	1.73817e-25	1.31029e-23
	ENSMUSG00000044433	Camsap3	8	+	3587293	3609075	protein_coding	12.0001	10.7016	11.6345	4.98547	4.33103	4.14874	2.54654	1.8694e-25	1.40441e-23
	ENSMUSG00000032009	Sesn3	9	+	14275067	14333101	protein_coding	25.3334	25.5511	26.5217	13.6964	13.2219	13.783	1.90115	1.99115e-25	1.49079e-23
	ENSMUSG00000020653	Klf11	12	+	24651274	24662789	protein_coding	7.48095	6.06827	6.5021	2.30154	2.04498	1.99028	3.15407	2.67373e-25	1.99505e-23
	ENSMUSG00000031486	Adgra2	8	+	27085583	27123436	protein_coding	1.0655	1.01806	1.10698	0.162826	0.124276	0.169145	6.62326	4.19988e-25	3.12324e-23
	ENSMUSG00000025403	Shmt2	10	-	127517123	127522444	protein_coding	91.4894	96.7513	89.6852	173.304	172.28	165.273	0.544065	6.65861e-25	4.935e-23
	ENSMUSG00000022234	Cct5	15	-	31590800	31601804	protein_coding	246.318	241.69	235.868	423.537	425.134	454.223	0.555601	1.03921e-24	7.67621e-23
	ENSMUSG00000020034	Tcp11l2	10	+	84576626	84614359	protein_coding	3.52741	3.93927	3.5499	0.664651	0.835734	0.842545	4.65525	1.05474e-24	7.76483e-23
	ENSMUSG00000028539	Artn	4	-	117926162	117929763	protein_coding	4.72391	5.4706	5.35461	14.7814	13.5495	11.6565	0.389309	1.09373e-24	8.02504e-23
	ENSMUSG00000039081	Zfp503	14	-	21983959	21989601	protein_coding	5.6771	5.97727	5.82042	12.604	12.8926	11.6876	0.470379	1.23884e-24	9.05957e-23
	ENSMUSG00000026979	Psd4	2	+	24367580	24414954	protein_coding	0.126581	0.098149	0.141495	1.94288	2.00689	1.51587	0.0720981	1.3572e-24	9.89226e-23
	ENSMUSG00000055322	Tns1	1	-	73910231	74124449	protein_coding	0.35543	0.427241	0.366449	1.74929	1.9842	1.61734	0.219133	1.47712e-24	1.07308e-22
	ENSMUSG00000038550	Ciart	3	-	95878503	95882251	protein_coding	0.981108	1.08087	0.91986	5.0097	6.13667	4.81241	0.188372	1.81298e-24	1.31274e-22
	ENSMUSG00000059401	Mamld1	X	+	71050256	71156056	protein_coding	2.39215	2.23493	2.34824	0.128832	0.219806	0.312829	10.1311	1.84869e-24	1.33421e-22
	ENSMUSG00000038879	Nipal2	15	-	34572799	34679212	protein_coding	2.51802	2.64386	2.69826	7.06856	5.97224	7.38832	0.385654	1.94434e-24	1.39865e-22
	ENSMUSG00000031960	Aars	8	+	111033144	111057664	protein_coding	52.8554	56.1901	51.7393	95.6521	100.08	92.6608	0.557566	2.00619e-24	1.43844e-22
	ENSMUSG00000017830	Dhx58	11	-	100694884	100704271	protein_coding	5.49331	5.93725	5.35776	1.50659	1.82981	1.15504	3.71968	2.15251e-24	1.53835e-22
	ENSMUSG00000022296	Baalc	15	+	38933144	38952912	protein_coding	1.07401	0.684337	1.08796	4.65336	4.99204	4.55988	0.202055	2.56016e-24	1.82376e-22
	ENSMUSG00000035547	Capn5	7	-	98121559	98178274	protein_coding	32.1933	29.7945	30.9709	17.4222	17.4701	14.9956	1.86283	2.62765e-24	1.8658e-22
	ENSMUSG00000001995	Sipa1l2	8	-	125418063	125569808	protein_coding	1.82177	1.66575	1.73843	5.30033	4.5953	4.24655	0.370864	2.77856e-24	1.96661e-22
	ENSMUSG00000020889	Nr1d1	11	-	98767932	98775333	protein_coding	13.3038	12.8259	12.4409	5.13772	5.52888	5.01841	2.45629	2.94942e-24	2.08085e-22
	ENSMUSG00000053550	Shisa7	7	-	4825552	4844696	protein_coding	1.01274	1.25602	0.972769	0.166345	0.084948	0.022151	10.7813	3.66729e-24	2.57905e-22
	ENSMUSG00000062397	Zfp706	15	-	36997027	37007773	protein_coding	28.6833	28.6984	27.6081	50.9891	51.5652	50.9944	0.553591	3.79711e-24	2.66185e-22
	ENSMUSG00000026768	Itga8	2	-	12106632	12301922	protein_coding	0.409997	0.4563	0.319239	0.018385	0.018871	0	18.0733	4.05702e-24	2.83502e-22
	ENSMUSG00000028599	Tnfrsf1b	4	-	145213463	145246870	protein_coding	38.2351	36.6565	40.3794	19.417	20.1988	18.6779	1.97692	4.45601e-24	3.10398e-22
	ENSMUSG00000020135	Apc2	10	+	80295977	80318263	protein_coding	1.70598	1.78621	2.21746	0.510715	0.484738	0.351905	4.16714	5.16679e-24	3.58774e-22
	ENSMUSG00000031167	Rbm3	X	-	8138975	8145880	protein_coding	124.523	124.767	121.274	215.989	236.671	235.304	0.538659	5.49739e-24	3.8053e-22
	ENSMUSG00000006931	P3h4	11	-	100408456	100414836	protein_coding	3.0343	3.06475	2.17616	0.201149	0.138482	0.030542	20.754	5.90806e-24	4.07674e-22
	ENSMUSG00000028497	Hacd4	4	-	88396144	88438928	protein_coding	3.20448	3.33259	3.15404	7.30465	7.69901	7.67071	0.42816	6.02397e-24	4.14374e-22
	ENSMUSG00000030465	Psd3	8	-	67689082	68212027	protein_coding	2.05944	1.65677	1.7665	0.128526	0.053293	0.029384	22.8551	6.06677e-24	4.16018e-22
	ENSMUSG00000074151	Nlrc5	8	+	94434356	94527272	protein_coding	4.47701	4.45108	4.87729	2.08067	1.72859	1.67932	2.50705	6.80952e-24	4.655e-22
	ENSMUSG00000027931	Npr1	3	-	90450591	90465866	protein_coding	0.734288	0.599694	0.761966	0.027663	0.053948	0.016142	16.6411	8.05269e-24	5.48779e-22
	ENSMUSG00000001467	Cyp51	5	-	4081145	4104746	protein_coding	14.6593	16.0044	15.2333	28.2439	29.687	32.9573	0.505146	8.29574e-24	5.63598e-22
	ENSMUSG00000032198	Dock6	9	-	21799860	21852635	protein_coding	4.26755	5.19148	4.77332	2.31341	1.36788	1.62522	2.6726	1.11249e-23	7.53481e-22
	ENSMUSG00000019818	Cd164	10	+	41519414	41531048	protein_coding	214.018	218.703	219.001	115.714	119.982	121.221	1.82591	1.11682e-23	7.54096e-22
	ENSMUSG00000039621	Prex1	2	-	166566342	166713832	protein_coding	1.50019	0.753239	1.01824	0.124536	0.145167	0.10681	8.12193	1.13765e-23	7.6581e-22
	ENSMUSG00000045394	Epcam	17	+	87635979	87651129	protein_coding	224.414	234.276	229.979	126.122	140.551	103.998	1.85783	1.67209e-23	1.12214e-21
	ENSMUSG00000029287	Tgfbr3	5	-	107106570	107289629	protein_coding	1.15153	0.903565	1.12261	0.116383	0.148371	0.293284	5.45493	1.80326e-23	1.20648e-21
	ENSMUSG00000006494	Pdk1	2	+	71873224	71903858	protein_coding	13.3819	11.7121	13.024	25.0484	25.1271	24.361	0.511597	1.97282e-23	1.31593e-21
	ENSMUSG00000027828	Ssr3	3	-	65379655	65392623	protein_coding	112.969	118.905	119.924	201.519	205.317	212.807	0.567764	2.0999e-23	1.39646e-21
	ENSMUSG00000042129	Rassf4	6	-	116633008	116673952	protein_coding	0.262824	0.364575	0.332463	0.008706	0.016978	0.010194	15.0257	2.15949e-23	1.43177e-21
	ENSMUSG00000001415	Smg5	3	+	88336260	88362338	protein_coding	30.4732	32.0174	30.0637	55.8489	53.7009	54.4078	0.564581	2.18659e-23	1.44538e-21
	ENSMUSG00000027770	Dhx36	3	-	62468013	62507004	protein_coding	12.0767	12.6417	12.0645	22.3231	21.8222	23.607	0.543105	2.40768e-23	1.58676e-21
	ENSMUSG00000049804	Armcx4	X	+	134686519	134696757	protein_coding	1.94269	2.47579	2.26024	0.601247	0.679151	0.636931	3.44509	2.67422e-23	1.75716e-21
	ENSMUSG00000027499	Pkia	3	+	7366669	7445366	protein_coding	5.03378	5.08328	4.21434	12.2362	11.9591	11.4273	0.402815	2.77769e-23	1.81972e-21
	ENSMUSG00000026255	Efhd1	1	+	87264363	87310839	protein_coding	0.937311	0.704094	1.18234	0.045501	0	0	37.7974	4.48403e-23	2.92886e-21
	ENSMUSG00000031748	Gnao1	8	+	93809966	93969388	protein_coding	0.937582	0.718707	0.691498	0.079778	0.049619	0.065003	10.5962	4.70259e-23	3.06252e-21
	ENSMUSG00000027333	Smox	2	+	131491496	131525922	protein_coding	44.1386	37.5091	41.6622	16.8375	20.109	14.6876	2.38734	7.12396e-23	4.62574e-21
	ENSMUSG00000031785	Adgrg1	8	+	94974751	95014217	protein_coding	3.54465	3.30802	4.03684	0.888093	0.803491	0.605493	4.69237	7.50982e-23	4.86194e-21
	ENSMUSG00000034926	Dhcr24	4	+	106561038	106589113	protein_coding	37.1961	38.4616	36.1076	67.0474	65.2296	69.0233	0.555283	7.62935e-23	4.92485e-21
	ENSMUSG00000021567	Nkd2	13	-	73818534	73847631	protein_coding	0.10453	0.017937	0.10619	1.18509	1.49415	1.02166	0.0693283	8.34581e-23	5.37158e-21
	ENSMUSG00000022510	Trp63	16	+	25683763	25892102	protein_coding	1.83226	1.61212	1.53133	0.210274	0.153655	0.092352	10.2939	8.71634e-23	5.59371e-21
	ENSMUSG00000026321	Tnfrsf11a	1	+	105780718	105847981	protein_coding	1.7189	1.60053	2.11854	0.255035	0.300789	0.352217	5.82914	1.06924e-22	6.84191e-21
	ENSMUSG00000027601	Mtfr1	3	+	19187327	19220817	protein_coding	21.8505	24.3944	23.0674	56.2549	43.1842	44.302	0.48231	1.17573e-22	7.49359e-21
	ENSMUSG00000003526	Prodh	16	-	18060357	18090203	protein_coding	4.22865	4.19714	3.69103	9.65589	12.3147	12.6959	0.350088	1.1779e-22	7.49359e-21
	ENSMUSG00000034586	Hid1	11	-	115347707	115367756	protein_coding	2.82507	2.63194	2.89235	0.650207	0.519246	0.703283	4.40385	1.19115e-22	7.54647e-21
	ENSMUSG00000063146	Clip2	5	-	134489383	134552434	protein_coding	26.896	28.0352	27.6055	15.0809	13.9515	13.7092	1.93041	1.19306e-22	7.54647e-21
	ENSMUSG00000012428	Steap4	5	+	7960457	7982213	protein_coding	0.560182	0.612496	0.582167	0.053238	0.034763	0.042168	11.1435	1.21628e-22	7.67126e-21
	ENSMUSG00000039137	Whrn	4	-	63414910	63495991	protein_coding	0.719371	0.783426	0.868656	0	0.062888	0.101384	12.3613	1.32918e-22	8.35939e-21
	ENSMUSG00000006218	Fam131c	4	+	141368220	141384175	protein_coding	5.65016	5.48627	4.94472	0.156983	0.267752	0	35.4298	1.57668e-22	9.88773e-21
	ENSMUSG00000021097	Clmn	12	-	104763117	104865076	protein_coding	0.680728	0.764586	0.640194	0.106371	0.294798	0.138186	3.71562	1.60812e-22	1.00562e-20
	ENSMUSG00000005803	Sqor	2	+	122765237	122809569	protein_coding	10.1927	9.98128	10.5146	3.48148	3.28418	2.98073	3.14212	1.64759e-22	1.02739e-20
	ENSMUSG00000039814	Xkr5	8	-	18932729	18950975	protein_coding	0.843523	0.663781	0.4969	3.04378	3.56378	2.94549	0.212271	1.76256e-22	1.09597e-20
	ENSMUSG00000021903	Galnt15	14	+	32028989	32062197	protein_coding	2.60657	2.99697	2.80165	0.882465	0.907246	0.90088	3.1005	2.70901e-22	1.67974e-20
	ENSMUSG00000028545	Bend5	4	+	111415006	111460298	protein_coding	14.3002	13.8903	13.4117	4.30253	4.87849	4.48874	3.0389	2.85019e-22	1.76231e-20
	ENSMUSG00000027667	Zfp639	3	+	32510259	32520833	protein_coding	14.742	15.8218	15.9316	31.8737	30.527	30.2743	0.501865	2.89556e-22	1.78535e-20
	ENSMUSG00000026576	Atp1b1	1	-	164437109	164458355	protein_coding	3.196	2.91817	3.45657	9.12436	8.60735	10.2143	0.343178	4.4095e-22	2.71122e-20
	ENSMUSG00000041827	Oasl1	5	+	114923240	114937915	protein_coding	8.31006	17.0856	8.46761	1.49241	2.00702	1.78866	6.3732	4.4616e-22	2.73111e-20
	ENSMUSG00000038539	Atf5	7	-	44812256	44816658	protein_coding	8.53922	8.59585	7.47927	21.6188	22.5494	17.6436	0.398506	4.46665e-22	2.73111e-20
	ENSMUSG00000027673	Ndufb5	3	+	32736990	32751566	protein_coding	16.2861	17.2452	16.3253	34.8045	36.6961	38.9961	0.451353	4.68501e-22	2.85669e-20
	ENSMUSG00000034220	Gpc1	1	+	92831645	92860779	protein_coding	37.0446	37.0041	38.0442	68.5796	68.8344	61.6572	0.563145	4.73828e-22	2.88119e-20
	ENSMUSG00000046329	Slc25a23	17	-	57043711	57059863	protein_coding	1.59458	2.17825	1.9187	0.345332	0.415579	0.409016	4.76823	5.4506e-22	3.3052e-20
	ENSMUSG00000044921	Rassf9	10	+	102512222	102549736	protein_coding	0.38994	0.327693	0.446437	0.021246	0.010359	0.040065	11.7446	5.92604e-22	3.58363e-20
	ENSMUSG00000060802	B2m	2	+	122147686	122153083	protein_coding	342.057	357.033	351.545	198.82	193.723	186.635	1.81397	7.19379e-22	4.33835e-20
	ENSMUSG00000027656	Ccn5	2	+	163820861	163833146	protein_coding	1.55971	1.55145	1.99969	0.065105	0.181371	0.133929	12.5263	7.7237e-22	4.64519e-20
	ENSMUSG00000031530	Dusp4	8	+	34807297	34819894	protein_coding	29.6504	30.3036	30.8744	15.5317	15.9172	14.2757	1.98578	7.96991e-22	4.78021e-20
	ENSMUSG00000039828	Wdr70	15	-	7873055	8099209	protein_coding	18.156	16.4347	16.5524	35.4591	36.8402	34.0981	0.480826	1.00448e-21	6.00833e-20
	ENSMUSG00000037921	Ddx60	8	+	61928087	62038244	protein_coding	4.21302	4.39326	4.53466	1.75727	1.43163	1.42286	2.83749	1.05832e-21	6.31321e-20
	ENSMUSG00000037736	Limch1	5	+	66745827	67057158	protein_coding	0.258525	0.270081	0.286254	0	0	0.008639	21.8655	1.2108e-21	7.20328e-20
	ENSMUSG00000001918	Slc1a5	7	+	16781340	16798274	protein_coding	23.4008	23.7566	23.7177	42.7781	43.4883	41.5253	0.554719	1.41213e-21	8.37838e-20
	ENSMUSG00000032068	Plet1	9	+	50494525	50505482	protein_coding	63.8181	62.1367	65.0413	34.5386	33.167	32.6471	1.90298	1.47232e-21	8.71202e-20
	ENSMUSG00000014599	Csf1	3	-	107741048	107760469	protein_coding	53.1937	51.8528	49.2678	95.6928	86.461	89.0285	0.56909	1.51725e-21	8.95383e-20
	ENSMUSG00000000693	Loxl3	6	+	83034173	83052562	protein_coding	1.61278	2.02096	2.20019	0.495671	0.23561	0.524635	4.56012	1.59747e-21	9.40203e-20
	ENSMUSG00000025986	Slc39a10	1	-	46807544	46892852	protein_coding	8.8806	10.2649	9.62012	18.2238	17.3332	18.6117	0.531297	1.61059e-21	9.45397e-20
	ENSMUSG00000027699	Ect2	3	-	27097222	27153878	protein_coding	41.0035	41.638	48.6247	73.4294	99.1201	94.9275	0.490814	1.83937e-21	1.07682e-19
	ENSMUSG00000041417	Pik3r1	13	-	101680563	101768217	protein_coding	6.96289	7.08507	6.81326	3.30949	3.23935	3.31925	2.11063	1.8456e-21	1.0776e-19
	ENSMUSG00000035042	Ccl5	11	-	83525778	83530518	protein_coding	16.7799	18.1322	15.8152	3.31022	2.3816	4.06469	5.18646	2.04542e-21	1.1911e-19
	ENSMUSG00000028163	Nfkb1	3	-	135584655	135691547	protein_coding	46.3605	42.7218	51.1107	84.1492	87.5428	84.1154	0.548094	2.37324e-21	1.37836e-19
	ENSMUSG00000002459	Rgs20	1	-	4909576	5070285	protein_coding	4.63267	4.74326	5.53853	1.17361	0.891806	1.14701	4.60904	3.07805e-21	1.783e-19
	ENSMUSG00000022307	Oxr1	15	+	41447482	41861048	protein_coding	20.0881	21.0121	20.5219	35.1408	35.106	35.4254	0.583262	3.14487e-21	1.81692e-19
	ENSMUSG00000044461	Shisa2	14	+	59625308	59631660	protein_coding	0.863854	1.01255	0.842875	0.062489	0.052746	0	18.9299	3.35376e-21	1.93254e-19
	ENSMUSG00000032661	Oas3	5	-	120753098	120777661	protein_coding	15.0053	13.4267	14.834	7.44034	6.43438	6.76002	2.09516	3.61154e-21	2.07565e-19
	ENSMUSG00000039145	Camk1d	2	-	5293457	5714515	protein_coding	0.520362	0.367713	0.499274	0.027546	0.019587	0.042964	11.8017	3.88677e-21	2.22801e-19
	ENSMUSG00000075254	Heg1	16	+	33684370	33771576	protein_coding	13.2309	11.9461	13.131	7.07215	6.38097	7.1352	1.85941	3.93863e-21	2.25188e-19
	ENSMUSG00000000120	Ngfr	11	-	95568818	95587735	protein_coding	0.22623	0.235249	0.306361	0	0	0	26.5947	4.1414e-21	2.36167e-19
	ENSMUSG00000037400	Atp11b	3	+	35754106	35856276	protein_coding	18.1637	19.4449	19.3408	32.2232	35.2724	29.5796	0.58678	5.31126e-21	3.02097e-19
	ENSMUSG00000092541	Gm20537	9	-	88407432	88456616	protein_coding	1.86599	1.32031	0.924193	0	0.011924	0.026955	60.1126	5.41113e-21	3.06984e-19
	ENSMUSG00000020241	Col6a2	10	-	76595762	76623630	protein_coding	0.772625	0.870695	0.782092	0.014241	0.066985	0.013542	19.6798	5.62769e-21	3.18449e-19
	ENSMUSG00000019846	Lama4	10	+	38965515	39110188	protein_coding	0.203725	0.214753	0.185248	0	0	0	21.1242	7.0922e-21	4.00291e-19
	ENSMUSG00000037306	Man1c1	4	-	134561690	134704290	protein_coding	0.879416	0.765513	0.895821	0.088026	0.121618	0.14	6.77148	7.42631e-21	4.18077e-19
	ENSMUSG00000045348	Nyap1	5	-	137729899	137741607	protein_coding	13.6494	13.4808	14.0821	5.73103	6.549	6.01701	2.25035	7.46839e-21	4.19373e-19
	ENSMUSG00000003541	Ier3	17	+	35821684	35822923	protein_coding	124.354	117.589	114.568	59.0541	65.6804	53.3676	2.00155	7.93965e-21	4.44701e-19
	ENSMUSG00000011752	Pgam1	19	+	41911923	41918660	protein_coding	200.496	184.382	200.19	343.788	332.347	341.757	0.574796	9.76314e-21	5.45447e-19
	ENSMUSG00000043903	Zfp469	8	+	122269569	122272650	lincRNA	3.15329	3.23288	3.15254	7.75509	7.73329	8.29763	0.401776	1.03626e-20	5.77471e-19
	ENSMUSG00000027514	Zbp1	2	-	173206612	173218923	protein_coding	4.76551	3.873	4.83168	1.32041	1.11865	1.86529	3.1147	1.33964e-20	7.44651e-19
	ENSMUSG00000037185	Krt80	15	-	101347444	101370162	protein_coding	12.7968	13.0958	12.9623	27.1507	28.6184	24.3997	0.484856	1.37699e-20	7.63485e-19
	ENSMUSG00000047180	Neurl3	1	-	36264597	36274679	protein_coding	40.1197	40.3175	41.2342	21.5878	22.303	20.0581	1.90221	1.43101e-20	7.91445e-19
	ENSMUSG00000069094	Pde7a	3	-	19223108	19311322	protein_coding	10.1782	14.4969	13.0958	23.5885	22.6538	21.531	0.557508	1.53145e-20	8.44868e-19
	ENSMUSG00000020592	Sdc1	12	+	8771323	8793715	protein_coding	101.115	94.5859	84.9673	48.9485	51.2393	45.7001	1.92367	1.6869e-20	9.283e-19
	ENSMUSG00000056758	Hmga2	10	-	120361275	120476469	protein_coding	42.819	46.3098	43.5108	24.126	23.789	24.6154	1.8284	1.8143e-20	9.95917e-19
	ENSMUSG00000022033	Pbk	14	+	65805837	65817822	protein_coding	33.1523	34.0986	33.298	58.1215	60.2307	64.7519	0.549209	2.19302e-20	1.20081e-18
	ENSMUSG00000021306	Gpr137b	13	-	13357620	13394014	protein_coding	24.1714	25.1533	24.9325	13.1505	12.6882	12.1284	1.95508	2.20026e-20	1.20179e-18
	ENSMUSG00000072214	Sept5	16	-	18620502	18629954	protein_coding	9.90203	9.99316	10.2675	3.43285	3.8875	3.17509	2.86854	2.22634e-20	1.21303e-18
	ENSMUSG00000049940	Pgrmc2	3	-	41066326	41083046	protein_coding	14.8595	14.7187	14.1356	25.8477	28.2033	26.8256	0.54067	2.31509e-20	1.25826e-18
	ENSMUSG00000026259	Ngef	1	-	87476834	87573870	protein_coding	5.64524	6.2996	6.08195	2.17479	2.30559	1.81973	2.85252	2.44295e-20	1.32449e-18
	ENSMUSG00000027746	Ufm1	3	-	53853376	53863830	protein_coding	4.69623	5.11773	4.83751	9.3427	10.0416	9.92142	0.500464	2.69173e-20	1.45578e-18
	ENSMUSG00000035835	Plppr3	10	-	79860475	79874634	protein_coding	1.80276	1.1323	1.68165	0.018361	0.120929	0.127141	15.6755	2.73313e-20	1.47455e-18
	ENSMUSG00000028542	Slc6a9	4	+	117834506	117875198	protein_coding	5.09771	5.63135	5.34421	12.7569	12.54	10.6914	0.447086	2.80302e-20	1.50856e-18
	ENSMUSG00000000154	Slc22a18	7	+	143473736	143499334	protein_coding	3.94821	3.68371	4.17842	0.934686	0.664783	0.941051	4.6062	2.87225e-20	1.54205e-18
	ENSMUSG00000033590	Myo5c	9	+	75232020	75305451	protein_coding	1.81775	2.24026	2.09912	0.674873	0.435711	0.411788	3.9856	3.07699e-20	1.64795e-18
	ENSMUSG00000038893	Fam117a	11	+	95337018	95381872	protein_coding	1.41586	1.58452	1.76012	0.320765	0.293142	0.382668	4.66649	3.09956e-20	1.65601e-18
	ENSMUSG00000062070	Pgk1	X	+	106187100	106203699	protein_coding	452.474	440.272	476.393	760.941	771.037	832.27	0.579107	3.77193e-20	2.01036e-18
	ENSMUSG00000048106	4632415L05Rik	3	+	19894886	19898984	lincRNA	3.24512	3.37889	3.39504	7.83392	7.36641	7.17166	0.448578	4.22769e-20	2.24782e-18
	ENSMUSG00000057098	Ebf1	11	+	44617317	45008091	protein_coding	1.65408	1.60381	1.27374	0.33737	0.359961	0.551201	3.56787	4.58284e-20	2.43078e-18
	ENSMUSG00000053846	Lipg	18	-	74939322	74961263	protein_coding	20.7596	20.4604	20.4714	36.5619	35.2976	36.5962	0.568936	5.13292e-20	2.716e-18
	ENSMUSG00000031358	Msl3	X	-	168654117	168673898	protein_coding	10.5726	9.71231	8.79251	20.4023	19.0154	21.3265	0.478944	6.04623e-20	3.1916e-18
	ENSMUSG00000027710	Acad9	3	+	36065979	36092853	protein_coding	13.2739	13.4105	12.2611	26.8789	21.0844	23.6992	0.543648	8.2023e-20	4.31935e-18
	ENSMUSG00000031383	Dusp9	X	+	73639419	73643514	protein_coding	12.7709	12.7755	12.5515	22.6574	25.2474	23.9195	0.530628	8.28613e-20	4.35308e-18
	ENSMUSG00000021803	Cdhr1	14	-	37077857	37098347	protein_coding	1.52366	1.44146	1.52563	0.31681	0.389264	0.253485	4.56845	9.70299e-20	5.08529e-18
	ENSMUSG00000034917	Tjp3	10	-	81273207	81291581	protein_coding	9.603	8.71925	10.2493	3.85243	4.2029	3.44425	2.48071	1.21468e-19	6.35094e-18
	ENSMUSG00000034353	Ramp1	1	+	91179822	91225196	protein_coding	0.821693	0.827955	1.26818	0.076748	0.091161	0.020171	13.5172	1.34877e-19	7.03534e-18
	ENSMUSG00000004897	Hdgf	3	+	87906321	87916132	protein_coding	167.223	167.374	163.425	264.544	278.654	285.375	0.601074	1.43859e-19	7.48613e-18
	ENSMUSG00000040618	Pck2	14	+	55540266	55551242	protein_coding	16.7684	17.7631	17.5354	29.5729	29.0335	25.8253	0.616811	1.49198e-19	7.74564e-18
	ENSMUSG00000024253	Dync2li1	17	+	84626496	84655588	protein_coding	4.80004	5.06725	4.54851	1.032	1.02942	0.61462	5.33835	1.64249e-19	8.50695e-18
	ENSMUSG00000032717	Mdfi	17	-	47815328	47834691	protein_coding	0.544028	0.673201	0.822487	0.032869	0	0	32.9211	1.77223e-19	9.15734e-18
	ENSMUSG00000031093	Dock11	X	+	35888832	36076562	protein_coding	3.89534	4.08627	3.95644	8.63817	7.70329	7.49096	0.501544	1.79535e-19	9.25511e-18
	ENSMUSG00000015085	Entpd2	2	+	25395874	25401321	protein_coding	0.935057	1.12525	0.959518	0.144063	0	0.068754	12.5602	1.86387e-19	9.58589e-18
	ENSMUSG00000019997	Ccn2	10	+	24595442	24598683	protein_coding	78.1378	80.799	73.0283	127.275	142.165	140.086	0.566455	2.00063e-19	1.02652e-17
	ENSMUSG00000066363	Serpina3f	12	+	104214544	104221129	protein_coding	0	0	0	0.334149	0.315176	0.356173	0.0289716	2.0284e-19	1.03835e-17
	ENSMUSG00000051855	Mest	6	+	30723547	30748465	protein_coding	4.7613	4.62824	4.6942	1.37829	1.38011	1.56935	3.23877	2.16887e-19	1.10768e-17
	ENSMUSG00000034349	Smc4	3	+	69004738	69034623	protein_coding	60.204	54.0964	70.3172	117.939	117.967	110.233	0.533403	2.41679e-19	1.23144e-17
	ENSMUSG00000028194	Ddah1	3	+	145758675	145894277	protein_coding	32.0063	30.3545	31.2434	52.5557	51.882	54.9945	0.587187	2.50531e-19	1.2736e-17
	ENSMUSG00000025203	Scd2	19	+	44293674	44306864	protein_coding	61.7924	58.3931	58.8533	126.275	99.1065	106.414	0.539647	2.71301e-19	1.37601e-17
	ENSMUSG00000038736	Nudcd1	15	-	44373163	44428307	protein_coding	12.9033	14.7086	13.5974	27.1827	24.4839	28.1904	0.51622	2.86977e-19	1.45217e-17
	ENSMUSG00000074794	Arrdc3	13	+	80883384	80896042	protein_coding	7.71677	7.50751	7.88877	3.23619	3.2616	3.43103	2.32387	2.88219e-19	1.45511e-17
	ENSMUSG00000028270	Gbp2	3	+	142620602	142638008	protein_coding	15.958	14.5142	15.6868	6.72722	7.48939	6.94642	2.17944	2.90139e-19	1.46145e-17
	ENSMUSG00000040811	Eml2	7	+	19176421	19206482	protein_coding	56.8985	50.0102	57.0946	29.0243	29.2535	26.6022	1.93185	2.94294e-19	1.47899e-17
	ENSMUSG00000030091	Nup210	6	-	91013068	91116829	protein_coding	12.7018	11.9047	12.2446	18.6532	19.127	17.0813	0.671891	4.09424e-19	2.0529e-17
	ENSMUSG00000032899	Styk1	6	-	131299142	131353597	protein_coding	5.95134	5.39538	5.68084	1.85275	1.7051	1.99676	3.05439	4.37625e-19	2.18932e-17
	ENSMUSG00000006360	Crip1	12	+	113146316	113153879	protein_coding	56.5217	48.0426	54.4964	17.6765	21.3884	19.9471	2.69453	4.47709e-19	2.23469e-17
	ENSMUSG00000029392	Rilpl1	5	-	124493080	124531391	protein_coding	4.81516	5.14501	5.38945	1.61048	1.10317	1.17107	3.92866	4.53286e-19	2.25741e-17
	ENSMUSG00000024621	Csf1r	18	+	61100598	61132149	protein_coding	1.48776	1.83208	1.20798	0.449106	0.394958	0.456916	3.42441	4.63037e-19	2.30076e-17
	ENSMUSG00000022223	Sdr39u1	14	-	55897283	55900293	protein_coding	8.89042	7.79728	7.9383	23.7978	24.4571	21.0815	0.355446	4.67417e-19	2.3173e-17
	ENSMUSG00000074305	Peak1	9	-	56201126	56418067	protein_coding	22.0723	22.2318	22.7851	12.8043	12.7613	12.495	1.76209	5.78682e-19	2.86246e-17
	ENSMUSG00000091243	Vgll3	16	+	65815257	65866368	protein_coding	2.69072	2.00466	2.13779	0.576459	0.647909	0.670475	3.56557	6.13144e-19	3.02613e-17
	ENSMUSG00000040653	Ppp1r14c	10	+	3366057	3464975	protein_coding	2.55877	2.54184	2.61217	0.19828	0.51011	0.277653	7.62052	6.54314e-19	3.22209e-17
	ENSMUSG00000056019	Zfp709	8	+	71882019	71895727	protein_coding	0.372159	0.608476	0.424417	0.027392	0.022868	0.032399	12.738	8.01735e-19	3.93924e-17
	ENSMUSG00000035769	Xylb	9	+	119357381	119393797	protein_coding	1.05307	0.872474	1.01165	0.148681	0.171341	0.130924	6.1695	8.98518e-19	4.40494e-17
	ENSMUSG00000019978	Epb41l2	10	+	25359798	25523519	protein_coding	111.503	93.9248	99.4808	191.164	155.106	154.384	0.609044	9.01989e-19	4.4073e-17
	ENSMUSG00000038375	Trp53inp2	2	+	155381059	155389850	protein_coding	6.16753	5.06262	6.16382	2.03048	2.05414	2.13116	2.78972	9.03005e-19	4.4073e-17
	ENSMUSG00000033209	Ttc28	5	+	110879803	111289780	protein_coding	0.78732	0.829127	0.613555	0.180465	0.142421	0.089454	5.1092	9.77314e-19	4.75943e-17
	ENSMUSG00000017978	Cadps2	6	-	23262773	23839421	protein_coding	1.28612	1.21707	1.1877	0.203717	0.285239	0.179117	5.33023	9.88716e-19	4.80433e-17
	ENSMUSG00000110618	Gm39822	11	+	51898966	51909624	lincRNA	0.154498	0.158976	0.084799	1.09796	1.50062	0.997182	0.118119	1.0888e-18	5.27901e-17
	ENSMUSG00000039202	Abhd2	7	+	79273199	79365508	protein_coding	57.8046	54.9314	57.5454	34.0798	33.1675	32.3544	1.70941	1.09187e-18	5.28226e-17
	ENSMUSG00000043885	Slc36a4	9	+	15709738	15743361	protein_coding	1.04528	1.3111	0.956861	0.114502	0.099239	0.076243	10.4482	1.38885e-18	6.70424e-17
	ENSMUSG00000028124	Gclm	3	+	122245557	122270732	protein_coding	5.86484	5.93483	6.09063	11.4029	11.0536	11.6285	0.525291	1.4153e-18	6.81699e-17
	ENSMUSG00000037106	Fer1l6	15	+	58510048	58665092	protein_coding	0.31326	0.278928	0.370512	0.019652	0.019194	0.047925	8.50125	1.47801e-18	7.10348e-17
	ENSMUSG00000030852	Tacc2	7	+	130577438	130764785	protein_coding	23.0623	23.1918	24.5588	13.8588	14.3975	12.6535	1.73042	1.55849e-18	7.47397e-17
	ENSMUSG00000027168	Pax6	2	+	105668900	105697364	protein_coding	0.394305	0.625087	0.648211	0	0.035022	0	26.1081	1.69265e-18	8.09972e-17
	ENSMUSG00000022483	Col2a1	15	-	97975602	98004695	protein_coding	0.577699	0.578265	0.798853	0.022037	0	0.039099	21.7786	1.82821e-18	8.72941e-17
	ENSMUSG00000056025	Clca3a1	3	-	144729677	144760977	protein_coding	0.171022	0.201741	0.196562	0	0	0	19.9775	1.89252e-18	9.01689e-17
	ENSMUSG00000023009	Nckap5l	15	-	99422035	99457748	protein_coding	1.06572	0.801614	0.699912	0.131414	0.1243	0.157493	5.86012	2.26411e-18	1.07641e-16
	ENSMUSG00000008540	Mgst1	6	+	138140316	138156755	protein_coding	18.5855	15.7833	19.8249	6.65248	6.63343	5.47126	2.88621	2.27597e-18	1.07971e-16
	ENSMUSG00000040729	Cep126	9	-	8076461	8134294	protein_coding	1.58393	1.66196	1.94044	0.268424	0.352649	0.171917	6.33827	2.45483e-18	1.16055e-16
	ENSMUSG00000024493	Lars	18	-	42202298	42262194	protein_coding	40.4888	41.3947	39.6645	65.2081	68.4663	68.3245	0.601785	2.45691e-18	1.16055e-16
	ENSMUSG00000045027	Prss22	17	-	23993534	23998100	protein_coding	36.9425	38.5888	36.367	19.8254	18.2827	18.6088	1.97241	2.47672e-18	1.1674e-16
	ENSMUSG00000027679	Dnajc19	3	-	34056020	34081321	protein_coding	13.7729	13.8212	13.3545	29.9662	31.6399	32.446	0.435562	2.86246e-18	1.34634e-16
	ENSMUSG00000034271	Jdp2	12	+	85599027	85639878	protein_coding	13.7495	14.0029	14.4423	27.7688	26.9917	26.4178	0.519955	2.98151e-18	1.39934e-16
	ENSMUSG00000036109	Mbnl3	X	-	51117269	51206532	protein_coding	9.30908	10.419	9.87385	20.2556	16.7452	20.6414	0.513799	2.98923e-18	1.39998e-16
	ENSMUSG00000068874	Selenbp1	3	+	94933056	94944758	protein_coding	0.594968	0.761186	0.82132	0.049275	0	0	27.8458	3.26912e-18	1.52781e-16
	ENSMUSG00000024854	Pold4	19	+	4231899	4233634	protein_coding	56.7762	53.3402	54.3721	27.7766	28.3805	23.6788	2.05993	3.31955e-18	1.54631e-16
	ENSMUSG00000014313	Cox6c	15	-	35925886	35938246	protein_coding	93.7091	91.0032	93.4774	159.99	165.071	164.715	0.56802	3.32276e-18	1.54631e-16
	ENSMUSG00000033386	Frrs1	3	+	116859464	116908177	protein_coding	14.2251	13.6568	14.0225	21.9304	21.3397	22.6617	0.635738	3.46444e-18	1.60885e-16
	ENSMUSG00000047428	Dlk2	17	+	46297421	46303271	protein_coding	3.36504	3.04883	3.00378	9.22633	8.45386	9.64701	0.345344	3.47284e-18	1.60935e-16
	ENSMUSG00000022894	Adamts5	16	-	85856173	85901828	protein_coding	0.144544	0.216882	0.215611	0.015635	0.020904	0.006164	8.34955	3.66734e-18	1.69591e-16
	ENSMUSG00000022299	Slc25a32	15	-	39091231	39112716	protein_coding	5.27525	5.67626	5.65945	9.84418	10.5989	9.65767	0.552292	3.91297e-18	1.80571e-16
	ENSMUSG00000027375	Mal	2	-	127633226	127656695	protein_coding	5.62936	5.5202	5.7464	11.5372	11.538	12.9169	0.469877	4.49271e-18	2.0689e-16
	ENSMUSG00000046714	Foxc2	8	+	121116171	121118895	protein_coding	7.28173	7.21139	7.30116	2.96172	2.85859	2.58064	2.58859	5.21397e-18	2.39603e-16
	ENSMUSG00000073557	Ppp1r12b	1	-	134754658	134955942	protein_coding	52.7725	52.8489	49.0866	29.3611	29.9967	31.0657	1.71069	5.39704e-18	2.47499e-16
	ENSMUSG00000057751	Megf6	4	+	154170730	154275713	protein_coding	9.78214	9.9527	9.21986	5.7627	5.3038	4.37334	1.87363	5.83175e-18	2.66878e-16
	ENSMUSG00000040610	Tlx3	11	-	33200752	33203589	protein_coding	2.78913	2.45512	2.72866	0.311828	0.071544	0.274237	11.6388	6.512e-18	2.97391e-16
	ENSMUSG00000032812	Arap1	7	+	101348067	101412586	protein_coding	10.9724	11.3403	10.943	5.8769	5.5835	6.02245	1.90064	6.68203e-18	3.04523e-16
	ENSMUSG00000038777	Sema6c	3	+	95160457	95174024	protein_coding	3.4219	3.16661	2.97895	0.915777	1.0478	1.18845	3.01615	7.19797e-18	3.27359e-16
	ENSMUSG00000036632	Alg5	3	+	54735539	54751318	protein_coding	10.2125	12.3948	11.5842	23.108	24.5082	25.816	0.465838	7.26142e-18	3.29564e-16
	ENSMUSG00000026888	Grb14	2	-	64912476	65024987	protein_coding	2.45134	1.86199	1.95941	0.3486	0.241127	0.42077	6.05743	7.40898e-18	3.35569e-16
	ENSMUSG00000043079	Synpo	18	-	60593973	60660142	protein_coding	7.16581	7.13807	6.97388	3.01991	2.03519	1.67692	3.15109	7.4307e-18	3.35862e-16
	ENSMUSG00000017707	Serinc3	2	-	163623272	163645131	protein_coding	52.7837	55.4288	54.8317	32.3586	30.6974	32.5495	1.70516	7.58214e-18	3.41652e-16
	ENSMUSG00000017491	Rarb	14	-	16430839	16819156	protein_coding	1.43577	1.00923	1.11202	0	0.052933	0.098829	19.7347	7.58986e-18	3.41652e-16
	ENSMUSG00000000791	Il12rb1	8	+	70808449	70821424	protein_coding	2.32956	2.13683	2.80394	0.422874	0.502807	0.361646	5.54178	8.92338e-18	4.0086e-16
	ENSMUSG00000020142	Slc1a4	11	-	20302180	20332713	protein_coding	9.78739	11.2789	10.5894	21.3992	19.6685	18.2296	0.534083	9.09945e-18	4.07937e-16
	ENSMUSG00000022247	Brix1	15	-	10474779	10485947	protein_coding	13.9956	15.1041	15.4893	25.9007	26.9274	30.5005	0.535266	9.38423e-18	4.19849e-16
	ENSMUSG00000034485	Uaca	9	+	60794542	60880370	protein_coding	25.517	23.4557	25.2749	14.0181	12.7098	13.4028	1.84951	1.30104e-17	5.80904e-16
	ENSMUSG00000015944	Castor2	5	+	134099711	134144343	protein_coding	9.14532	8.43563	9.61345	4.84196	4.84182	4.75136	1.88207	1.31055e-17	5.83965e-16
	ENSMUSG00000028165	Cisd2	3	-	135406412	135423925	protein_coding	7.46661	8.24742	8.48058	14.3882	14.4196	14.1834	0.563085	1.40088e-17	6.22955e-16
	ENSMUSG00000027751	Supt20	3	+	54692807	54728766	protein_coding	21.1025	20.949	22.1909	37.5999	38.182	36.3243	0.573164	1.53422e-17	6.80871e-16
	ENSMUSG00000047501	Cldn4	5	-	134945119	134946934	protein_coding	251.661	253.298	241.411	142.044	152.356	148.375	1.68562	1.57003e-17	6.95363e-16
	ENSMUSG00000068587	Mgam	6	+	40628831	40769123	protein_coding	0.368518	0.278308	0.306206	0.017336	0	0.010253	17.0698	1.60137e-17	7.07817e-16
	ENSMUSG00000022261	Sdc2	15	+	32920723	33034935	protein_coding	17.1314	16.4724	16.5144	28.0199	28.805	29.5321	0.580506	1.73883e-17	7.67036e-16
	ENSMUSG00000028953	Abcf2	5	-	24565345	24577467	protein_coding	36.838	38.4427	38.4839	63.4568	62.3224	63.0791	0.602444	1.76151e-17	7.75487e-16
	ENSMUSG00000041084	Ostc	3	-	130695912	130709444	protein_coding	35.9558	33.8819	31.9657	59.2641	64.1431	62.6477	0.547242	1.90656e-17	8.37667e-16
	ENSMUSG00000031827	Cotl1	8	-	119809222	119840544	protein_coding	46.937	45.8947	36.7461	16.0053	21.6869	14.4332	2.48503	2.03362e-17	8.91713e-16
	ENSMUSG00000039704	Lmbrd2	15	+	9140550	9202483	protein_coding	8.76986	9.36319	9.61492	15.8262	15.5304	16.1596	0.584231	2.06563e-17	9.03949e-16
	ENSMUSG00000004791	Pgf	12	-	85166635	85177790	protein_coding	0.122887	0.133762	0.178663	2.04725	1.64213	1.07224	0.0971095	2.60935e-17	1.13807e-15
	ENSMUSG00000029769	Ccdc136	6	+	29396309	29426994	protein_coding	14.4387	12.6854	12.9222	6.55928	6.66026	6.18151	2.06249	2.61097e-17	1.13807e-15
	ENSMUSG00000022300	Dcaf13	15	+	39112865	39146856	protein_coding	31.2552	33.8957	32.025	55.1526	57.7721	59.0797	0.565038	2.87131e-17	1.24908e-15
	ENSMUSG00000024378	Stard4	18	-	33199355	33213862	protein_coding	11.0521	12.3261	11.8353	19.9245	21.8778	20.4587	0.565788	2.90075e-17	1.25939e-15
	ENSMUSG00000040749	Siah1b	X	-	164070705	164076493	protein_coding	2.34328	2.61571	3.10059	8.33697	9.21293	8.72378	0.307546	2.96486e-17	1.2847e-15
	ENSMUSG00000027200	Sema6d	2	+	124089969	124667770	protein_coding	0.379641	0.529967	0.416876	0.023448	0.034573	0.061937	9.04576	3.04635e-17	1.31741e-15
	ENSMUSG00000058258	Idi1	13	+	8885501	8892451	protein_coding	10.7907	12.6783	10.2404	21.0465	21.7542	24.5188	0.50096	3.1513e-17	1.36012e-15
	ENSMUSG00000066621	Tecpr1	5	-	144194442	144223615	protein_coding	9.49854	9.60263	9.51071	5.72501	5.04561	4.71864	1.84557	3.21419e-17	1.38455e-15
	ENSMUSG00000066026	Dhrs3	4	+	144892827	144928209	protein_coding	1.66176	2.06212	2.04891	0.206897	0.31896	0.33353	6.52448	3.34146e-17	1.43649e-15
	ENSMUSG00000022178	Ajuba	14	-	54567472	54577558	protein_coding	34.1157	31.0564	33.3099	52.7473	56.202	54.1796	0.60378	3.3478e-17	1.43649e-15
	ENSMUSG00000110126	Gm9347	7	+	136810909	136812515	processed_pseudogene	9.15767	8.76011	8.84213	17.8534	18.5741	19.5236	0.478553	3.52628e-17	1.51013e-15
	ENSMUSG00000022656	Nectin3	16	-	46387706	46498525	protein_coding	8.08687	8.09405	8.07878	3.88466	3.44197	4.31658	2.08081	3.66359e-17	1.56588e-15
	ENSMUSG00000048249	Crebrf	17	+	26715650	26776635	protein_coding	4.77647	5.65191	6.53236	3.59713	3.46144	2.32844	1.80426	3.7816e-17	1.61319e-15
	ENSMUSG00000022283	Pabpc1	15	-	36595661	36609668	protein_coding	777.355	835.402	861.275	1363.18	1323.54	1305.22	0.61976	4.27169e-17	1.81873e-15
	ENSMUSG00000038963	Slco4a1	2	+	180456245	180474867	protein_coding	0.732402	0.969259	0.778867	0.154714	0.123436	0.146388	5.52325	4.44423e-17	1.88854e-15
	ENSMUSG00000039159	Ube2h	6	-	30211289	30304539	protein_coding	28.4052	26.7092	27.9012	16.2416	15.8687	14.8161	1.76857	4.46648e-17	1.89434e-15
	ENSMUSG00000028015	Ctso	3	+	81932601	81956725	protein_coding	3.71363	3.98137	4.10754	1.25441	1.49565	1.40742	2.82569	4.96999e-17	2.10384e-15
	ENSMUSG00000068246	Apol9b	15	+	77729039	77736382	protein_coding	26.7635	26.8582	28.3606	10.3166	13.6085	12.607	2.2431	5.17326e-17	2.18568e-15
	ENSMUSG00000050232	Cxcr3	X	-	101731535	101734269	protein_coding	0.277177	0.533224	0.561213	0	0	0	46.7205	5.29825e-17	2.2342e-15
	ENSMUSG00000006143	Upk3bl	5	+	136054492	136064326	protein_coding	7.68107	6.65125	7.79397	1.71162	1.4753	1.90501	4.32577	5.34295e-17	2.24874e-15
	ENSMUSG00000023055	Calcoco1	15	-	102706777	102722178	protein_coding	18.7325	16.6309	18.0589	8.58271	9.90199	9.10686	1.93517	6.07289e-17	2.55108e-15
	ENSMUSG00000061048	Cdh3	8	+	106510891	106557297	protein_coding	0.801311	0.67402	0.760831	0.070555	0.1062	0.151733	6.32144	6.30213e-17	2.64233e-15
	ENSMUSG00000030342	Cd9	6	-	125460266	125494791	protein_coding	290.273	283.639	288.545	166.43	175.646	174.907	1.66821	7.05352e-17	2.95175e-15
	ENSMUSG00000022295	Atp6v1c1	15	+	38661933	38692446	protein_coding	20.3742	21.8532	20.1888	33.2046	32.7111	38.7098	0.596683	7.71024e-17	3.22045e-15
	ENSMUSG00000033166	Dis3	14	-	99075206	99099770	protein_coding	14.0083	14.4305	14.0349	23.6127	22.5645	25.2382	0.594912	8.5029e-17	3.54481e-15
	ENSMUSG00000040570	Rundc3b	5	-	8490334	8622952	protein_coding	4.46227	4.22293	4.49986	1.43806	1.45416	1.85606	2.76565	8.89637e-17	3.70183e-15
	ENSMUSG00000039934	Gsap	5	+	21186255	21315132	protein_coding	3.77286	4.13163	4.54372	1.40305	1.62668	1.55068	2.70653	9.26758e-17	3.84902e-15
	ENSMUSG00000026728	Vim	2	+	13573927	13582826	protein_coding	289.815	250.607	254.071	129.698	153.944	154.998	1.81121	9.80665e-17	4.06524e-15
	ENSMUSG00000012350	Ehf	2	-	103263433	103303278	protein_coding	14.2598	14.2137	14.5499	7.27719	7.75099	8.10232	1.85891	1.02859e-16	4.25589e-15
	ENSMUSG00000034706	Dnaic2	11	+	114727408	114757889	protein_coding	0.543144	0.339336	0.292059	0	0	0	40.1513	1.03159e-16	4.2603e-15
	ENSMUSG00000031381	Piga	X	+	164419787	164433916	protein_coding	2.2839	2.16862	2.43677	5.3633	5.70963	6.09362	0.402365	1.23886e-16	5.10671e-15
	ENSMUSG00000041351	Rap1gap	4	+	137664726	137729861	protein_coding	14.3892	13.098	13.9755	6.24911	5.58815	5.69327	2.36284	1.40396e-16	5.77646e-15
	ENSMUSG00000030921	Trim30a	7	-	104409025	104465193	protein_coding	1.2933	1.34873	1.62656	0.229466	0.317314	0.339769	4.68997	1.43481e-16	5.89235e-15
	ENSMUSG00000032902	Slc16a1	3	+	104638668	104658462	protein_coding	38.7921	39.5842	39.78	61.8419	63.2802	65.9351	0.618494	1.44592e-16	5.92691e-15
	ENSMUSG00000004952	Rasa4	5	+	136083916	136111860	protein_coding	39.409	37.8895	39.7247	21.7543	21.9435	22.8343	1.75856	1.48233e-16	6.06486e-15
	ENSMUSG00000042306	S100a14	3	+	90526856	90528837	protein_coding	15.7286	13.8775	14.6571	5.4266	5.7381	5.31161	2.68341	1.49031e-16	6.07924e-15
	ENSMUSG00000040264	Gbp2b	3	+	142594847	142619179	protein_coding	8.59987	8.28813	8.34242	3.74077	3.50057	3.59367	2.32493	1.49136e-16	6.07924e-15
	ENSMUSG00000037174	Elf2	3	-	51252720	51340663	protein_coding	24.6094	24.9661	24.6527	40.5741	41.2533	41.1614	0.603633	1.51915e-16	6.18107e-15
	ENSMUSG00000032548	Slco2a1	9	+	102988712	103096002	protein_coding	38.7058	37.8255	33.872	21.4892	21.1094	19.771	1.76978	1.57464e-16	6.395e-15
	ENSMUSG00000097084	Foxl1	8	+	121127940	121130644	protein_coding	1.84737	2.04714	2.43536	0.457466	0.486216	0.577917	4.09891	1.63726e-16	6.6371e-15
	ENSMUSG00000016382	Pls3	X	-	75785654	75875182	protein_coding	108.673	112.346	106.651	65.1785	59.8835	67.1607	1.70453	1.71389e-16	6.93496e-15
	ENSMUSG00000024909	Efemp2	19	+	5473954	5482517	protein_coding	21.331	19.41	17.3039	32.5122	30.576	30.3682	0.621212	1.77845e-16	7.18299e-15
	ENSMUSG00000039519	Cyp7b1	3	-	18071950	18243338	protein_coding	0.579123	0.391328	0.603227	0	0.025318	0.030711	18.6411	1.7944e-16	7.23411e-15
	ENSMUSG00000038203	Hoxa13	6	-	52257694	52260880	protein_coding	0.808454	1.0232	1.29793	0.085382	0.068234	0	17.2076	1.83701e-16	7.39237e-15
	ENSMUSG00000038545	Cul7	17	+	46650337	46664364	protein_coding	22.4435	20.6714	25.7702	12.9279	12.5557	11.0821	1.88315	2.0006e-16	8.03598e-15
	ENSMUSG00000047757	Fancb	X	+	164980592	164997272	protein_coding	1.8593	2.54218	2.22486	5.88223	5.85212	6.14143	0.371743	2.06033e-16	8.26084e-15
	ENSMUSG00000042207	Kdm5b	1	+	134560171	134635285	protein_coding	10.9242	11.6993	11.1897	6.7086	5.65183	6.97007	1.74805	2.13423e-16	8.54156e-15
	ENSMUSG00000036995	Asap3	4	+	136206365	136245216	protein_coding	8.21408	7.41267	8.66736	3.9902	3.79618	3.31596	2.185	2.17059e-16	8.67134e-15
	ENSMUSG00000027463	Slc52a3	2	+	151996511	152009258	protein_coding	1.98917	1.56984	1.15293	0.231362	0.302509	0.224308	6.01632	2.36597e-16	9.43473e-15
	ENSMUSG00000042734	Ttc9	12	+	81631249	81667557	protein_coding	40.9993	39.3418	40.1005	22.9807	23.5699	20.795	1.78806	2.51814e-16	1.00234e-14
	ENSMUSG00000036136	Fam110c	12	+	31073861	31080251	protein_coding	10.8151	10.4958	10.2876	5.21601	4.94306	5.23096	2.05113	2.55293e-16	1.01384e-14
	ENSMUSG00000069806	Cacng7	7	+	3332955	3368221	protein_coding	0.927747	0.858153	0.70076	0.038137	0.104785	0.045108	11.5427	2.55626e-16	1.01384e-14
	ENSMUSG00000035385	Ccl2	11	+	82035571	82037453	protein_coding	0.424493	0.214056	0.766119	3.86614	4.08131	3.54687	0.12449	2.81957e-16	1.11627e-14
	ENSMUSG00000021070	Bdkrb2	12	+	105563226	105595237	protein_coding	33.7972	34.1279	33.1164	19.3445	20.1446	19.5541	1.71095	2.83537e-16	1.1205e-14
	ENSMUSG00000059970	Hspa2	12	+	76404176	76406938	protein_coding	3.21138	3.04566	2.64802	0.773047	0.490936	0.806951	4.2529	2.98082e-16	1.17588e-14
	ENSMUSG00000037624	Kcnk2	1	-	189207930	189402273	protein_coding	9.00141	9.02174	6.59894	3.19631	3.46765	3.16137	2.5014	3.15662e-16	1.243e-14
	ENSMUSG00000033306	Lpp	16	+	24393507	24992578	protein_coding	13.4745	13.4057	14.1193	8.48122	7.97459	8.26999	1.65737	3.35937e-16	1.32047e-14
	ENSMUSG00000028179	Cth	3	-	157894248	157925077	protein_coding	4.28053	5.11088	3.79259	11.1371	11.6897	10.697	0.393815	3.36972e-16	1.32218e-14
	ENSMUSG00000015189	Casd1	6	+	4600839	4643355	protein_coding	7.6886	8.69591	7.71565	15.6502	14.0928	14.9811	0.539172	3.79779e-16	1.48749e-14
	ENSMUSG00000027763	Mbnl1	3	+	60472830	60629750	protein_coding	22.1764	23.5415	23.9208	46.3893	67.8781	45.8805	0.434946	3.89894e-16	1.5244e-14
	ENSMUSG00000030917	Tmem159	7	+	120102353	120120992	protein_coding	1.92313	1.45381	2.49457	0	0.113129	0	41.2321	4.02943e-16	1.57262e-14
	ENSMUSG00000027680	Fxr1	3	+	34019943	34070322	protein_coding	48.7116	62.2228	49.6157	81.1699	77.0012	82.7835	0.66635	4.16194e-16	1.62146e-14
	ENSMUSG00000037031	Tspan15	10	-	62185396	62231251	protein_coding	1.33007	0.973986	1.05983	2.83838	3.90354	3.39798	0.333719	4.38839e-16	1.70666e-14
	ENSMUSG00000048387	Osr1	12	+	9570116	9581500	protein_coding	0.029821	0.097297	0.450629	2.75929	2.37898	2.78432	0.0764213	4.47262e-16	1.73636e-14
	ENSMUSG00000091055	Siglec15	18	-	78043614	78057395	protein_coding	0.921785	0.971671	1.25527	0.04865	0.095825	0.071427	12.9268	4.48711e-16	1.73891e-14
	ENSMUSG00000042082	Arsb	13	+	93771630	93943016	protein_coding	9.77648	9.95677	8.99748	17.0947	16.2106	17.084	0.570431	4.87631e-16	1.88642e-14
	ENSMUSG00000006057	Atp5g1	11	-	96068852	96075670	protein_coding	20.7129	23.3628	23.1971	47.6439	50.3408	49.1831	0.457227	4.99112e-16	1.92745e-14
	ENSMUSG00000032313	Tmem266	9	+	55326913	55438345	protein_coding	1.83226	1.94415	1.61109	4.67498	5.23747	5.07169	0.360827	5.03822e-16	1.94223e-14
	ENSMUSG00000027276	Jag1	2	-	137081456	137116644	protein_coding	24.7174	24.4194	25.1623	15.1139	14.296	13.8782	1.71589	5.09641e-16	1.96123e-14
	ENSMUSG00000028037	Ifi44	3	-	151730922	151749960	protein_coding	1.4169	1.42857	1.33934	0.363975	0.347688	0.375292	3.77348	5.29476e-16	2.034e-14
	ENSMUSG00000027253	Lrp4	2	+	91457511	91513779	protein_coding	0.716207	0.639255	0.812132	2.03668	1.68403	1.82126	0.394402	5.67735e-16	2.17718e-14
	ENSMUSG00000039891	Txlnb	10	+	17796226	17845665	protein_coding	0.8964	1.08554	0.917498	0.289475	0.19087	0.267643	3.7654	6.66325e-16	2.55081e-14
	ENSMUSG00000101431	Gm7901	8	-	75711600	75713196	processed_pseudogene	7.70959	6.89688	7.55592	15.0236	17.1592	16.5021	0.455557	6.72037e-16	2.56821e-14
	ENSMUSG00000022708	Zbtb20	16	+	42875881	43642602	protein_coding	4.56458	4.20904	5.46798	2.75264	2.70327	2.15421	1.86798	7.44232e-16	2.83918e-14
	ENSMUSG00000026207	Speg	1	+	75375297	75432320	protein_coding	1.81816	1.71839	1.40233	0.005207	0.048487	0.273908	13.895	7.51935e-16	2.8636e-14
	ENSMUSG00000024610	Cd74	18	+	60803848	60812652	protein_coding	1.92418	2.02602	2.15732	5.49183	6.0603	7.20995	0.326601	7.80929e-16	2.96888e-14
	ENSMUSG00000045095	Magi1	6	-	93675455	94283917	protein_coding	10.123	13.0798	12.9944	6.21033	6.57848	6.71572	1.85452	8.10353e-16	3.07457e-14
	ENSMUSG00000022367	Has2	15	-	56665627	56694539	protein_coding	27.8903	32.087	29.0123	17.0145	16.7443	17.1312	1.74822	8.11524e-16	3.07457e-14
	ENSMUSG00000024940	Ltbp3	19	+	5740904	5758532	protein_coding	158.51	161.154	161.33	101.529	99.1404	87.2097	1.67075	8.36306e-16	3.16302e-14
	ENSMUSG00000029334	Prkg2	5	-	98929773	99037351	protein_coding	40.7201	47.2066	44.5528	12.3241	24.9803	25.4544	2.1104	8.65489e-16	3.26778e-14
	ENSMUSG00000075225	Ccdc162	10	-	41538846	41716634	protein_coding	0.823094	0.541463	1.24222	0.026787	0.041646	0.095632	13.5871	9.04463e-16	3.40908e-14
	ENSMUSG00000040711	Sh3pxd2b	11	+	32347820	32428173	protein_coding	42.9396	41.3707	43.267	26.2342	25.5666	26.1008	1.63743	1.11688e-15	4.20253e-14
	ENSMUSG00000063605	Ccdc102a	8	-	94902869	94918098	protein_coding	17.0912	18.0688	17.7911	9.34808	7.31435	8.0526	2.14108	1.1811e-15	4.43659e-14
	ENSMUSG00000056413	Adap1	5	-	139271876	139325622	protein_coding	3.47273	3.61946	3.09254	0.982793	1.10307	1.15425	3.12366	1.18531e-15	4.44481e-14
	ENSMUSG00000005583	Mef2c	13	+	83504034	83667080	protein_coding	0.095783	0.119044	0.083932	0	0	0	10.9586	1.23439e-15	4.62099e-14
	ENSMUSG00000037270	4932438A13Rik	3	+	36863104	37053033	protein_coding	11.0362	11.2045	11.8065	20.9747	19.211	19.0062	0.575416	1.31841e-15	4.92715e-14
	ENSMUSG00000022537	Tmem44	16	-	30511855	30550842	protein_coding	3.71341	3.27601	3.03914	0.905685	1.05553	1.188	3.16385	1.32549e-15	4.94521e-14
	ENSMUSG00000029084	Cd38	5	+	43868553	43912375	protein_coding	2.14134	1.87678	2.20862	0.657266	0.541935	0.624135	3.37593	1.37764e-15	5.13105e-14
	ENSMUSG00000032116	Stt3a	9	-	36729344	36767679	protein_coding	81.7772	77.0686	79.6158	117.343	123.314	121.184	0.659051	1.44257e-15	5.36384e-14
	ENSMUSG00000021256	Vash1	12	+	86678700	86692091	protein_coding	3.10476	2.3767	3.09529	0.589655	0.824726	0.792487	3.84768	1.57196e-15	5.83508e-14
	ENSMUSG00000092216	Gm19345	7	+	19852003	19858350	protein_coding	0.693762	0.790823	0.799194	0.034068	0	0	36.1144	1.63899e-15	6.07366e-14
	ENSMUSG00000016319	Slc25a5	X	+	36795651	36798807	protein_coding	247.286	249.55	239.263	376.264	378.917	398.275	0.638178	1.77911e-15	6.5818e-14
	ENSMUSG00000074731	Zfp345	2	-	150470991	150485091	protein_coding	1.35375	1.1354	1.23701	0.307512	0.27172	0.263338	4.30471	1.9229e-15	7.10181e-14
	ENSMUSG00000022338	Eny2	15	+	44428042	44438256	protein_coding	13.5972	13.0146	12.0911	22.1362	23.477	24.2692	0.55402	2.08069e-15	7.67171e-14
	ENSMUSG00000021699	Pde4d	13	+	108449948	109953461	protein_coding	4.72683	3.58603	4.39034	1.56117	1.17705	1.07976	3.30906	2.17195e-15	7.9948e-14
	ENSMUSG00000057346	Apol9a	15	-	77403789	77411135	protein_coding	20.3044	18.4312	20.3587	10.4341	9.4368	9.49188	2.01152	2.23874e-15	8.22689e-14
	ENSMUSG00000029385	Ccng2	5	+	93267257	93276231	protein_coding	35.2105	36.2815	37.1622	19.9733	20.8864	21.2293	1.74961	2.29376e-15	8.41506e-14
	ENSMUSG00000036513	Commd2	3	-	57644349	57651715	protein_coding	8.17703	6.57129	6.81078	13.571	15.113	14.8668	0.495381	2.32069e-15	8.49966e-14
	ENSMUSG00000036580	Spg20	3	+	55112108	55137322	protein_coding	15.16	17.1023	15.2299	26.1956	31.4807	27.5259	0.557562	2.3397e-15	8.55508e-14
	ENSMUSG00000027377	Mall	2	-	127704386	127729932	protein_coding	5.59563	5.42447	5.03235	11.8958	12.4158	11.0405	0.454536	2.36323e-15	8.62677e-14
	ENSMUSG00000039100	March6	15	-	31455891	31531053	protein_coding	19.4989	20.472	19.6022	31.9545	30.8886	32.6492	0.623971	2.42965e-15	8.85453e-14
	ENSMUSG00000020577	Tspan13	12	-	36014557	36042500	protein_coding	1.08251	0.862475	0.837929	0.14215	0.070772	0.034431	10.142	2.46024e-15	8.95121e-14
	ENSMUSG00000044807	Zfp354c	11	-	50811086	50827724	protein_coding	2.81837	2.31731	3.13837	0.863307	0.916338	0.898699	3.0661	2.49328e-15	9.05646e-14
	ENSMUSG00000034227	Foxj1	11	-	116330704	116335399	protein_coding	4.4816	4.35446	4.5123	1.75621	1.44808	1.32017	2.93742	2.67413e-15	9.69735e-14
	ENSMUSG00000047213	Ythdf3	3	+	16183212	16217037	protein_coding	22.0612	21.5568	21.2737	44.0124	33.5454	35.0064	0.576599	2.95388e-15	1.06942e-13
	ENSMUSG00000028010	Gar1	3	-	129824912	129831396	protein_coding	26.6717	24.3564	24.67	45.1448	48.0257	44.5685	0.549674	2.98542e-15	1.07907e-13
	ENSMUSG00000027663	Zmat3	3	-	32334792	32366014	protein_coding	4.95418	4.87696	5.3189	8.19053	8.73507	8.84317	0.588402	3.25262e-15	1.17372e-13
	ENSMUSG00000033213	AA467197	2	+	122636986	122641191	protein_coding	2.87344	2.35062	2.13077	0.332572	0.108785	0.252962	10.1955	3.29949e-15	1.18868e-13
	ENSMUSG00000029311	Hsd17b11	5	-	103989762	104021919	protein_coding	4.4826	4.98368	4.87978	1.48389	0.804919	1.15649	4.13664	3.33981e-15	1.20124e-13
	ENSMUSG00000033943	Mga	2	+	119897228	119969581	protein_coding	11.0769	11.9468	13.7194	5.90889	6.39428	7.09838	1.89244	3.64173e-15	1.30769e-13
	ENSMUSG00000001507	Itga3	11	-	95044474	95076801	protein_coding	429.178	416.457	420.689	271.026	263.751	246.504	1.62081	3.74969e-15	1.34427e-13
	ENSMUSG00000046318	Ccbe1	18	-	66045302	66302741	protein_coding	36.177	38.1409	37.8186	23.0103	22.7157	23.1415	1.62802	3.86072e-15	1.37976e-13
	ENSMUSG00000037940	Inpp4b	8	+	81342556	82127914	protein_coding	2.2637	3.1429	2.32398	4.99737	4.38412	4.18486	0.570784	3.86123e-15	1.37976e-13
	ENSMUSG00000037278	Tmem97	11	-	78541817	78550777	protein_coding	21.4109	20.7633	19.5337	35.759	37.0663	36.5394	0.564359	4.12586e-15	1.47194e-13
	ENSMUSG00000068749	Psma5	3	+	108256926	108279974	protein_coding	91.8298	95.3976	95.6793	146.367	148.587	150.724	0.634803	4.30659e-15	1.53393e-13
	ENSMUSG00000041920	Slc16a6	11	-	109450855	109473598	protein_coding	1.06223	0.966761	0.943228	3.10475	2.71067	3.02314	0.338524	4.41518e-15	1.56895e-13
	ENSMUSG00000057766	Ankrd29	18	-	12252362	12305797	protein_coding	0.507898	0.382844	0.34216	1.89676	2.02671	2.13582	0.207397	4.41918e-15	1.56895e-13
	ENSMUSG00000032175	Tyk2	9	-	21104068	21131243	protein_coding	16.0697	16.6163	16.3577	8.99563	10.0195	9.60337	1.71296	4.59459e-15	1.62742e-13
	ENSMUSG00000028068	Iqgap3	3	+	88081971	88121048	protein_coding	22.0694	21.1745	22.9407	35.5089	33.9916	34.3929	0.637148	4.59865e-15	1.62742e-13
	ENSMUSG00000010755	Cars	7	-	143557230	143600090	protein_coding	32.8623	33.2473	34.5651	55.6758	54.5184	53.1784	0.616298	5.07836e-15	1.7943e-13
	ENSMUSG00000006219	Fblim1	4	-	141576062	141606096	protein_coding	60.4469	56.6842	29.2717	15.1916	14.2026	12.7923	3.46862	5.14311e-15	1.81426e-13
	ENSMUSG00000027722	Spata5	3	+	37419896	37579096	protein_coding	6.30278	7.29688	5.95194	12.6271	12.0722	11.8173	0.535798	5.49772e-15	1.93625e-13
	ENSMUSG00000034640	Tiparp	3	+	65528410	65555518	protein_coding	13.7557	14.9667	14.9514	23.2895	24.7022	22.9485	0.615805	5.69671e-15	2.00313e-13
	ENSMUSG00000001416	Cct3	3	+	88297116	88321767	protein_coding	164.047	171.821	154.848	264.515	252.855	254.984	0.635365	5.84367e-15	2.05153e-13
	ENSMUSG00000023067	Cdkn1a	17	+	29090976	29100727	protein_coding	7.205	6.72262	6.52078	2.77751	2.27147	2.08233	2.85959	5.96051e-15	2.08921e-13
	ENSMUSG00000027668	Mfn1	3	+	32529465	32579239	protein_coding	14.5485	15.5816	16.7901	24.8905	24.7999	25.1656	0.626956	6.01221e-15	2.10399e-13
	ENSMUSG00000003559	As3mt	19	+	46707458	46741099	protein_coding	0	0	0	0.339141	0.4093	0.353199	0.0265102	6.05643e-15	2.1161e-13
	ENSMUSG00000054203	Ifi205	1	-	174011998	174031810	protein_coding	1.65835	2.04461	2.02076	0.454681	0.322874	0.286163	5.2607	6.32077e-15	2.20496e-13
	ENSMUSG00000002996	Hbp1	12	-	31926254	31950535	protein_coding	24.3727	27.7699	26.3552	15.1843	14.4358	14.7438	1.76889	6.77498e-15	2.35967e-13
	ENSMUSG00000059834	Sclt1	3	-	41626720	41742514	protein_coding	2.7081	2.64571	2.71743	6.42204	6.68763	6.47765	0.412964	6.91579e-15	2.4049e-13
	ENSMUSG00000059901	Adamts14	10	-	61197112	61273438	protein_coding	6.6543	7.17462	7.18205	3.76667	3.33014	3.29579	2.01878	7.04428e-15	2.44572e-13
	ENSMUSG00000027804	Ppid	3	+	79591342	79603650	protein_coding	51.865	48.3564	49.6324	86.0801	82.7969	89.4806	0.580074	7.17652e-15	2.48771e-13
	ENSMUSG00000061778	Mospd2	X	-	164936169	164980375	protein_coding	7.24524	7.80971	6.93641	15.6236	13.8753	13.9112	0.506936	7.61304e-15	2.63488e-13
	ENSMUSG00000069892	9930111J21Rik2	11	-	49015874	49051242	protein_coding	3.47048	3.63994	4.05095	1.60374	1.41136	1.63444	2.39155	7.62681e-15	2.6355e-13
	ENSMUSG00000073411	H2-D1	17	+	35262730	35267499	protein_coding	191.763	183.947	186.909	116.906	121.541	115.582	1.58914	7.69974e-15	2.65653e-13
	ENSMUSG00000000031	H19	7	-	142575529	142578143	lincRNA	0.824412	0.870173	1.87564	0.024602	0.104388	0	22.6443	7.79471e-15	2.68509e-13
	ENSMUSG00000052302	Tbc1d30	10	-	121263820	121351278	protein_coding	0.820502	1.03884	1.62712	0.232179	0.143067	0.125603	6.62422	7.89478e-15	2.71531e-13
	ENSMUSG00000098132	Rassf10	7	+	112953962	112957457	protein_coding	0.558916	0.708303	0.684006	0.04826	0.113881	0.095264	6.8935	8.11862e-15	2.78794e-13
	ENSMUSG00000032652	Crebl2	6	+	134830154	134858931	protein_coding	9.51616	9.95279	9.75704	5.29826	4.92018	5.06513	1.91046	8.52671e-15	2.92352e-13
	ENSMUSG00000039158	Akna	4	-	63367125	63403354	protein_coding	1.28931	1.30359	1.32642	0.106903	0.01018	0.123482	14.5966	8.62171e-15	2.95149e-13
	ENSMUSG00000032202	Rab27a	9	+	73044854	73097629	protein_coding	3.31018	3.46184	3.03383	7.1195	7.87476	7.01592	0.446269	8.84856e-15	3.02445e-13
	ENSMUSG00000055415	Atp10b	11	+	43149877	43262285	protein_coding	0.008791	0.032785	0.008352	0.242738	0.216839	0.232133	0.110748	9.47247e-15	3.23268e-13
	ENSMUSG00000046062	Ppp1r15b	1	+	133131143	133139783	protein_coding	26.7798	26.8248	26.4697	41.299	42.7052	42.3995	0.633568	9.97663e-15	3.39947e-13
	ENSMUSG00000001036	Epn2	11	-	61517249	61579687	protein_coding	24.5978	25.0778	23.5838	13.5595	12.1767	15.5682	1.77308	1.07068e-14	3.64263e-13
	ENSMUSG00000036825	Ssx2ip	3	+	146404642	146440144	protein_coding	12.6344	13.5554	13.0794	21.3718	21.8391	22.3965	0.598732	1.08004e-14	3.66881e-13
	ENSMUSG00000079620	Muc4	16	+	32735886	32782391	protein_coding	0.052317	0.136101	0.129003	0	0.004861	0	9.96589	1.08174e-14	3.6689e-13
	ENSMUSG00000025912	Mybl1	1	-	9667415	9700209	protein_coding	6.68286	7.82844	8.20322	3.37491	3.79938	4.3059	1.97603	1.36506e-14	4.61563e-13
	ENSMUSG00000057969	Sema3b	9	-	107597674	107609229	protein_coding	2.76151	2.43281	2.54727	0.465828	0.917555	0.796061	3.51744	1.3903e-14	4.69377e-13
	ENSMUSG00000035692	Isg15	4	-	156199424	156200818	protein_coding	16.0863	13.4056	14.9785	5.62514	5.26384	5.05204	2.78632	1.45174e-14	4.89369e-13
	ENSMUSG00000031284	Pak3	X	+	143518591	143797796	protein_coding	3.16598	3.72265	3.44368	5.97287	5.49167	5.88261	0.596318	1.49984e-14	5.0481e-13
	ENSMUSG00000027562	Car2	3	+	14886273	14900770	protein_coding	0.985046	0.647498	0.532272	0	0	0.056354	25.4165	1.54471e-14	5.19117e-13
	ENSMUSG00000021200	Asb2	12	-	103321142	103356001	protein_coding	2.33109	2.156	3.01909	0.740178	0.562844	0.420899	4.29676	1.57344e-14	5.27966e-13
	ENSMUSG00000028849	Map7d1	4	-	126232167	126256343	protein_coding	69.3544	67.0891	70.224	43.5885	43.8421	40.2994	1.61786	1.60958e-14	5.3927e-13
	ENSMUSG00000064215	Ifi27	12	+	103434211	103440239	protein_coding	58.8245	52.8174	59.0296	32.7363	32.1451	28.7775	1.822	1.62209e-14	5.42637e-13
	ENSMUSG00000046589	Lrrc8e	8	+	4226827	4237470	protein_coding	0.889827	1.02778	1.34694	0.164889	0.250672	0.219445	4.95416	1.63869e-14	5.47356e-13
	ENSMUSG00000025758	Plk4	3	+	40800019	40816883	protein_coding	14.6174	15.0987	17.7541	27.3733	34.4152	29.5779	0.519716	1.6644e-14	5.55103e-13
	ENSMUSG00000045103	Dmd	X	+	82948870	85206141	protein_coding	1.88453	2.07901	2.42689	0.407384	0.208661	0.026337	9.54878	1.69479e-14	5.64384e-13
	ENSMUSG00000002565	Scin	12	-	40059769	40134228	protein_coding	8.37806	8.17886	8.42564	3.85059	3.12966	3.95143	2.28182	1.71899e-14	5.71576e-13
	ENSMUSG00000020032	Nuak1	10	-	84370905	84440597	protein_coding	23.0028	22.4651	22.677	13.1119	13.7588	14.5458	1.64489	1.78624e-14	5.92752e-13
	ENSMUSG00000059447	Hadhb	5	+	30155248	30184593	protein_coding	25.6684	24.6883	25.0304	41.1891	40.2948	42.0937	0.610133	1.78806e-14	5.92752e-13
	ENSMUSG00000009145	Dqx1	6	+	83057844	83067318	protein_coding	3.30264	3.17483	3.81831	1.28221	1.17336	0.999955	2.96247	1.84752e-14	6.11543e-13
	ENSMUSG00000038065	Mturn	6	+	54681624	54703851	protein_coding	1.91878	2.03138	2.3059	0.733933	0.592736	0.727452	3.01617	2.00265e-14	6.61896e-13
	ENSMUSG00000037892	Pcdh18	3	-	49743296	49757325	protein_coding	0.809121	0.610598	0.573371	0.136571	0.14792	0.141114	4.44045	2.00951e-14	6.6317e-13
	ENSMUSG00000035954	Dock4	12	+	40445952	40846874	protein_coding	1.67511	2.315	2.10704	0.966289	0.832691	0.76055	2.36612	2.03922e-14	6.71966e-13
	ENSMUSG00000025041	Nt5c2	19	-	46883317	47015153	protein_coding	25.384	23.6237	22.7031	38.7368	39.0963	39.7225	0.610116	2.06543e-14	6.79587e-13
	ENSMUSG00000072623	Zfp9	6	-	118461950	118479320	protein_coding	4.03837	4.60645	4.40084	1.60051	1.75917	1.91552	2.46469	2.09104e-14	6.86985e-13
	ENSMUSG00000025747	Tyms	5	-	30058202	30073617	protein_coding	12.2889	11.1185	10.6581	24.819	18.46	17.8654	0.557349	2.17677e-14	7.14085e-13
	ENSMUSG00000057706	Mex3b	7	+	82867333	82871515	protein_coding	3.92543	4.09763	4.46084	1.68209	1.50906	1.19365	2.83453	2.21869e-14	7.26753e-13
	ENSMUSG00000024654	Asrgl1	19	-	9109868	9135636	protein_coding	4.21584	4.35553	4.35618	1.54699	1.77737	2.05452	2.39561	2.2581e-14	7.38563e-13
	ENSMUSG00000029153	Ociad2	5	-	73322199	73341028	protein_coding	1.07704	0.738536	1.07743	0.127055	0.149586	0.042186	8.37953	2.27561e-14	7.43185e-13
	ENSMUSG00000035390	Brsk1	7	+	4690604	4715997	protein_coding	4.22985	3.86078	4.14553	1.64802	1.72883	1.91914	2.30308	2.45497e-14	8.00575e-13
	ENSMUSG00000027405	Nop56	2	+	130274430	130279313	protein_coding	59.1525	72.1295	61.2415	106.589	100.008	107.586	0.612812	2.57835e-14	8.38866e-13
	ENSMUSG00000021947	Cryl1	14	-	57274993	57398529	protein_coding	3.79057	3.5278	3.71245	9.6745	9.6233	8.2076	0.401695	2.58001e-14	8.38866e-13
	ENSMUSG00000027800	Tm4sf1	3	-	57285611	57301988	protein_coding	45.0089	83.3282	78.3955	123.854	122.174	134.251	0.54367	2.62481e-14	8.52173e-13
	ENSMUSG00000020823	Sec14l1	11	+	117115168	117159268	protein_coding	44.6517	41.2425	41.4756	25.8501	27.3882	26.9499	1.58817	2.66336e-14	8.63415e-13
	ENSMUSG00000002020	Ltbp2	12	-	84783212	84876532	protein_coding	48.0728	47.6433	48.7388	32.0765	29.8607	27.8466	1.60872	2.90627e-14	9.40776e-13
	ENSMUSG00000028039	Efna3	3	-	89313899	89322965	protein_coding	2.96607	3.14058	2.9203	1.15022	0.851938	1.08311	2.90728	2.91969e-14	9.43732e-13
	ENSMUSG00000021662	Arhgef28	13	-	97899469	98206439	protein_coding	5.20094	5.58058	5.6488	2.51811	2.8773	2.68687	2.02906	2.97743e-14	9.60985e-13
	ENSMUSG00000025330	Padi4	4	-	140745865	140774236	protein_coding	114.032	118.538	117.175	73.2227	74.3443	71.4927	1.59649	3.02962e-14	9.76397e-13
	ENSMUSG00000003363	Pld3	7	-	27532000	27553218	protein_coding	12.0892	12.3668	11.3859	5.80066	5.86167	6.09454	2.01676	3.05569e-14	9.8336e-13
	ENSMUSG00000022636	Alcam	16	-	52248996	52454074	protein_coding	10.7454	10.6499	10.2438	5.97076	5.44383	6.0385	1.81141	3.09604e-14	9.9489e-13
	ENSMUSG00000051444	Bbs12	3	+	37312554	37321453	protein_coding	4.32925	4.41302	3.64387	8.64244	9.53308	9.73202	0.444425	3.3575e-14	1.07604e-12
	ENSMUSG00000001864	Aif1l	2	+	31950139	31973442	protein_coding	5.8695	4.19529	5.36927	10.9014	10.758	10.0765	0.486813	3.35835e-14	1.07604e-12
	ENSMUSG00000052776	Oas1a	5	-	120896256	120907521	protein_coding	4.85319	5.93295	5.25628	1.91869	1.92212	1.85902	2.80504	3.69171e-14	1.18113e-12
	ENSMUSG00000023110	Prmt5	14	-	54507187	54517525	protein_coding	30.7854	26.351	28.3449	46.4763	45.9402	47.2379	0.612175	3.71794e-14	1.1878e-12
	ENSMUSG00000031352	Hccs	X	-	169250193	169320372	protein_coding	4.64688	4.98155	4.08674	9.17585	10.2008	10.9595	0.452648	3.81331e-14	1.2165e-12
	ENSMUSG00000058997	Vwa8	14	+	78849052	79202310	protein_coding	6.99263	6.58828	5.58364	10.7601	10.6701	10.5326	0.599965	4.15962e-14	1.32506e-12
	ENSMUSG00000023004	Tuba1b	15	-	98931425	98934565	protein_coding	456.329	461.969	414.722	676.713	688.269	710.867	0.642162	4.22322e-14	1.34338e-12
	ENSMUSG00000032549	Rab6b	9	+	103111787	103185276	protein_coding	9.62622	9.44511	10.8336	5.70856	5.40503	5.36745	1.81303	4.33541e-14	1.37707e-12
	ENSMUSG00000055980	Irs1	1	-	82233101	82291416	protein_coding	2.84285	2.80063	2.82845	1.39136	1.14099	1.35782	2.16877	4.6768e-14	1.48337e-12
	ENSMUSG00000028051	Hcn3	3	-	89146074	89160196	protein_coding	0.268333	0.449461	0.349171	2.03294	1.59739	1.81105	0.200491	5.2096e-14	1.64998e-12
	ENSMUSG00000022205	Sub1	15	-	11981339	11996983	protein_coding	22.5487	22.0591	24.2951	34.9913	36.3894	38.8743	0.625043	6.11192e-14	1.93298e-12
	ENSMUSG00000038884	A230050P20Rik	9	+	20868642	20874307	protein_coding	2.41452	1.85829	1.891	4.25879	5.10374	4.93675	0.432249	6.28274e-14	1.98416e-12
	ENSMUSG00000001506	Col1a1	11	+	94936224	94953042	protein_coding	0.725653	0.936141	0.899505	0.179337	0.270528	0.342297	3.15181	6.44698e-14	2.03311e-12
	ENSMUSG00000001420	Tmem79	3	-	88328655	88336148	protein_coding	23.6044	23.3541	22.3118	36.2165	37.226	37.714	0.62328	6.45694e-14	2.03334e-12
	ENSMUSG00000000631	Myo18a	11	+	77763246	77865980	protein_coding	59.749	58.1118	60.3232	38.2005	37.2355	34.2416	1.62445	6.96268e-14	2.18946e-12
	ENSMUSG00000025185	Loxl4	19	-	42593982	42612813	protein_coding	22.3273	24.0498	21.6274	38.556	37.8678	33.7529	0.617335	7.09506e-14	2.22791e-12
	ENSMUSG00000046794	Ppp1r3b	8	+	35375739	35388139	protein_coding	0.215865	0.120795	0.097011	0	0	0	15.4557	7.28876e-14	2.28539e-12
	ENSMUSG00000074796	Slc4a11	2	-	130684113	130697519	protein_coding	13.4802	13.9646	13.4142	7.06761	7.66347	6.59145	1.91495	7.29887e-14	2.28539e-12
	ENSMUSG00000034667	Xpot	10	-	121587380	121626332	protein_coding	34.3818	35.7802	31.9371	53.0887	52.6486	55.3205	0.633996	7.49158e-14	2.3424e-12
	ENSMUSG00000048307	Ankrd46	15	-	36477668	36496820	protein_coding	27.7121	25.8527	26.8756	37.4638	38.249	46.3104	0.659306	7.7043e-14	2.40549e-12
	ENSMUSG00000022191	Drosha	15	+	12824815	12935291	protein_coding	21.5391	21.9147	22.6432	33.6155	34.5791	35.453	0.637814	7.76561e-14	2.4212e-12
	ENSMUSG00000027583	Zbtb46	2	-	181387762	181459426	protein_coding	2.95573	2.83782	2.65816	1.1818	1.18765	1.29835	2.29372	8.18532e-14	2.54845e-12
	ENSMUSG00000005410	Mcm5	8	+	75109569	75128439	protein_coding	78.3942	80.5418	79.5951	125.74	121.722	119.204	0.650569	8.27314e-14	2.57215e-12
	ENSMUSG00000049321	Zfp2	11	-	50898712	50916165	protein_coding	1.69253	1.61904	1.80086	0.322081	0.27531	0.445619	4.79253	8.73236e-14	2.7111e-12
	ENSMUSG00000039195	1110008P14Rik	2	-	32377097	32381938	protein_coding	20.2442	18.0966	17.0075	6.32698	7.85425	6.63617	2.65636	8.81894e-14	2.73412e-12
	ENSMUSG00000022369	Mtbp	15	+	55557408	55626423	protein_coding	20.0188	20.4643	19.881	29.905	31.8409	32.4121	0.641208	8.91129e-14	2.75886e-12
	ENSMUSG00000027968	Larp7	3	-	127536714	127553349	protein_coding	17.3105	18.8133	19.0393	29.0813	30.9998	33.2679	0.591065	9.12024e-14	2.81959e-12
	ENSMUSG00000020122	Egfr	11	+	16752203	16918158	protein_coding	0.869946	0.795203	0.829513	2.21777	1.83196	1.88689	0.423131	1.0092e-13	3.11564e-12
	ENSMUSG00000005779	Psmb4	3	-	94884093	94886961	protein_coding	120.18	112.266	115.01	174.611	187.132	178.509	0.643157	1.01519e-13	3.12974e-12
	ENSMUSG00000021125	Arg2	12	+	79130777	79156301	protein_coding	1.9284	2.1431	2.10963	0.574599	0.421531	0.363965	4.46813	1.19099e-13	3.66659e-12
	ENSMUSG00000016028	Celsr1	15	-	85898929	86033777	protein_coding	8.67045	7.93506	7.37782	5.03285	4.28582	4.56058	1.72643	1.22485e-13	3.76555e-12
	ENSMUSG00000008999	Bmp7	2	-	172868012	172940321	protein_coding	1.20598	1.35459	1.46467	0.44538	0.41969	0.355757	3.24205	1.31509e-13	4.03735e-12
	ENSMUSG00000037411	Serpine1	5	-	137061504	137072268	protein_coding	39.3248	35.6768	40.3082	22.0543	21.9945	24.1675	1.69005	1.33297e-13	4.08653e-12
	ENSMUSG00000039221	Rpl22l1	3	+	28805436	28807424	protein_coding	17.8282	17.2168	17.3458	34.2055	43.7634	35.3351	0.462534	1.37889e-13	4.22143e-12
	ENSMUSG00000043671	Dpy19l3	7	-	35685165	35754454	protein_coding	2.26832	2.22084	2.62921	1.13009	1.03677	1.04534	2.20479	1.45798e-13	4.45736e-12
	ENSMUSG00000024359	Hspa9	18	-	34937414	34954357	protein_coding	202.058	197.231	193.232	293.143	294.977	309.769	0.659916	1.51191e-13	4.61582e-12
	ENSMUSG00000015652	Steap1	5	-	5736317	5749326	protein_coding	15.2063	14.3017	12.8405	28.0556	25.482	27.5236	0.522603	1.58472e-13	4.83141e-12
	ENSMUSG00000024810	Il33	19	+	29925114	29960718	protein_coding	0.438666	0.552859	0.612424	0.065656	0.04304	0.026148	9.91209	1.59079e-13	4.84321e-12
	ENSMUSG00000017418	Arl5b	2	+	15049395	15082456	protein_coding	1.33385	2.58904	2.88	5.77555	6.05335	3.67774	0.439792	1.59424e-13	4.84701e-12
	ENSMUSG00000041649	Klf8	X	+	153237466	153396132	protein_coding	3.21558	3.05061	3.2659	1.10195	1.25173	1.41806	2.51519	1.64746e-13	5.00192e-12
	ENSMUSG00000022687	Boc	16	-	44485049	44558897	protein_coding	0.80848	0.798586	0.988492	0.153896	0.230148	0.104216	5.0661	1.75908e-13	5.33344e-12
	ENSMUSG00000039824	Myl6b	10	-	128494157	128498685	protein_coding	9.66775	9.24468	10.2002	3.56166	3.17401	3.85784	2.74322	1.78881e-13	5.41613e-12
	ENSMUSG00000022358	Fbxo32	15	-	58175879	58214932	protein_coding	9.92202	9.87808	9.6703	5.8211	5.7539	5.96599	1.67893	1.83693e-13	5.5542e-12
	ENSMUSG00000029832	Nfe2l3	6	+	51432670	51458768	protein_coding	5.1976	5.10783	6.15177	2.24052	2.20134	2.19797	2.47191	1.92569e-13	5.81458e-12
	ENSMUSG00000050931	Sgms2	3	-	131318985	131491411	protein_coding	42.7341	28.7516	43.3037	27.1755	25.9562	24.4758	1.47892	1.92919e-13	5.81717e-12
	ENSMUSG00000037646	Vps13b	15	+	35371160	35931229	protein_coding	6.10624	6.1684	6.49322	10.6635	9.40323	9.90475	0.626564	1.94033e-13	5.84275e-12
	ENSMUSG00000055538	Zcchc24	14	-	25711642	25769039	protein_coding	19.0742	18.3902	19.4504	11.6228	11.662	10.9113	1.66378	1.96338e-13	5.90409e-12
	ENSMUSG00000079009	Gm14139	2	+	150181755	150193279	protein_coding	0.208215	0.129056	0.104418	0.816108	1.19735	1.40525	0.136773	2.02799e-13	6.09005e-12
	ENSMUSG00000051236	Msrb3	10	-	120781096	120899101	protein_coding	9.45906	9.46277	9.1108	5.16819	5.15376	4.84441	1.84667	2.0413e-13	6.12167e-12
	ENSMUSG00000037820	Tgm2	2	-	158116402	158146436	protein_coding	80.3065	78.595	80.0271	51.6761	49.7444	50.2886	1.5748	2.10737e-13	6.31121e-12
	ENSMUSG00000005087	Cd44	2	-	102811141	102901665	protein_coding	129.794	133.472	139.829	89.7386	80.7329	85.1989	1.57655	2.21078e-13	6.61192e-12
	ENSMUSG00000000957	Mmp14	14	+	54431612	54445364	protein_coding	60.8174	67.7242	73.3552	98.6085	104.168	96.7619	0.674059	2.32713e-13	6.95045e-12
	ENSMUSG00000002319	Ipo4	14	-	55625400	55635957	protein_coding	15.7439	19.0565	14.5146	25.2026	23.1718	24.768	0.674366	2.34964e-13	7.00816e-12
	ENSMUSG00000004043	Stat5a	11	+	100859351	100885169	protein_coding	12.638	11.7105	12.7559	7.44665	6.53439	6.87266	1.77815	2.51285e-13	7.48481e-12
	ENSMUSG00000036565	Ttyh3	5	-	140620578	140649031	protein_coding	34.195	34.4396	36.13	21.1098	20.1957	20.9376	1.68282	2.59634e-13	7.72305e-12
	ENSMUSG00000102748	Pcdhgb2	18	+	37689828	37841873	protein_coding	0.058853	0.034263	0.020751	2.03593	6.25392	0.232141	0.0168226	2.68369e-13	7.9635e-12
	ENSMUSG00000028701	Lurap1	4	-	116132406	116151338	protein_coding	3.01549	2.73498	2.86821	1.1668	1.33433	1.06352	2.40599	2.68717e-13	7.9635e-12
	ENSMUSG00000049555	Tmie	9	-	110865711	110880113	protein_coding	12.0732	12.1245	12.4322	6.52403	5.87202	6.12674	1.97598	2.68803e-13	7.9635e-12
	ENSMUSG00000022100	Xpo7	14	-	70654246	70766628	protein_coding	14.0804	14.188	14.3654	19.1132	17.5057	19.4291	0.760794	2.75632e-13	8.15487e-12
	ENSMUSG00000037992	Rara	11	+	98927818	98974942	protein_coding	29.3651	30.6268	28.9982	19.5702	18.0622	18.7653	1.5776	3.30474e-13	9.76428e-12
	ENSMUSG00000041028	Ghitm	14	-	37120092	37135272	protein_coding	70.8492	64.1315	66.6908	120.828	119.524	106.452	0.581551	3.41824e-13	1.00861e-11
	ENSMUSG00000030621	Me3	7	+	89632392	89854359	protein_coding	1.03462	1.20723	0.945766	2.72688	2.99198	2.20527	0.404521	3.43336e-13	1.01172e-11
	ENSMUSG00000081137	BC022960	X	+	169368189	169370003	transcribed_processed_pseudogene	0.871342	0.821308	0.661301	0.094591	0.105949	0.024277	9.35554	3.61757e-13	1.06457e-11
	ENSMUSG00000096727	Psmb9	17	-	34181987	34187764	protein_coding	9.86107	9.61169	11.5886	3.66719	4.83378	3.8405	2.51315	3.70376e-13	1.08737e-11
	ENSMUSG00000068747	Sort1	3	+	108284082	108361511	protein_coding	0.461463	0.366851	0.564729	0.141178	0.083605	0.082647	4.2173	3.70492e-13	1.08737e-11
	ENSMUSG00000068739	Sars	3	-	108424865	108445209	protein_coding	66.0922	64.0956	67.6186	100.182	103.665	88.2881	0.677139	3.92044e-13	1.14909e-11
	ENSMUSG00000085272	Sbk3	7	-	4965260	4971168	protein_coding	0.327089	0.338562	0.503213	0	0.017398	0.039042	13.8693	3.97645e-13	1.16396e-11
	ENSMUSG00000028967	Errfi1	4	+	150853919	150868892	protein_coding	64.952	74.1945	61.9812	39.5721	40.5507	39.1252	1.68646	4.01884e-13	1.1748e-11
	ENSMUSG00000037419	Endod1	9	-	14353990	14381507	protein_coding	74.502	71.3303	71.9564	106.943	111.297	107.161	0.669324	4.1093e-13	1.19965e-11
	ENSMUSG00000082419	Gm11425	11	-	83027500	83027997	processed_pseudogene	3.26662	2.38743	3.03862	0.339919	0.509479	0.292527	7.44303	4.12097e-13	1.20147e-11
	ENSMUSG00000027782	Kpna4	3	-	69067149	69127113	protein_coding	36.8073	39.213	39.3423	58.6468	59.3779	60.9431	0.644659	4.18402e-13	1.21824e-11
	ENSMUSG00000037362	Ccn3	15	+	54745702	54754039	protein_coding	0.240359	0.255371	0.233888	0.019602	0	0	15.3143	4.93624e-13	1.43536e-11
	ENSMUSG00000024365	Cyp21a1	17	-	34801348	34804561	protein_coding	0.651528	0.360212	0.615061	0.023764	0.059495	0.032215	11.389	4.96853e-13	1.44284e-11
	ENSMUSG00000027714	Exosc9	3	+	36552606	36565727	protein_coding	13.0287	15.7063	15.4046	24.9176	26.9458	29.4002	0.543334	5.26149e-13	1.5259e-11
	ENSMUSG00000074652	Myh7b	2	+	155611212	155634307	protein_coding	2.14378	2.09096	2.85484	4.17559	3.95297	6.61948	0.481768	5.36444e-13	1.55371e-11
	ENSMUSG00000030623	Prss23os	7	+	89510007	89511873	antisense	0.244637	0.29034	0.225903	1.15768	1.49635	1.33001	0.197028	5.5481e-13	1.60479e-11
	ENSMUSG00000019853	Hebp2	10	-	18539498	18546076	protein_coding	8.94358	7.6848	9.41162	3.35567	3.97974	3.01458	2.51156	5.57416e-13	1.61022e-11
	ENSMUSG00000115483	Gm9732	14	+	43275036	43306011	protein_coding	5.9772	5.0233	6.53986	13.2516	13.5907	12.8665	0.442146	5.77954e-13	1.66736e-11
	ENSMUSG00000029552	Tes	6	+	17065149	17105828	protein_coding	71.9107	80.3154	82.4012	48.088	49.3834	48.7349	1.60464	5.83942e-13	1.68243e-11
	ENSMUSG00000028089	Chd1l	3	-	97560742	97610203	protein_coding	9.48287	8.51309	9.1051	15.1327	15.9566	15.3388	0.58399	5.93426e-13	1.70751e-11
	ENSMUSG00000054717	Hmgb2	8	+	57511907	57515999	protein_coding	137.756	141.61	134.251	201.885	205.99	228.233	0.650247	6.08813e-13	1.7495e-11
	ENSMUSG00000027706	Sec62	3	+	30792875	30821263	protein_coding	18.1977	20.4996	18.0036	29.0786	29.3957	29.5552	0.644234	6.3389e-13	1.81919e-11
	ENSMUSG00000001552	Jup	11	-	100368958	100397763	protein_coding	148.586	139.378	143.615	95.3674	94.6876	88.4184	1.54974	6.85204e-13	1.9639e-11
	ENSMUSG00000025469	Msx3	7	-	140046157	140049089	protein_coding	0	0.020313	0.024274	0.479586	0.277059	0.614388	0.0532371	7.07107e-13	2.02404e-11
	ENSMUSG00000040128	Pnrc1	4	-	33245423	33290163	protein_coding	49.5224	46.4474	46.8551	29.4153	28.3218	25.3737	1.71823	8.16139e-13	2.3331e-11
	ENSMUSG00000029833	Trim24	6	+	37870811	37966296	protein_coding	9.96907	11.2807	10.7477	5.41395	5.97932	5.54408	1.88759	8.27159e-13	2.36153e-11
	ENSMUSG00000058672	Tubb2a	13	-	34074274	34078007	protein_coding	78.5274	75.4864	77.996	48.3614	49.1643	47.2694	1.60221	8.43742e-13	2.40576e-11
	ENSMUSG00000044320	1700001O22Rik	2	-	30794769	30803661	protein_coding	0.709721	1.26267	1.02982	0.114566	0.130865	0.156534	7.01958	8.77213e-13	2.49796e-11
	ENSMUSG00000017639	Rab11fip4	11	+	79591212	79698023	protein_coding	7.79758	7.88768	7.61069	4.46531	3.91192	4.81747	1.76382	9.05997e-13	2.57659e-11
	ENSMUSG00000068551	Zfp467	6	-	48427697	48445825	protein_coding	0.309749	0.596108	0.332452	0.03108	0.015153	0	16.6373	9.32252e-13	2.64784e-11
	ENSMUSG00000022797	Tfrc	16	+	32608920	32632794	protein_coding	38.0416	45.4217	38.8211	61.9556	63.1266	68.2859	0.632449	9.59677e-13	2.72222e-11
	ENSMUSG00000029371	Cxcl5	5	+	90759360	90761624	protein_coding	240.86	234.75	231.502	340.339	354.767	361.136	0.66947	9.88396e-13	2.80007e-11
	ENSMUSG00000021748	Pdhb	14	-	8165996	8173025	protein_coding	39.6157	42.5112	41.1139	64.1175	63.0199	68.4322	0.63022	1.00139e-12	2.83324e-11
	ENSMUSG00000055044	Pdlim1	19	-	40221173	40271842	protein_coding	2.05116	1.98545	1.6718	0.567203	0.44395	0.604252	3.48754	1.05314e-12	2.97583e-11
	ENSMUSG00000074146	4930579C12Rik	9	-	89113111	89177887	lincRNA	0.147277	0.12205	0.107223	0	0	0	13.5517	1.07055e-12	3.02116e-11
	ENSMUSG00000047181	Samd14	11	+	95009879	95026087	protein_coding	5.07843	4.76045	4.86698	2.13877	1.69623	1.83173	2.58672	1.10275e-12	3.10804e-11
	ENSMUSG00000026127	Imp4	1	+	34439851	34449356	protein_coding	9.75587	9.6835	9.40883	14.9402	14.9865	14.5475	0.648887	1.12367e-12	3.16296e-11
	ENSMUSG00000028763	Hspg2	4	+	137468769	137570630	protein_coding	86.6533	80.6903	86.4923	57.4493	53.2659	52.9033	1.55129	1.14344e-12	3.21395e-11
	ENSMUSG00000054555	Adam12	7	-	133883199	134232146	protein_coding	9.35795	9.38036	9.2837	15.2873	14.4372	14.7322	0.630571	1.14471e-12	3.21395e-11
	ENSMUSG00000027612	Mmp24	2	+	155775342	155818366	protein_coding	1.24116	1.27721	1.06833	0.296173	0.18735	0.379	4.05222	1.24035e-12	3.47804e-11
	ENSMUSG00000030613	Ccdc90b	7	+	92561149	92582294	protein_coding	3.75045	3.53463	3.40297	0.422733	0.861293	0.978208	4.67581	1.33868e-12	3.74897e-11
	ENSMUSG00000050721	Plekho2	9	-	65552698	65580040	protein_coding	4.87574	4.90133	4.91078	2.30882	1.70668	2.01146	2.42991	1.37336e-12	3.84123e-11
	ENSMUSG00000036111	Lmo1	7	-	109138572	109175207	protein_coding	3.00081	3.35464	3.47937	0.588128	0.467255	0.980837	4.77433	1.49653e-12	4.1804e-11
	ENSMUSG00000037531	Mrpl47	3	-	32725397	32737605	protein_coding	2.03839	2.07589	2.03575	4.37864	5.48912	4.24327	0.437028	1.52726e-12	4.26086e-11
	ENSMUSG00000032531	Amotl2	9	+	102716672	102733418	protein_coding	26.8856	27.3884	25.9514	39.7517	40.4688	40.0689	0.66702	1.53849e-12	4.28673e-11
	ENSMUSG00000029330	Cds1	5	+	101765130	101823858	protein_coding	2.33864	2.24574	2.20974	0.84779	0.887847	0.928632	2.53283	1.67951e-12	4.67374e-11
	ENSMUSG00000029019	Nppb	4	+	147985788	147987205	protein_coding	6.69619	6.65109	6.16978	1.27912	2.23029	1.31251	4.02873	1.82917e-12	5.08341e-11
	ENSMUSG00000037005	Xpnpep2	X	+	48108725	48136981	protein_coding	0.819027	1.35932	1.35213	3.25375	3.92045	3.46963	0.333571	1.83134e-12	5.08341e-11
	ENSMUSG00000004665	Cnn2	10	+	79988584	79996062	protein_coding	146.217	124.076	127.061	80.4522	81.8156	93.3794	1.55424	1.84852e-12	5.12463e-11
	ENSMUSG00000060275	Nrg2	18	-	36017652	36197380	protein_coding	0.979894	0.794224	1.03918	0.252855	0.210131	0.239364	3.88243	1.90047e-12	5.26203e-11
	ENSMUSG00000032606	Nicn1	9	+	108290429	108296498	protein_coding	13.7718	12.8592	13.3385	6.9753	6.58307	7.18139	1.92585	1.93803e-12	5.35811e-11
	ENSMUSG00000020422	Tns3	11	-	8431652	8664535	protein_coding	55.4102	51.9723	53.4437	77.1383	74.369	73.0327	0.716285	1.94193e-12	5.35811e-11
	ENSMUSG00000031441	Atp11a	8	+	12757014	12868728	protein_coding	63.2611	65.2691	68.9412	44.1975	41.3504	38.3259	1.59399	1.94247e-12	5.35811e-11
	ENSMUSG00000027531	Impa1	3	-	10311956	10331439	protein_coding	9.87499	10.1416	12.8878	18.4217	19.1946	18.5459	0.586103	1.981e-12	5.45754e-11
	ENSMUSG00000032875	Arhgef17	7	-	100869752	100932107	protein_coding	11.7585	11.1258	11.2883	7.02255	6.92085	6.76204	1.64948	2.02529e-12	5.57259e-11
	ENSMUSG00000039031	Arhgap18	10	+	26753421	26918648	protein_coding	14.1194	15.0702	14.1502	9.09369	7.3569	7.13541	1.83646	2.06372e-12	5.67125e-11
	ENSMUSG00000056632	Dsg3	18	+	20510274	20547459	protein_coding	0.765355	1.2107	1.01441	0.254609	0.321167	0.256749	3.50189	2.14576e-12	5.88933e-11
	ENSMUSG00000024593	Megf10	18	+	57133090	57297467	protein_coding	1.04965	1.13881	1.1258	0.330469	0.42748	0.249058	3.22492	2.15168e-12	5.89823e-11
	ENSMUSG00000024066	Xdh	17	-	73883895	73950196	protein_coding	0.221866	0.190683	0.119223	1.10585	0.569085	0.82015	0.222476	2.25954e-12	6.18424e-11
	ENSMUSG00000063354	Slc39a4	15	-	76612383	76617384	protein_coding	38.5211	36.4257	36.8734	22.7493	22.1174	22.6393	1.65616	2.26164e-12	6.18424e-11
	ENSMUSG00000060176	Kif27	13	-	58287502	58359122	protein_coding	0.381837	0.216609	0.431059	0.032946	0.010637	0.038307	9.46917	2.30113e-12	6.28443e-11
	ENSMUSG00000097960	A330074K22Rik	8	-	120204434	120228230	lincRNA	10.628	9.13152	9.91438	5.15016	4.72515	4.24918	2.09855	2.4412e-12	6.6587e-11
	ENSMUSG00000020238	Ncln	10	-	81486249	81496392	protein_coding	27.7039	27.3397	26.7655	42.3308	42.6413	46.3588	0.62301	2.64459e-12	7.20454e-11
	ENSMUSG00000019487	Trip10	17	+	57249455	57263665	protein_coding	48.2233	48.4957	50.4941	29.7009	31.6616	29.0358	1.62829	2.69349e-12	7.3287e-11
	ENSMUSG00000032329	Hmg20a	9	+	56418609	56496936	protein_coding	22.9261	24.8923	21.7419	14.0898	14.46	14.7919	1.60451	2.75266e-12	7.48045e-11
	ENSMUSG00000028066	Pmf1	3	-	88394143	88410331	protein_coding	30.2556	29.2122	26.8884	48.5905	51.8427	46.2307	0.588887	2.79211e-12	7.57828e-11
	ENSMUSG00000027677	Ttc14	3	+	33799832	33814860	protein_coding	3.97625	5.49855	4.86071	11.1552	10.1662	10.6284	0.449206	2.86877e-12	7.77676e-11
	ENSMUSG00000042506	Usp22	11	-	61151785	61175055	protein_coding	73.0608	70.757	72.6139	46.9761	47.9351	46.4724	1.5307	2.88393e-12	7.80825e-11
	ENSMUSG00000026234	Ncl	1	-	86344719	86359400	protein_coding	145.145	164.106	152.222	222.699	219.871	236.636	0.679444	3.06578e-12	8.29041e-11
	ENSMUSG00000047777	Phf13	4	-	151989633	151996258	protein_coding	17.6394	17.7188	19.3643	10.7321	10.6721	11.0253	1.68679	3.07771e-12	8.31245e-11
	ENSMUSG00000027684	Mecom	3	-	29951296	30548008	protein_coding	3.84909	4.39743	4.0294	1.98418	1.71041	1.92412	2.17854	3.09393e-12	8.34602e-11
	ENSMUSG00000029915	Clec5a	6	-	40574894	40585821	protein_coding	0.111929	0.104589	0.152563	0	0	0	13.3027	3.11492e-12	8.39237e-11
	ENSMUSG00000016386	Mpped2	2	+	106693269	106868356	protein_coding	0.238971	0.194743	0.276309	0	0.019255	0	15.0243	3.124e-12	8.40655e-11
	ENSMUSG00000027933	Ints3	3	-	90391388	90433622	protein_coding	18.1757	19.2664	18.8082	29.313	27.9953	27.828	0.660828	3.59125e-12	9.6521e-11
	ENSMUSG00000019843	Fyn	10	+	39368855	39565381	protein_coding	11.1138	11.5522	12.026	6.55821	6.32056	6.10323	1.82632	3.65996e-12	9.82476e-11
	ENSMUSG00000017692	Rhbdl3	11	+	80300912	80355955	protein_coding	1.42236	1.48538	1.52153	0.405867	0.381293	0.56327	3.23035	3.70736e-12	9.93989e-11
	ENSMUSG00000022141	Nipbl	15	-	8290617	8444463	protein_coding	17.7969	17.8646	18.2165	28.2894	26.0503	26.6191	0.665623	3.74502e-12	1.00286e-10
	ENSMUSG00000049719	Prss46	9	+	110844506	110856522	protein_coding	1.14912	1.25069	1.1079	0.18955	0.244616	0.137324	5.88158	3.93525e-12	1.05252e-10
	ENSMUSG00000034171	Faah	4	-	115967145	116017926	protein_coding	12.1922	11.3105	14.4155	6.47858	6.84802	7.91819	1.78372	4.03799e-12	1.07869e-10
	ENSMUSG00000040111	Gramd1b	9	-	40293233	40531383	protein_coding	0.547079	0.805969	0.494407	0.026212	0.061689	0.097334	8.72281	4.06381e-12	1.08427e-10
	ENSMUSG00000041515	Irf8	8	+	120736358	120756694	protein_coding	3.23403	2.92234	2.77733	1.15058	1.02649	0.715836	3.06671	4.28673e-12	1.14237e-10
	ENSMUSG00000020886	Dlg4	11	+	70016942	70047522	protein_coding	6.03599	5.54554	5.55776	2.03538	2.06618	2.4931	2.59172	4.44197e-12	1.18231e-10
	ENSMUSG00000040269	Mrps28	3	-	8802146	8923918	protein_coding	12.9541	11.9643	10.4399	23.9429	26.7479	24.9054	0.467937	4.62603e-12	1.22981e-10
	ENSMUSG00000027810	Eif2a	3	+	58525821	58557501	protein_coding	42.8471	39.0578	43.4802	64.8678	63.9157	65.2705	0.64619	4.65488e-12	1.23598e-10
	ENSMUSG00000027314	Dll4	2	+	119325784	119335962	protein_coding	1.99961	1.95089	1.67122	0.730186	0.573414	0.642829	2.85956	4.77445e-12	1.26621e-10
	ENSMUSG00000041220	Elovl6	3	+	129532355	129638495	protein_coding	10.8934	13.644	11.4237	19.0103	19.2506	20.1314	0.616051	4.79553e-12	1.27027e-10
	ENSMUSG00000030275	Etnk1	6	+	143167221	143232307	protein_coding	31.8957	34.4711	36.4692	21.2038	21.4773	22.5281	1.57675	4.94632e-12	1.30863e-10
	ENSMUSG00000086782	E130102H24Rik	4	-	101346531	101356735	lincRNA	0	0	0	0.58593	0.718248	0.488517	0.0164591	5.27402e-12	1.39366e-10
	ENSMUSG00000058135	Gstm1	3	-	108012255	108017973	protein_coding	9.23104	8.51188	8.90071	3.13634	4.09535	2.84158	2.6401	5.31213e-12	1.40103e-10
	ENSMUSG00000028096	Gpr89	3	-	96868281	96905346	protein_coding	5.71214	7.54485	7.37224	11.7639	10.8448	10.4485	0.624387	5.31466e-12	1.40103e-10
	ENSMUSG00000031403	Dkc1	X	+	75095854	75109777	protein_coding	30.0475	33.1752	29.7215	49.3774	45.646	49.4434	0.643434	5.46189e-12	1.43812e-10
	ENSMUSG00000115516	Gm8341	15	-	19454755	19456352	processed_pseudogene	3.96002	4.56314	4.72487	9.62234	9.8259	9.50023	0.458203	5.5875e-12	1.46944e-10
	ENSMUSG00000027447	Cst3	2	-	148871722	148875692	protein_coding	92.46	83.8155	89.1722	54.0933	54.8676	52.0285	1.64873	5.65045e-12	1.48422e-10
	ENSMUSG00000041959	S100a10	3	+	93555080	93564643	protein_coding	412.404	385.15	387.535	564.706	601.64	599.948	0.670952	5.68753e-12	1.49218e-10
	ENSMUSG00000053580	Tanc2	11	+	105589986	105929304	protein_coding	6.658	7.35188	7.69611	3.00429	2.12503	3.14636	2.617	5.71968e-12	1.49883e-10
	ENSMUSG00000045518	Onecut3	10	+	80494835	80517276	protein_coding	0.19493	0.432667	0.204083	0.023551	0.011482	0.027856	9.27645	5.73003e-12	1.49975e-10
	ENSMUSG00000021990	Spata13	14	+	60634001	60764556	protein_coding	5.96975	5.69359	6.17432	8.18869	9.69347	8.77398	0.669548	5.79312e-12	1.51447e-10
	ENSMUSG00000006442	Srm	4	+	148591503	148594993	protein_coding	30.5995	29.9323	29.4592	47.0711	46.4092	48.4008	0.634348	5.81321e-12	1.51792e-10
	ENSMUSG00000040354	Mars	10	-	127296221	127311786	protein_coding	44.7166	47.5669	44.0852	71.1948	70.0455	64.9652	0.661374	5.94248e-12	1.54983e-10
	ENSMUSG00000006418	Rnf114	2	+	167492645	167516173	protein_coding	32.7055	31.9346	33.1058	19.2638	19.9447	18.0143	1.70779	6.14263e-12	1.60014e-10
	ENSMUSG00000040483	Xaf1	11	+	72301629	72313733	protein_coding	6.33848	5.85783	6.22691	2.22846	1.90531	2.00266	2.99253	6.16265e-12	1.60114e-10
	ENSMUSG00000028480	Glipr2	4	+	43957401	43979118	protein_coding	18.6655	17.9205	20.091	10.8628	11.1829	10.5442	1.73842	6.1647e-12	1.60114e-10
	ENSMUSG00000022324	Matn2	15	+	34306677	34436273	protein_coding	4.6524	4.13015	4.2675	8.49827	7.38267	8.6831	0.531838	6.16829e-12	1.60114e-10
	ENSMUSG00000041859	Mcm3	1	-	20802968	20820312	protein_coding	64.5866	64.8194	62.1845	92.7829	93.7639	97.532	0.674462	6.55548e-12	1.69964e-10
	ENSMUSG00000034422	Parp14	16	-	35832874	35871544	protein_coding	11.1235	11.4126	11.7101	7.18867	6.8705	7.31995	1.60101	6.61613e-12	1.71335e-10
	ENSMUSG00000037605	Adgrl3	5	+	81020138	81825133	protein_coding	2.76986	1.75608	1.4251	0.599345	0.462155	0.387346	4.0444	6.65336e-12	1.7201e-10
	ENSMUSG00000025321	Itgb8	12	-	119158022	119238802	protein_coding	0.050029	0.07995	0.082472	0	0	0	8.0817	6.65785e-12	1.7201e-10
	ENSMUSG00000000563	Atp5f1	3	-	105942698	105960099	protein_coding	79.655	79.2725	82.6697	114.602	140.074	123.116	0.639527	6.66806e-12	1.72072e-10
	ENSMUSG00000022912	Pros1	16	+	62854307	62929346	protein_coding	0.816372	0.451275	0.466356	0.051023	0.105479	0.060418	7.14403	6.74977e-12	1.73976e-10
	ENSMUSG00000058600	Rpl30	15	-	34440505	34443640	protein_coding	19.8357	23.5158	20.5477	40.4533	42.0249	35.4398	0.542012	6.79753e-12	1.74961e-10
	ENSMUSG00000022946	Dop1b	16	+	93711904	93810590	protein_coding	6.71128	6.66475	7.30595	4.44576	3.36648	3.70914	1.79303	6.80386e-12	1.74961e-10
	ENSMUSG00000039756	Dnttip2	3	+	122274388	122285271	protein_coding	20.0758	27.4329	26.5655	45.846	41.749	42.647	0.568842	6.88041e-12	1.76723e-10
	ENSMUSG00000022003	Slc25a30	14	-	75760117	75787037	protein_coding	44.5459	42.6202	45.1835	27.7247	28.1416	29.0332	1.5587	6.95094e-12	1.78326e-10
	ENSMUSG00000063060	Sox7	14	+	63943673	63950732	protein_coding	0.378511	0.302543	0.380917	0.055631	0.046433	0.020164	7.17326	7.01514e-12	1.79764e-10
	ENSMUSG00000020658	Efr3b	12	-	3962554	4038915	protein_coding	1.17077	0.976195	0.912999	0.590301	0.375779	0.364869	2.27045	7.11686e-12	1.82158e-10
	ENSMUSG00000039197	Adk	14	+	21052574	21448569	protein_coding	21.1612	20.2374	19.1575	35.5153	33.4217	37.6598	0.568207	7.19641e-12	1.83981e-10
	ENSMUSG00000010095	Slc3a2	19	-	8706882	8723369	protein_coding	84.7777	92.2863	70.3617	128.88	149.128	136.897	0.596372	7.21416e-12	1.84221e-10
	ENSMUSG00000013089	Etv5	16	-	22381309	22439719	protein_coding	13.582	13.8627	12.5229	7.87324	8.19752	7.34719	1.7058	7.33854e-12	1.87066e-10
	ENSMUSG00000042396	Rbm7	9	-	48488701	48495299	protein_coding	20.62	18.2221	18.7682	8.20799	10.5113	9.37402	2.04956	7.34259e-12	1.87066e-10
	ENSMUSG00000025017	Pik3ap1	19	-	41272377	41385102	protein_coding	0.261442	0.285964	0.280121	0	0	0.029683	14.368	7.71296e-12	1.96275e-10
	ENSMUSG00000025232	Hexa	9	+	59539540	59565109	protein_coding	0	0	0	0.154592	0.398011	0.225732	0.0371133	7.7946e-12	1.98123e-10
	ENSMUSG00000032363	Adamts7	9	+	90163069	90208071	protein_coding	2.3776	2.26165	2.82208	1.04716	0.787331	0.825355	2.78504	7.83372e-12	1.98888e-10
	ENSMUSG00000049932	H2afx	9	+	44334694	44336077	protein_coding	59.8741	61.8051	58.6876	95.8314	99.0834	85.9517	0.642218	8.27442e-12	2.09835e-10
	ENSMUSG00000021952	Xpo4	14	-	57577521	57665430	protein_coding	10.0859	10.1977	10.5077	16.3139	16.1789	16.5061	0.628635	8.43802e-12	2.13737e-10
	ENSMUSG00000032135	Mcam	9	+	44134469	44142727	protein_coding	12.1026	10.966	11.9526	6.28358	5.5077	6.9032	1.87195	8.59899e-12	2.17564e-10
	ENSMUSG00000027901	Dennd2d	3	+	106482405	106503030	protein_coding	7.29175	7.89997	7.94442	12.857	11.3503	12.5202	0.630243	8.91398e-12	2.25275e-10
	ENSMUSG00000063727	Tnfrsf11b	15	-	54250619	54278484	protein_coding	0.169905	0.387341	0.375175	0	0	0.023605	17.9539	8.9929e-12	2.26913e-10
	ENSMUSG00000015533	Itga2	13	-	114833081	114932100	protein_coding	45.7717	47.7531	46.1076	31.3495	29.892	30.4704	1.52234	8.9994e-12	2.26913e-10
	ENSMUSG00000029298	Gbp9	5	-	105077630	105139539	protein_coding	5.40339	5.69512	5.91683	2.99062	2.96724	3.01836	1.89262	9.38239e-12	2.36299e-10
	ENSMUSG00000017002	Slpi	2	-	164354070	164389095	protein_coding	6.87252	6.631	6.62716	1.7852	2.06862	2.62158	3.09907	9.4341e-12	2.3733e-10
	ENSMUSG00000032898	Fbxo21	5	+	117976730	118010201	protein_coding	13.9019	13.733	14.2738	8.34093	8.6735	7.99595	1.67484	9.46994e-12	2.37959e-10
	ENSMUSG00000046814	Gchfr	2	+	119167773	119172390	protein_coding	4.51559	4.84569	3.02558	0.69347	0.417454	0.974936	5.86847	9.89744e-12	2.48418e-10
	ENSMUSG00000033105	Lss	10	+	76531588	76557138	protein_coding	5.88382	5.98423	6.27267	10.2745	10.198	9.42574	0.607143	9.93064e-12	2.48967e-10
	ENSMUSG00000038295	Atg9b	5	-	24384181	24392143	protein_coding	6.8999	6.45543	7.16242	12.8633	11.1409	10.9747	0.586929	1.0435e-11	2.61314e-10
	ENSMUSG00000051067	Lingo3	10	-	80832801	80844039	protein_coding	8.58094	8.27091	8.13824	13.7855	13.9056	12.946	0.615242	1.04611e-11	2.61671e-10
	ENSMUSG00000050821	Fam131a	16	+	20693241	20703048	protein_coding	2.11741	1.61047	1.3737	0.248687	0.067646	0.183499	9.6853	1.05863e-11	2.64197e-10
	ENSMUSG00000027890	Gstm4	3	-	108040408	108044894	protein_coding	0.140596	0.555152	0.595987	0	0	0	44.0578	1.05981e-11	2.64197e-10
	ENSMUSG00000040209	Zfp704	3	-	9427020	9610085	protein_coding	8.56691	8.63179	8.42117	12.4854	13.057	12.7694	0.668979	1.14161e-11	2.84265e-10
	ENSMUSG00000021893	Capn7	14	+	31336638	31371986	protein_coding	11.4082	10.8465	10.6194	17.1117	17.2321	16.4847	0.646973	1.1682e-11	2.90559e-10
	ENSMUSG00000031918	Mtmr2	9	+	13748410	13806481	protein_coding	95.1562	97.6483	95.4441	131.065	138.407	139.796	0.704324	1.26879e-11	3.15222e-10
	ENSMUSG00000008461	Fut1	7	+	45617289	45621059	protein_coding	1.12401	1.11041	1.09377	3.40957	3.03184	2.62435	0.369204	1.27599e-11	3.16652e-10
	ENSMUSG00000024601	Isoc1	18	+	58659466	58680368	protein_coding	15.4769	16.6096	17.4459	25.8555	25.8933	25.3872	0.642283	1.28623e-11	3.18835e-10
	ENSMUSG00000026229	Psmd1	1	+	86064387	86139151	protein_coding	80.9096	82.9816	79.2435	119.321	114.756	124.993	0.67715	1.32867e-11	3.28985e-10
	ENSMUSG00000029512	Ulk1	5	-	110784488	110810097	protein_coding	19.9758	19.8601	20.1755	12.3972	12.1622	13.1577	1.59062	1.3435e-11	3.32283e-10
	ENSMUSG00000022351	Sqle	15	+	59315077	59331192	protein_coding	35.2602	36.6549	35.5531	51.2194	54.6708	56.3427	0.662494	1.36134e-11	3.36316e-10
	ENSMUSG00000030827	Fgf21	7	-	45613886	45615490	protein_coding	0.441423	0.382654	0.359815	1.53105	1.86486	2.21383	0.215239	1.36949e-11	3.37704e-10
	ENSMUSG00000018774	Cd68	11	-	69664213	69666153	protein_coding	17.0373	15.7445	15.8589	8.17791	7.33282	7.67403	2.09654	1.37002e-11	3.37704e-10
	ENSMUSG00000040699	Limd2	11	-	106156256	106160860	protein_coding	15.2897	17.0782	16.7422	9.5527	7.6452	7.38978	1.99613	1.37402e-11	3.38311e-10
	ENSMUSG00000042724	Map3k9	12	-	81721010	81781175	protein_coding	9.0667	8.19359	8.41931	5.04024	4.26778	4.80385	1.81798	1.4e-11	3.44322e-10
	ENSMUSG00000054008	Ndst1	18	-	60684494	60748650	protein_coding	22.0873	22.2683	20.2028	31.6586	32.9778	31.1869	0.673826	1.42103e-11	3.49104e-10
	ENSMUSG00000087142	Gm12454	4	-	43504428	43508747	antisense	3.88054	4.09773	3.29093	1.09058	1.14831	0.836995	3.638	1.4432e-11	3.54155e-10
	ENSMUSG00000010660	Plcd1	9	-	119071527	119093502	protein_coding	9.3518	7.77536	10.1432	3.93141	4.75885	4.17473	2.11713	1.46153e-11	3.58253e-10
	ENSMUSG00000030551	Nr2f2	7	-	70351944	70366735	protein_coding	6.46948	8.08251	8.68904	15.3479	14.1661	13.4544	0.541207	1.47427e-11	3.60975e-10
	ENSMUSG00000038178	Slc43a2	11	+	75531694	75577575	protein_coding	7.55983	11.1348	11.6863	4.9926	4.38458	3.94447	2.27769	1.4964e-11	3.65987e-10
	ENSMUSG00000027665	Pik3ca	3	+	32397671	32468486	protein_coding	6.72274	7.0195	7.59015	11.3952	11.0649	10.7779	0.64213	1.53446e-11	3.74878e-10
	ENSMUSG00000032014	Oaf	9	-	43221235	43239911	protein_coding	22.7931	23.9808	22.847	13.9481	15.0011	12.2696	1.68856	1.56507e-11	3.81933e-10
	ENSMUSG00000041642	Kif21b	1	+	136131389	136177998	protein_coding	0.28314	0.250685	0.332344	0.856092	0.741655	0.943141	0.348583	1.57506e-11	3.83944e-10
	ENSMUSG00000022885	St6gal1	16	+	23224740	23360350	protein_coding	16.2808	15.9956	19.2034	10.3877	9.23891	9.87392	1.74429	1.5853e-11	3.85679e-10
	ENSMUSG00000020821	Kif1c	11	+	70700548	70731964	protein_coding	81.2331	81.5738	80.6812	55.2132	53.3171	53.2746	1.50473	1.58568e-11	3.85679e-10
	ENSMUSG00000025364	Pa2g4	10	-	128557766	128565987	protein_coding	118.187	121.14	117.708	170.089	174.093	176.304	0.685983	1.62476e-11	3.94748e-10
	ENSMUSG00000026880	Stom	2	-	35313986	35336976	protein_coding	35.4269	34.2051	33.756	22.3556	21.9179	21.2481	1.57766	1.63225e-11	3.96131e-10
	ENSMUSG00000020902	Ntn1	11	-	68209364	68400823	protein_coding	25.7148	23.3903	23.7704	16.02	15.5994	13.7865	1.60458	1.77633e-11	4.30624e-10
	ENSMUSG00000021665	Hexb	13	-	97176331	97198357	protein_coding	21.8514	21.6706	23.1609	12.2943	13.5022	12.8012	1.72707	1.83211e-11	4.43656e-10
	ENSMUSG00000026923	Notch1	2	-	26457903	26516663	protein_coding	24.0054	21.4639	22.7779	15.0321	14.109	15.1131	1.5418	1.87645e-11	4.53894e-10
	ENSMUSG00000031595	Pdgfrl	8	+	40926212	40990785	protein_coding	2.63602	2.93476	2.42998	0.806598	0.680281	0.911456	3.30711	1.95129e-11	4.71156e-10
	ENSMUSG00000112941	Gm48623	13	+	54301959	54312797	lincRNA	0	0	0	0.872232	1.27259	0.601989	0.0108038	1.95209e-11	4.71156e-10
	ENSMUSG00000021811	Dnajc9	14	-	20384638	20388910	protein_coding	21.6686	20.8519	19.5628	34.7901	36.1223	33.6294	0.593978	2.03916e-11	4.91631e-10
	ENSMUSG00000024511	Rab27b	18	-	69979131	70141605	protein_coding	3.1596	3.15914	3.22679	6.39571	5.85697	6.29303	0.515487	2.08561e-11	5.02281e-10
	ENSMUSG00000064325	Hhip	8	-	79965851	80058006	protein_coding	0.467791	0.285984	0.367986	0.043385	0.048339	0.071334	5.96588	2.11285e-11	5.08285e-10
	ENSMUSG00000038729	Akap2	4	+	57717657	57896984	protein_coding	28.6492	26.1061	26.8513	16.7444	17.9423	16.2243	1.60257	2.12416e-11	5.10449e-10
	ENSMUSG00000028268	Gbp3	3	+	142560026	142573209	protein_coding	5.25107	4.92822	4.40187	2.22317	1.9933	2.04929	2.32079	2.28134e-11	5.47621e-10
	ENSMUSG00000061119	Prcp	7	+	92874470	92934583	protein_coding	10.6197	10.381	10.9883	4.49037	4.9859	6.17149	2.04232	2.46988e-11	5.92233e-10
	ENSMUSG00000022329	Stk3	15	-	34875496	35178921	protein_coding	14.5798	15.6496	15.9584	23.8401	23.468	24.8445	0.64029	2.51055e-11	6.0133e-10
	ENSMUSG00000003355	Fkbp11	15	-	98724366	98728198	protein_coding	5.51479	5.37716	4.96933	13.8851	11.5201	12.4496	0.419463	2.62867e-11	6.28937e-10
	ENSMUSG00000001436	Slc19a1	10	+	77032241	77061002	protein_coding	7.57814	9.26328	9.13398	15.2116	15.1975	15.7152	0.563445	2.69017e-11	6.42954e-10
	ENSMUSG00000028328	Tmod1	4	+	46038935	46116032	protein_coding	0.4062	0.37359	0.288423	0.014391	0.021653	0.063051	8.50701	2.82897e-11	6.75394e-10
	ENSMUSG00000041737	Tmem45b	9	-	31426196	31464462	protein_coding	0.375455	0.361721	0.317273	0	0	0.036976	16.1916	2.84698e-11	6.78958e-10
	ENSMUSG00000027944	Hax1	3	-	89995446	89998780	protein_coding	22.315	26.2154	18.168	37.5762	49.9526	44.9001	0.503767	2.85393e-11	6.79878e-10
	ENSMUSG00000035504	Reep6	10	+	80329953	80336441	protein_coding	2.98193	2.41664	2.50987	7.61476	5.66236	5.98422	0.411503	3.04024e-11	7.23479e-10
	ENSMUSG00000039942	Ptger4	15	-	5206661	5244187	protein_coding	0.853807	0.814895	0.984913	0.22019	0.26316	0.264938	3.4481	3.06297e-11	7.281e-10
	ENSMUSG00000022200	Golph3	15	+	12321450	12351591	protein_coding	56.4849	59.5406	59.817	82.1704	81.0926	85.3061	0.707454	3.09493e-11	7.34904e-10
	ENSMUSG00000032883	Acsl3	1	+	78657825	78707743	protein_coding	26.2342	30.0312	29.5853	44.7489	39.851	45.1782	0.661597	3.10867e-11	7.3737e-10
	ENSMUSG00000023087	Noct	3	+	51224447	51251644	protein_coding	7.17705	6.95158	7.22993	10.5932	10.7639	11.15	0.657359	3.19674e-11	7.57445e-10
	ENSMUSG00000004885	Crabp2	3	+	87948666	87953376	protein_coding	2.96233	2.1848	1.93041	0.52232	0.540041	0.512314	4.42927	3.31508e-11	7.84641e-10
	ENSMUSG00000025980	Hspd1	1	-	55077835	55088243	protein_coding	327.822	336.91	328.363	474.913	467.422	498.917	0.689057	3.77618e-11	8.91995e-10
	ENSMUSG00000032285	Dnaja4	9	+	54698873	54716315	protein_coding	10.1744	10.5201	9.84913	5.5396	5.85436	5.38513	1.81887	3.77676e-11	8.91995e-10
	ENSMUSG00000015305	Sash1	10	-	8722219	8886070	protein_coding	12.4744	13.1265	13.805	8.70636	8.28997	7.84391	1.58567	3.80638e-11	8.98029e-10
	ENSMUSG00000004044	Cavin1	11	-	100956733	100970887	protein_coding	166.151	154.59	160.344	105.217	110.163	105.257	1.50036	3.93328e-11	9.26973e-10
	ENSMUSG00000028893	Sesn2	4	-	132492032	132510501	protein_coding	2.49642	2.67918	3.02202	5.52049	6.26645	5.21585	0.483046	4.04225e-11	9.51636e-10
	ENSMUSG00000042354	Gnl3	14	-	31012433	31019152	protein_coding	24.0747	24.1591	23.2904	40.4931	43.0799	38.4186	0.586406	4.05558e-11	9.53755e-10
	ENSMUSG00000027544	Nfatc2	2	-	168476410	168601657	protein_coding	3.75778	3.13739	3.53058	6.28921	6.16534	5.95208	0.567118	4.25827e-11	1.00035e-09
	ENSMUSG00000040520	Manea	4	-	26324506	26346891	protein_coding	15.4597	14.8839	11.7955	7.66962	8.22714	7.88975	1.77058	4.40801e-11	1.03442e-09
	ENSMUSG00000027777	Schip1	3	+	68064802	68626481	protein_coding	14.1417	13.1853	12.4553	24.8745	24.1662	19.6831	0.579056	4.72887e-11	1.10854e-09
	ENSMUSG00000042350	Arel1	12	-	84918148	84970900	protein_coding	18.8152	18.0164	19.2567	12.4155	11.5849	12.1935	1.54921	4.79335e-11	1.12246e-09
	ENSMUSG00000020866	Cacna1g	11	-	94408391	94474198	protein_coding	0.516919	0.331695	0.260422	0.016772	0.150696	0	5.76821	4.86272e-11	1.13749e-09
	ENSMUSG00000026563	Tada1	1	+	166379097	166393621	protein_coding	7.0584	8.53923	8.5882	16.3731	13.5142	14.9446	0.539786	4.94957e-11	1.15658e-09
	ENSMUSG00000048644	Ctxn1	8	-	4257660	4259274	protein_coding	42.7068	41.055	39.6715	25.0913	25.7012	22.9142	1.67438	5.00582e-11	1.16849e-09
	ENSMUSG00000015749	Anp32e	3	+	95929246	95947390	protein_coding	63.9163	45.9775	67.0485	125.623	123.626	134.922	0.460624	5.01922e-11	1.17037e-09
	ENSMUSG00000053604	Rpia	6	-	70765720	70792232	protein_coding	34.5898	33.3471	32.3309	21.1162	20.3127	20.7723	1.6117	5.0408e-11	1.17416e-09
	ENSMUSG00000038319	Kcnh2	5	-	24319589	24351604	protein_coding	0.439906	0.357369	0.284917	0.039519	0	0.019801	12.4518	5.09236e-11	1.18492e-09
	ENSMUSG00000026020	Nop58	1	+	59684971	59719044	protein_coding	27.7704	41.5522	39.0661	46.1278	60.0978	65.965	0.629534	5.1791e-11	1.20272e-09
	ENSMUSG00000024665	Fads2	19	-	10062765	10101746	protein_coding	45.2469	44.2812	43.1763	65.9462	62.5488	66.6047	0.680237	5.17981e-11	1.20272e-09
	ENSMUSG00000024516	Sec11c	18	+	65800515	65817684	protein_coding	18.6024	18.6164	22.807	36.0894	32.5087	37.0529	0.568274	5.33179e-11	1.23671e-09
	ENSMUSG00000015176	Nolc1	19	+	46075863	46085530	protein_coding	66.2322	70.4391	62.3997	97.9555	102.892	106.312	0.648137	5.42755e-11	1.25759e-09
	ENSMUSG00000023169	Slc38a1	15	-	96571418	96642913	protein_coding	18.9929	18.8017	18.539	26.9786	26.8168	26.3075	0.703377	5.52724e-11	1.27934e-09
	ENSMUSG00000020669	Sh3yl1	12	+	30911668	30960162	protein_coding	3.6915	3.84223	4.50412	1.59362	2.04018	1.77897	2.21723	5.62355e-11	1.30027e-09
	ENSMUSG00000034459	Ifit1	19	+	34640871	34650009	protein_coding	3.0053	2.99171	3.33182	1.36158	1.17386	1.00681	2.61987	5.80729e-11	1.34134e-09
	ENSMUSG00000027864	Ptgfrn	3	-	101040232	101110278	protein_coding	69.6157	69.4639	69.0734	101.862	102.209	95.9771	0.693763	5.84757e-11	1.34923e-09
	ENSMUSG00000002603	Tgfb1	7	+	25687002	25705077	protein_coding	26.1585	24.504	26.957	15.9325	17.1125	14.3191	1.63838	6.28849e-11	1.44945e-09
	ENSMUSG00000068922	Msto1	3	-	88905107	88913999	protein_coding	22.5476	17.9977	17.7013	30.551	30.0477	32.647	0.624778	6.33213e-11	1.45798e-09
	ENSMUSG00000078920	Ifi47	11	+	49076587	49096974	protein_coding	7.98758	8.26639	8.9161	3.27264	2.99781	4.06816	2.43042	6.54592e-11	1.50563e-09
	ENSMUSG00000066152	Slc31a2	4	+	62262562	62298411	protein_coding	10.744	10.3195	9.17368	4.19815	4.76645	5.06464	2.15283	6.83586e-11	1.57068e-09
	ENSMUSG00000017499	Cdc6	11	+	98907801	98923940	protein_coding	6.62387	6.47276	6.52643	10.1688	10.0145	14.7714	0.561762	6.89311e-11	1.58218e-09
	ENSMUSG00000032177	Pde4a	9	+	21165714	21213248	protein_coding	11.2298	11.3302	11.8556	7.55864	7.56014	6.3614	1.60136	7.01847e-11	1.60928e-09
	ENSMUSG00000027787	Nmd3	3	+	69721985	69756373	protein_coding	4.92164	4.96776	7.3079	9.15638	14.4788	7.96172	0.544704	7.17073e-11	1.64248e-09
	ENSMUSG00000006403	Adamts4	1	+	171250421	171260637	protein_coding	5.98242	5.27607	5.95447	2.98347	3.1312	2.59	1.97408	7.26124e-11	1.66103e-09
	ENSMUSG00000024556	Me2	18	-	73769903	73815449	protein_coding	23.1339	22.5554	20.5942	32.5223	34.3153	34.6449	0.653255	7.26683e-11	1.66103e-09
	ENSMUSG00000027669	Gnb4	3	-	32580332	32616585	protein_coding	2.34754	2.07819	2.27576	1.08611	1.1199	0.937457	2.12118	7.34023e-11	1.67607e-09
	ENSMUSG00000042644	Itpr3	17	+	27057304	27122223	protein_coding	78.5929	77.3491	79.5591	54.8045	52.0653	52.3105	1.47937	7.4909e-11	1.7087e-09
	ENSMUSG00000021211	Akr1c12	13	-	4268176	4279433	protein_coding	0.284849	0.299239	0.33576	0	0	0	31.6616	7.62776e-11	1.73812e-09
	ENSMUSG00000000296	Tpd52l1	10	-	31332376	31445958	protein_coding	18.0618	21.6738	18.8761	8.52773	9.19396	8.4066	2.2418	7.88689e-11	1.79531e-09
	ENSMUSG00000028041	Adam15	3	-	89338542	89349996	protein_coding	17.1098	15.1677	17.4975	24.8277	26.1404	26.261	0.644649	8.06216e-11	1.83331e-09
	ENSMUSG00000037851	Iars	13	+	49682100	49734267	protein_coding	59.4835	61.2558	58.619	87.3594	85.5933	87.7313	0.688065	8.33999e-11	1.89453e-09
	ENSMUSG00000027879	Sec22b	3	+	97901190	97923276	protein_coding	13.1463	13.0275	13.5157	20.1365	22.6	19.6485	0.636377	8.37257e-11	1.89997e-09
	ENSMUSG00000042364	Snx18	13	-	113592179	113618564	protein_coding	47.5214	46.486	46.1685	30.3814	31.2871	31.6713	1.50162	8.56353e-11	1.9413e-09
	ENSMUSG00000026434	Nucks1	1	+	131910534	131936321	protein_coding	85.7157	84.4726	85.7939	117.478	120.818	126.397	0.701936	8.59e-11	1.9453e-09
	ENSMUSG00000005481	Ddx39	8	+	83715177	83726892	protein_coding	47.3366	85.4672	50.671	117.024	84.815	123.55	0.563903	8.83451e-11	1.99861e-09
	ENSMUSG00000032113	Chek1	9	-	36708482	36727065	protein_coding	24.4891	29.8942	21.6287	42.397	37.3631	43.6844	0.615852	8.94029e-11	2.02047e-09
	ENSMUSG00000068758	Il3ra	14	+	14346275	14356011	protein_coding	0.943809	0.805227	0.42604	0.055484	0.187173	0.088252	6.10978	9.28121e-11	2.09537e-09
	ENSMUSG00000062580	Timm17a	1	-	135295213	135313778	protein_coding	4.63162	4.43109	4.54619	6.96434	7.08753	6.96378	0.648063	9.422e-11	2.12497e-09
	ENSMUSG00000042010	Acacb	5	+	114146535	114250761	protein_coding	2.57548	3.14828	3.99452	1.87899	1.26144	1.46435	2.10329	9.70855e-11	2.18736e-09
	ENSMUSG00000037643	Prkci	3	+	30995747	31052959	protein_coding	39.9721	40.7501	40.7859	57.0145	58.8385	59.0487	0.694775	1.02733e-10	2.31223e-09
	ENSMUSG00000025762	Larp1b	3	+	40949828	41040234	protein_coding	8.3552	6.95844	6.99985	12.2638	13.9391	13.5588	0.561511	1.05026e-10	2.36143e-09
	ENSMUSG00000024841	Eif1ad	19	+	5366741	5371526	protein_coding	13.4531	13.368	11.6342	20.8875	20.2635	21.4277	0.614696	1.06925e-10	2.40166e-09
	ENSMUSG00000019230	Lhx9	1	-	138825186	138848577	protein_coding	0.163022	0.133029	0.194593	0	0	0.018189	10.8042	1.08783e-10	2.44092e-09
	ENSMUSG00000028654	Mycl	4	+	122995652	123002485	protein_coding	10.3982	10.0883	9.93941	5.58876	5.31593	6.10691	1.78715	1.12771e-10	2.52782e-09
	ENSMUSG00000034664	Itga2b	11	-	102453297	102470122	protein_coding	2.10311	1.29068	1.57191	0.524871	0.487378	0.937598	2.52328	1.13e-10	2.53038e-09
	ENSMUSG00000046709	Mapk10	5	-	102907948	103211334	protein_coding	0.045856	0.08687	0.075994	0	0	0	7.95733	1.16079e-10	2.59667e-09
	ENSMUSG00000021892	Sh3bp5	14	-	31359880	31436078	protein_coding	9.70014	9.29539	10.5606	15.877	16.4268	15.8295	0.614288	1.16393e-10	2.60107e-09
	ENSMUSG00000026618	Iars2	1	-	185284726	185329396	protein_coding	24.6036	24.0369	25.3717	34.0703	35.3038	35.1471	0.708191	1.22581e-10	2.73656e-09
	ENSMUSG00000048039	Isg20l2	3	+	87930314	87940686	protein_coding	17.1108	17.4158	17.8263	26.0897	26.3782	26.8631	0.660058	1.22991e-10	2.74294e-09
	ENSMUSG00000025150	Cbr2	11	-	120729489	120732114	protein_coding	33.7998	33.0261	33.9373	20.5646	19.238	19.4016	1.7016	1.30215e-10	2.9011e-09
	ENSMUSG00000075470	Alg10b	15	+	90224311	90233471	protein_coding	19.3361	19.6106	19.2824	27.5437	27.8217	28.9268	0.690911	1.34295e-10	2.98897e-09
	ENSMUSG00000022177	Haus4	14	-	54541785	54554616	protein_coding	17.3103	15.7797	15.9721	26.673	26.9594	25.6326	0.619107	1.35663e-10	3.01638e-09
	ENSMUSG00000021240	Abcd4	12	-	84601464	84617413	protein_coding	16.8634	20.2245	18.2166	11.3369	10.4244	9.56031	1.76497	1.37367e-10	3.05118e-09
	ENSMUSG00000016128	Stard13	5	-	151037510	151233836	protein_coding	13.46	13.1037	12.7258	8.29551	7.53962	8.25574	1.6301	1.46538e-10	3.2516e-09
	ENSMUSG00000002257	Def6	17	+	28207778	28228608	protein_coding	3.85026	3.96814	3.79409	8.30938	7.9089	6.981	0.501199	1.46708e-10	3.25211e-09
	ENSMUSG00000032766	Gng11	6	+	4003904	4008445	protein_coding	19.0872	19.5313	19.3133	7.26701	8.9184	10.038	2.20778	1.52097e-10	3.36816e-09
	ENSMUSG00000037552	Plekhg2	7	-	28359604	28372599	protein_coding	9.90207	10.2688	11.0632	6.85687	6.43019	6.42542	1.58359	1.5586e-10	3.44803e-09
	ENSMUSG00000036957	Lrfn3	7	-	30355489	30362772	protein_coding	1.36062	1.38579	1.16096	0.446677	0.441339	0.342433	3.12378	1.60357e-10	3.54396e-09
	ENSMUSG00000040785	Ttc3	16	+	94370618	94469343	protein_coding	34.1561	37.1084	37.5093	23.5292	19.558	21.5881	1.68153	1.67494e-10	3.69798e-09
	ENSMUSG00000007682	Dio2	12	-	90724552	90738438	protein_coding	0.17004	0.218165	0.154505	0	0.017226	0.020057	8.51196	1.6798e-10	3.70499e-09
	ENSMUSG00000027905	Ddx20	3	-	105678270	105687574	protein_coding	12.2732	11.9954	11.4817	17.5053	19.4066	20.2267	0.625873	1.78306e-10	3.9288e-09
	ENSMUSG00000085560	C230038L03Rik	7	-	96906826	96951886	processed_transcript	3.8029	3.4889	3.35269	1.06877	1.44023	0.740352	3.25506	1.791e-10	3.94235e-09
	ENSMUSG00000042498	D330045A20Rik	X	+	139480367	139554582	protein_coding	0.063847	0.127292	0.163902	0	0	0	12.8347	1.8102e-10	3.98064e-09
	ENSMUSG00000025888	Casp1	9	+	5298517	5307265	protein_coding	2.70657	2.68246	2.96262	0.754237	1.05217	0.925589	3.03464	1.83724e-10	4.03606e-09
	ENSMUSG00000040033	Stat2	10	+	128270559	128292849	protein_coding	8.25098	8.1362	8.3933	4.73681	4.10802	5.04855	1.78193	1.83931e-10	4.03659e-09
	ENSMUSG00000032846	Zswim6	13	-	107724617	107890064	processed_transcript	3.81709	4.51881	4.45434	1.99436	1.30277	1.79869	2.50111	1.9199e-10	4.20924e-09
	ENSMUSG00000024308	Tapbp	17	+	33915899	33929292	protein_coding	108.33	99.9204	102.489	67.8267	71.2967	69.3828	1.49024	1.94621e-10	4.26209e-09
	ENSMUSG00000034675	Dbn1	13	-	55473429	55488111	protein_coding	83.5963	65.9452	66.2601	43.2723	45.3332	32.4159	1.78297	1.94788e-10	4.26209e-09
	ENSMUSG00000054752	Fsd1l	4	+	53631471	53707009	protein_coding	1.56052	1.73444	1.85977	0.815238	0.861318	0.620152	2.22835	1.9522e-10	4.26731e-09
	ENSMUSG00000036356	Csgalnact1	8	-	68356781	68735146	protein_coding	2.174	1.98097	1.94839	0.751575	0.833034	0.890304	2.44853	1.9967e-10	4.36025e-09
	ENSMUSG00000074063	Osgin1	8	+	119434124	119446256	protein_coding	11.3506	12.3061	5.09661	3.48278	3.0537	2.18825	3.28774	2.03266e-10	4.43438e-09
	ENSMUSG00000001016	Ilf2	3	+	90476126	90488379	protein_coding	38.9757	39.0162	41.3827	59.4825	57.7725	61.5906	0.667529	2.08668e-10	4.54773e-09
	ENSMUSG00000042699	Dhx9	1	-	153455758	153487660	protein_coding	70.7093	74.6155	74.2733	101.075	101.171	109.839	0.703677	2.11503e-10	4.60494e-09
	ENSMUSG00000015957	Wnt11	7	+	98835112	98855195	protein_coding	1.01072	0.744782	0.972429	0.032593	0.088641	0.15279	9.07143	2.16298e-10	4.70469e-09
	ENSMUSG00000078812	Eif5a	11	-	69916714	69921958	protein_coding	439.13	468.728	416.789	613.185	645.812	683.612	0.681896	2.21357e-10	4.80998e-09
	ENSMUSG00000030849	Fgfr2	7	-	130162451	133123350	protein_coding	40.2472	43.3632	42.6255	31.5409	28.0219	26.9293	1.45935	2.223e-10	4.82571e-09
	ENSMUSG00000036432	Siah2	3	-	58674938	58692400	protein_coding	3.99158	4.50253	4.42898	7.67252	8.4547	8.51459	0.525016	2.22939e-10	4.83481e-09
	ENSMUSG00000070509	Rgma	7	+	73375509	73419899	protein_coding	6.47376	5.86742	6.47338	3.22416	3.32434	2.79539	2.01032	2.23492e-10	4.84204e-09
	ENSMUSG00000026142	Rhbdd1	1	+	82316452	82445366	protein_coding	5.97242	6.21673	6.38928	10.3304	10.5502	9.76705	0.606579	2.25274e-10	4.87584e-09
	ENSMUSG00000057454	Lypd3	7	+	24636550	24641118	protein_coding	13.8228	12.27	11.9474	6.65524	6.36415	5.89857	2.0092	2.2594e-10	4.88544e-09
	ENSMUSG00000027984	Hadh	3	-	131233419	131272101	protein_coding	41.0882	42.5206	43.8142	61.857	63.972	62.5742	0.676383	2.26533e-10	4.89346e-09
	ENSMUSG00000029528	Pxn	5	+	115506676	115555987	protein_coding	103.481	98.7225	89.4726	57.4648	64.7026	53.2911	1.66225	2.31959e-10	5.00577e-09
	ENSMUSG00000047604	Frat2	19	-	41845972	41848132	protein_coding	2.26438	1.73319	1.90261	0.627799	0.634583	0.697519	2.98014	2.40575e-10	5.18662e-09
	ENSMUSG00000083061	Gm12191	11	-	49678710	49679057	processed_pseudogene	187.932	191.782	183.063	307.521	340.489	258.395	0.620902	2.46058e-10	5.29447e-09
	ENSMUSG00000022770	Dlg1	16	+	31663443	31875129	protein_coding	38.3984	46.2225	41.1671	26.5516	26.3197	26.8778	1.57708	2.46058e-10	5.29447e-09
	ENSMUSG00000023033	Scn8a	15	+	100869858	101045938	protein_coding	1.90042	1.44471	1.26993	3.95542	2.94227	3.86076	0.430559	2.49616e-10	5.36577e-09
	ENSMUSG00000025278	Flnb	14	+	7817957	7951588	protein_coding	68.4425	68.8227	69.901	101.588	95.6856	96.9578	0.704123	2.54194e-10	5.45885e-09
	ENSMUSG00000032103	Pus3	9	+	35558595	35567401	protein_coding	14.3028	13.946	13.3145	21.2073	22.2787	22.3177	0.631793	2.59209e-10	5.56112e-09
	ENSMUSG00000022512	Cldn1	16	-	26356642	26371841	protein_coding	0.952803	0.647358	1.23457	0.160805	0.05292	0.188527	6.62746	2.59773e-10	5.56779e-09
	ENSMUSG00000034684	Sema3f	9	-	107681500	107710475	protein_coding	72.9658	72.6718	72.4767	50.3188	44.7977	41.9639	1.59101	2.6778e-10	5.73383e-09
	ENSMUSG00000042599	Kdm7a	6	-	39136623	39206789	protein_coding	3.22761	3.43405	3.29072	1.95916	1.83581	1.91936	1.73778	2.68949e-10	5.75325e-09
	ENSMUSG00000023883	Phf10	17	-	14945009	14961273	protein_coding	35.1575	38.0083	37.0438	53.5556	55.2437	53.1858	0.680428	2.8385e-10	6.06612e-09
	ENSMUSG00000079484	Phyhd1	2	+	30266203	30282149	protein_coding	22.9179	23.4408	22.4157	11.4468	7.70318	9.75011	2.3783	2.85976e-10	6.10562e-09
	ENSMUSG00000021575	Ahrr	13	-	74211118	74292331	protein_coding	0.058122	0.094212	0.084208	0	0	0	8.88473	2.92092e-10	6.23017e-09
	ENSMUSG00000059824	Dbp	7	+	45705088	45710203	protein_coding	7.0825	7.95339	8.43229	3.87957	2.93591	2.68953	2.46441	2.93471e-10	6.25351e-09
	ENSMUSG00000032174	Icam5	9	+	21032073	21039036	protein_coding	1.07556	0.827038	1.24202	0.156803	0.255717	0.311472	4.21041	3.02266e-10	6.43471e-09
	ENSMUSG00000027227	Sord	2	+	122234749	122265340	protein_coding	5.50655	5.02685	5.03553	2.23904	2.45119	1.65904	2.44525	3.07943e-10	6.54921e-09
	ENSMUSG00000027712	Anxa5	3	-	36448923	36475894	protein_coding	249.388	253.652	252.144	350.636	357.373	354.139	0.711005	3.17532e-10	6.74664e-09
	ENSMUSG00000022551	Cyc1	15	+	76343523	76346260	protein_coding	48.0968	43.4053	39.3455	73.1211	71.4431	67.0203	0.618472	3.25987e-10	6.9196e-09
	ENSMUSG00000032449	Slc25a36	9	-	97074961	97111157	protein_coding	19.8732	21.4944	21.8137	13.4294	13.3241	12.2489	1.61946	3.35312e-10	7.11067e-09
	ENSMUSG00000028782	Adgrb2	4	+	129984870	130022633	protein_coding	1.18035	1.05232	1.39376	0.599858	0.437405	0.618339	2.16921	3.39805e-10	7.19903e-09
	ENSMUSG00000025255	Zfhx4	3	+	5218526	5415857	protein_coding	0.017298	0.004035	0.008244	0.081918	0.096352	0.097551	0.19481	3.40906e-10	7.21541e-09
	ENSMUSG00000002028	Kmt2a	9	-	44803355	44881296	protein_coding	16.0119	17.7322	16.6966	11.795	10.6818	10.9094	1.51037	3.48664e-10	7.37252e-09
	ENSMUSG00000056209	Npm3	19	-	45747734	45749591	protein_coding	50.1302	48.9914	47.3402	72.0777	76.3148	73.3307	0.660607	3.49407e-10	7.38113e-09
	ENSMUSG00000052566	Hook2	8	+	84990603	85003349	protein_coding	37.0525	35.438	36.3466	22.9684	23.2911	25.0486	1.52607	3.52069e-10	7.43024e-09
	ENSMUSG00000020681	Ace	11	+	105967945	105989964	protein_coding	0.659349	0.459514	0.633576	0.125982	0.145684	0.04732	5.10748	3.54485e-10	7.47406e-09
	ENSMUSG00000008763	Man1a2	3	-	100562208	100685503	protein_coding	15.8947	16.4268	14.207	22.2879	22.7728	23.6623	0.677185	3.66818e-10	7.72669e-09
	ENSMUSG00000015748	Prpf3	3	-	95830124	95855885	protein_coding	21.6769	21.094	21.4828	30.7498	30.7758	29.6083	0.705144	3.84307e-10	8.08734e-09
	ENSMUSG00000039168	Dap	15	+	31224314	31274341	protein_coding	36.2276	32.3373	32.6548	49.9421	52.8396	51.2497	0.657204	3.88519e-10	8.16818e-09
	ENSMUSG00000026037	Orc2	1	-	58462771	58505109	protein_coding	11.9884	13.0047	11.393	19.2141	18.9	20.9576	0.61616	3.89768e-10	8.18661e-09
	ENSMUSG00000037458	Azin1	15	-	38487427	38519266	protein_coding	55.2255	47.7328	55.2501	75.3249	81.4326	99.6475	0.61707	3.9273e-10	8.24097e-09
	ENSMUSG00000001380	Hars	18	-	36766528	36783205	protein_coding	39.6783	42.1943	37.5111	58.812	60.6801	58.2897	0.671574	4.0526e-10	8.49579e-09
	ENSMUSG00000037112	Sik2	9	-	50892801	51009073	protein_coding	16.9354	16.8676	16.7897	10.8104	11.0528	10.283	1.5733	4.05904e-10	8.50121e-09
	ENSMUSG00000021061	Sptb	12	-	76580488	76710547	protein_coding	0.127604	0.130561	0.093372	0	0.013929	0	8.68531	4.19388e-10	8.77525e-09
	ENSMUSG00000006651	Aplp1	7	-	30434982	30445535	protein_coding	0.036407	0.03442	0.134695	0.650239	0.35221	0.507101	0.152981	4.19923e-10	8.7781e-09
	ENSMUSG00000072235	Tuba1a	15	-	98949837	98953703	protein_coding	189.381	173.273	172.478	116.222	119.832	122.077	1.49419	4.22645e-10	8.82662e-09
	ENSMUSG00000022336	Eif3e	15	-	43250058	43282719	protein_coding	133.301	127.788	132.082	179.298	198.957	208.081	0.670573	4.24392e-10	8.85471e-09
	ENSMUSG00000025001	Hells	19	+	38930915	38971051	protein_coding	27.7141	31.3076	29.7337	42.1487	41.542	44.4448	0.69274	4.27586e-10	8.9129e-09
	ENSMUSG00000035189	Ano4	10	-	88948994	89344762	protein_coding	0.289673	0.245004	0.331056	0.054368	0.05994	0.033667	5.03291	4.53286e-10	9.43966e-09
	ENSMUSG00000074480	Mex3a	3	+	88532395	88541396	protein_coding	19.1335	18.0962	18.1899	11.9401	12.2687	12.2387	1.5201	4.58159e-10	9.53214e-09
	ENSMUSG00000021390	Ogn	13	+	49608046	49624501	protein_coding	0.354399	0.497817	0.532298	0.021917	0.085485	0.025837	8.66529	4.71563e-10	9.80167e-09
	ENSMUSG00000032193	Ldlr	9	+	21723483	21749919	protein_coding	31.7634	33.0867	30.818	47.0163	44.7314	47.2936	0.688123	4.72005e-10	9.80167e-09
	ENSMUSG00000034382	AI661453	17	+	47436615	47470638	protein_coding	23.5829	28.5914	29.5629	16.2095	16.1952	15.8288	1.69418	4.97488e-10	1.03211e-08
	ENSMUSG00000028107	Tars2	3	-	95739976	95760206	protein_coding	15.1752	15.9822	17.6761	25.1124	29.6687	29.4059	0.580209	5.13218e-10	1.06374e-08
	ENSMUSG00000062866	Phactr2	10	-	13207717	13474412	protein_coding	0.038569	0.106505	0.031215	0	0	0	6.8763	5.23375e-10	1.08378e-08
	ENSMUSG00000103793	Pcdhga6	18	+	37707039	37841873	protein_coding	0	0	0	5.11555	1.09149	0	0.00480997	5.32859e-10	1.10196e-08
	ENSMUSG00000039501	Znfx1	2	-	167035793	167063015	protein_coding	12.418	13.2285	12.8336	8.69711	7.69764	8.86749	1.52261	5.33158e-10	1.10196e-08
	ENSMUSG00000048915	Efna5	17	-	62604184	62881317	protein_coding	16.8499	17.8528	18.4207	10.9668	11.3724	10.7409	1.60535	5.44516e-10	1.12438e-08
	ENSMUSG00000023156	Rpp14	14	+	8080367	8091834	protein_coding	16.8906	18.0148	17.1758	28.3505	28.758	24.9581	0.634755	5.50243e-10	1.13514e-08
	ENSMUSG00000031294	D630029K05Rik	10	+	116964707	116969105	lincRNA	0.526856	0.651902	0.78964	0.216922	0.05459	0.140337	4.52281	5.69532e-10	1.17277e-08
	ENSMUSG00000025082	Vwa2	19	+	56874249	56912078	protein_coding	4.78318	4.51731	5.13096	8.44697	7.81606	8.02164	0.594762	5.69548e-10	1.17277e-08
	ENSMUSG00000025757	Hspa4l	3	+	40744495	40796103	protein_coding	9.11894	11.1423	10.4877	13.4998	14.1899	14.2233	0.733828	5.71674e-10	1.17503e-08
	ENSMUSG00000027881	Prpf38b	3	-	108902805	108911727	protein_coding	26.4026	27.4586	29.3844	42.9535	41.6796	40.8387	0.663541	5.71716e-10	1.17503e-08
	ENSMUSG00000075569	Rsph10b	5	+	143933035	143985719	protein_coding	0.298164	0.467684	0.363034	0.037469	0.017542	0.014396	11.658	5.94078e-10	1.21985e-08
	ENSMUSG00000056665	Them6	15	+	74721204	74724639	protein_coding	1.61365	1.5897	1.44887	3.49813	4.45472	3.59371	0.404457	5.99155e-10	1.22913e-08
	ENSMUSG00000090257	Gm4524	16	+	25956475	25960342	antisense	0.344883	0.383063	0.437238	0.052267	0	0	14.5281	6.05427e-10	1.24084e-08
	ENSMUSG00000044149	Nkrf	X	-	36887540	36902899	protein_coding	4.14829	3.61357	3.07986	6.56449	7.33845	7.261	0.512964	6.08851e-10	1.24621e-08
	ENSMUSG00000037072	Selenof	3	+	144570304	144597680	protein_coding	131.596	125.889	124.413	175.505	194.662	181.142	0.692728	6.09178e-10	1.24621e-08
	ENSMUSG00000036564	Ndrg4	8	+	95676980	95715119	protein_coding	5.91672	6.27869	6.22971	3.38248	3.10157	2.47373	2.05336	6.38584e-10	1.30515e-08
	ENSMUSG00000107470	Gm3375	7	+	3181093	3181888	processed_pseudogene	32.3055	32.9851	33.0016	49.1345	53.2987	53.3813	0.630899	6.3923e-10	1.30526e-08
	ENSMUSG00000029787	Avl9	6	+	56714899	56761912	protein_coding	11.484	11.6443	12.0521	7.61596	7.27506	7.58402	1.56456	6.59489e-10	1.34538e-08
	ENSMUSG00000090093	Gm14399	2	-	175129493	175142012	protein_coding	0.68836	0.390888	0.509705	1.50449	1.46899	1.61202	0.350764	6.6648e-10	1.35838e-08
	ENSMUSG00000028175	Depdc1a	3	+	159495433	159529955	protein_coding	13.6565	14.2411	14.9364	23.6522	22.4364	23.0127	0.620038	6.74062e-10	1.37257e-08
	ENSMUSG00000021876	Rnase4	14	+	51091077	51106151	protein_coding	4.19527	4.19557	4.21118	1.90597	1.47838	1.5651	2.53683	6.85983e-10	1.39555e-08
	ENSMUSG00000087700	Gm15283	12	-	73843039	73949814	antisense	0.032967	0.032282	0.070773	0.6755	0.398731	0.674572	0.0933336	7.08027e-10	1.43907e-08
	ENSMUSG00000028108	Ecm1	3	-	95734147	95739569	protein_coding	37.3587	36.4823	36.0451	23.4525	22.0396	21.6545	1.63623	7.12204e-10	1.44622e-08
	ENSMUSG00000056493	Foxk1	5	+	142401497	142462011	protein_coding	27.7323	27.0927	26.3716	17.7149	19.6087	16.909	1.49692	7.14211e-10	1.44896e-08
	ENSMUSG00000004371	Il11	7	-	4772373	4782859	protein_coding	0.407485	0.549712	0.397891	0.072999	0.054282	0.052082	6.61572	7.15549e-10	1.45034e-08
	ENSMUSG00000000958	Slc7a7	14	-	54369442	54417780	protein_coding	1.27149	1.28922	1.03623	3.2134	3.60584	3.01118	0.367828	7.16442e-10	1.45081e-08
	ENSMUSG00000028796	Phc2	4	+	128654702	128752881	protein_coding	103.524	95.7015	106.364	59.506	77.2703	61.6205	1.54021	7.18632e-10	1.45391e-08
	ENSMUSG00000052632	Asap2	12	+	20990459	21270171	protein_coding	15.8974	15.3433	17.4718	11.0134	11.2978	10.4577	1.4861	7.19704e-10	1.45474e-08
	ENSMUSG00000109761	5430403N17Rik	8	-	35864085	35882957	lincRNA	0.385266	0.571329	0.435026	0.098541	0.074608	0.069981	5.20492	7.24045e-10	1.46217e-08
	ENSMUSG00000024885	Aldh3b1	19	-	3913491	3929808	protein_coding	9.77382	10.0735	9.12379	4.64884	5.29588	4.61109	1.98831	7.36482e-10	1.48593e-08
	ENSMUSG00000037487	Ubr5	15	-	37967328	38078854	protein_coding	51.6361	54.1683	53.3911	78.2083	66.608	78.1961	0.71388	7.47384e-10	1.50654e-08
	ENSMUSG00000050390	C77080	4	-	129219578	129261404	protein_coding	55.804	56.5874	57.87	39.6142	39.7629	35.1823	1.4861	7.54961e-10	1.52042e-08
	ENSMUSG00000020901	Pik3r5	11	+	68432121	68497849	protein_coding	1.27632	0.904533	1.09584	2.42352	2.51426	2.14296	0.465028	7.70788e-10	1.55088e-08
	ENSMUSG00000079317	Trappc2	X	+	166440574	166453140	protein_coding	1.767	1.42364	1.25424	3.44488	3.97138	4.27326	0.381831	8.04364e-10	1.61696e-08
	ENSMUSG00000074238	Ap1ar	3	-	127807007	127837523	protein_coding	18.0743	19.1521	20.9835	27.9408	27.5132	28.6024	0.69262	8.2752e-10	1.66199e-08
	ENSMUSG00000028073	Pear1	3	-	87747890	87824306	protein_coding	2.1033	1.82285	2.38248	5.34897	4.75321	3.63946	0.460267	8.47145e-10	1.69985e-08
	ENSMUSG00000110790	Gm47079	9	-	21028307	21032357	antisense	0.603434	0.636588	0.775382	0.087651	0.188041	0.051579	5.72508	8.54479e-10	1.713e-08
	ENSMUSG00000057530	Ece1	4	+	137862237	137965229	protein_coding	41.8348	42.0664	38.566	29.4422	32.5733	22.7394	1.4448	8.59957e-10	1.72242e-08
	ENSMUSG00000029231	Pdgfra	5	+	75152292	75198215	protein_coding	4.63819	5.43307	5.75601	2.79789	2.55232	2.72394	1.95669	8.61239e-10	1.72342e-08
	ENSMUSG00000118330	AC132148.1	19	+	10290926	10293421	antisense	0.542656	0.41155	0.511378	1.5544	1.41929	1.32591	0.345432	8.65774e-10	1.73092e-08
	ENSMUSG00000070372	Capza1	3	-	104822779	104864505	protein_coding	70.4167	69.2561	69.4148	98.0834	96.0678	102.817	0.704104	8.70704e-10	1.7392e-08
	ENSMUSG00000064246	Chil1	1	+	134182176	134190181	protein_coding	0.56479	0.880308	0.713401	0.122121	0.05964	0.072223	7.70642	8.71917e-10	1.74004e-08
	ENSMUSG00000039089	L3mbtl3	10	-	26274468	26375971	protein_coding	6.17823	6.17136	6.66467	3.69802	3.50374	4.00099	1.69542	8.75127e-10	1.74486e-08
	ENSMUSG00000023972	Ptk7	17	-	46564471	46629504	protein_coding	62.3483	58.6694	59.317	41.9173	34.7399	40.255	1.54234	8.8479e-10	1.76253e-08
	ENSMUSG00000044894	Uqcrq	11	-	53427922	53430831	protein_coding	26.8486	31.7358	28.6483	43.093	50.2781	42.3807	0.642669	8.85875e-10	1.7631e-08
	ENSMUSG00000041556	Fbxo2	4	+	148160621	148166424	protein_coding	31.3879	29.1425	30.9358	18.2992	18.6721	18.7071	1.64241	8.94225e-10	1.77811e-08
	ENSMUSG00000044337	Ackr3	1	+	90203980	90216751	protein_coding	17.3777	17.5583	18.0612	26.1263	27.5157	25.7924	0.667308	9.02644e-10	1.79323e-08
	ENSMUSG00000031970	Dbndd1	8	-	123504718	123515463	protein_coding	1.95936	1.25773	1.69311	0.418299	0.401199	0.515393	3.61948	9.22994e-10	1.83201e-08
	ENSMUSG00000054626	Xlr	X	-	53777118	53797706	protein_coding	0	0	0	0.462746	0.371968	0.233676	0.0273127	9.46884e-10	1.87669e-08
	ENSMUSG00000027952	Pmvk	3	+	89454541	89469013	protein_coding	11.726	11.5085	10.3073	19.585	23.5161	19.4476	0.536473	9.4721e-10	1.87669e-08
	ENSMUSG00000027822	Slc33a1	3	-	63933507	63964768	protein_coding	8.40965	9.01582	8.67925	12.3827	15.6081	16.4221	0.588052	9.54137e-10	1.88871e-08
	ENSMUSG00000027397	Slc20a1	2	+	129198764	129211616	protein_coding	44.4685	53.6784	42.6742	24.2489	26.1585	23.1333	1.9145	9.67002e-10	1.91207e-08
	ENSMUSG00000048490	Nrip1	16	-	76287400	76373827	protein_coding	9.48631	10.2215	14.5454	6.69651	6.49575	8.3923	1.58612	9.67677e-10	1.91207e-08
	ENSMUSG00000029135	Fosl2	5	+	32135801	32157842	protein_coding	27.7829	25.7139	25.4606	38.7212	38.3089	36.4686	0.695748	1.03281e-09	2.03894e-08
	ENSMUSG00000037601	Nme1	11	-	93956979	93968521	protein_coding	20.1254	20.8018	18.5756	28.754	29.2967	31.6961	0.66312	1.06224e-09	2.09517e-08
	ENSMUSG00000033883	D3Ertd254e	3	+	36151017	36170342	protein_coding	3.18559	3.40165	3.25193	5.2003	5.51801	5.42898	0.610063	1.109e-09	2.18544e-08
	ENSMUSG00000024462	Gabbr1	17	+	37045966	37075067	protein_coding	8.67596	9.44105	8.48013	4.83161	3.959	3.89101	2.09471	1.12245e-09	2.20996e-08
	ENSMUSG00000030629	Zfand6	7	-	84613766	84689959	protein_coding	39.3936	43.4991	31.7195	21.5238	19.5193	21.5388	1.831	1.15738e-09	2.2767e-08
	ENSMUSG00000026245	Farsb	1	-	78417975	78488897	protein_coding	27.6879	28.4418	28.4718	39.9946	43.8187	43.7774	0.663149	1.1666e-09	2.29279e-08
	ENSMUSG00000035161	Ints6	14	-	62676330	62761169	protein_coding	5.09424	3.12821	3.02484	7.77849	7.32266	7.08294	0.507664	1.17637e-09	2.30992e-08
	ENSMUSG00000061186	Sfmbt2	2	+	10370510	10595253	protein_coding	4.34771	4.30188	4.32793	6.69544	6.89191	6.50061	0.646563	1.19433e-09	2.3431e-08
	ENSMUSG00000020706	Ftsj3	11	-	106249142	106256079	protein_coding	41.5891	43.5052	40.6139	58.2187	61.8354	59.9964	0.698233	1.25243e-09	2.45491e-08
	ENSMUSG00000033285	Wdr3	3	-	100138180	100162407	protein_coding	22.0174	23.3707	22.0024	31.6814	32.2859	33.0195	0.694936	1.25668e-09	2.46104e-08
	ENSMUSG00000078485	Plekhn1	4	-	156221456	156234857	protein_coding	22.2354	21.9565	24.642	12.9531	14.311	13.893	1.67198	1.25809e-09	2.4616e-08
	ENSMUSG00000004707	Ly9	1	-	171588624	171607410	protein_coding	1.43519	1.04122	1.07914	3.08675	2.89827	3.20625	0.388835	1.27319e-09	2.48895e-08
	ENSMUSG00000024997	Prdx3	19	-	60864051	60874556	protein_coding	57.9194	58.4782	56.9552	81.0145	83.1332	87.3587	0.689295	1.32198e-09	2.58203e-08
	ENSMUSG00000020948	Klhl28	12	-	64938833	64965534	protein_coding	4.08855	4.74805	4.90188	3.10918	2.28069	2.33438	1.7756	1.35874e-09	2.65147e-08
	ENSMUSG00000096940	Gm4755	12	-	8764901	8771181	bidirectional_promoter_lncRNA	0.295651	0.287012	0.314534	0.042422	0	0	12.8027	1.36312e-09	2.65655e-08
	ENSMUSG00000028392	Bspry	4	+	62480053	62497298	protein_coding	8.41848	7.50759	6.91041	4.19114	3.22847	2.49349	2.29973	1.36376e-09	2.65655e-08
	ENSMUSG00000040322	Slc25a24	3	+	109123149	109168457	protein_coding	58.2214	58.9375	58.9887	82.3903	83.3237	81.8273	0.711624	1.37256e-09	2.67133e-08
	ENSMUSG00000051495	Irf2bp2	8	-	126588296	126593986	protein_coding	32.0514	32.9102	33.8241	22.7827	23.0312	20.253	1.49501	1.40079e-09	2.72388e-08
	ENSMUSG00000024512	Dynap	18	-	70240429	70244582	protein_coding	8.82028	8.01877	8.8892	16.2334	16.1482	15.3767	0.539007	1.43667e-09	2.79117e-08
	ENSMUSG00000015647	Lama5	2	-	180176373	180225859	protein_coding	129.143	125.344	131.991	93.0621	88.516	83.731	1.45666	1.43999e-09	2.79516e-08
	ENSMUSG00000041734	Kirrel	3	-	87078593	87174747	protein_coding	30.3006	29.7008	27.7695	41.1857	41.8301	39.0331	0.719214	1.4796e-09	2.86952e-08
	ENSMUSG00000030000	Add2	6	+	86028681	86124409	protein_coding	0.078464	0.143468	0.148727	0	0.022798	0.00813	6.57594	1.53324e-09	2.97091e-08
	ENSMUSG00000076441	Ass1	2	+	31470207	31520672	protein_coding	26.3663	25.1786	26.032	16.6878	16.043	15.6219	1.60402	1.55396e-09	3.00779e-08
	ENSMUSG00000028081	Rps3a1	3	-	86137940	86142702	protein_coding	590.583	606.356	593.903	830.38	830.606	829.362	0.719117	1.555e-09	3.00779e-08
	ENSMUSG00000026496	Parp1	1	+	180568924	180601254	protein_coding	52.5908	50.8086	51.5689	72.9075	72.1577	73.2825	0.709772	1.56434e-09	3.02319e-08
	ENSMUSG00000097178	2310002F09Rik	7	-	43695209	43797958	processed_transcript	2.65585	2.58482	3.11069	1.16667	0.8501	1.20817	2.57497	1.58437e-09	3.05923e-08
	ENSMUSG00000028885	Smpdl3b	4	-	132732966	132757252	protein_coding	16.643	19.7532	17.2177	29.2964	27.5484	27.2396	0.637749	1.66043e-09	3.20328e-08
	ENSMUSG00000097715	Gpr137b-ps	13	-	12615057	12650388	transcribed_unprocessed_pseudogene	25.5164	24.4803	29.4115	14.9133	15.9502	15.0369	1.72953	1.67383e-09	3.2263e-08
	ENSMUSG00000004151	Etv1	12	+	38779380	38870484	protein_coding	13.4256	19.061	12.4753	8.21529	6.37058	10.5515	1.78771	1.71728e-09	3.30715e-08
	ENSMUSG00000023913	Pla2g7	17	+	43568098	43612201	protein_coding	6.65537	7.36041	6.33234	2.94184	3.11043	3.23217	2.1878	1.74113e-09	3.34773e-08
	ENSMUSG00000028494	Plin2	4	-	86648386	86670060	protein_coding	94.39	89.8979	90.3469	61.7855	59.6647	64.0454	1.48047	1.74139e-09	3.34773e-08
	ENSMUSG00000000544	Gpa33	1	+	166130238	166166510	protein_coding	87.4933	95.4567	85.4623	61.9999	59.1167	57.7783	1.50031	1.75635e-09	3.37354e-08
	ENSMUSG00000023931	Efhb	17	-	53398889	53463321	protein_coding	0.213306	0.304126	0.29021	0.030611	0.030912	0.036389	6.54858	1.76134e-09	3.38018e-08
	ENSMUSG00000089911	Mfsd14a	3	-	116631164	116662677	protein_coding	21.1474	21.2389	21.1141	30.1533	31.0675	31.599	0.684228	1.77003e-09	3.39389e-08
	ENSMUSG00000053654	Krt42	11	-	100262882	100269871	protein_coding	0.558578	0.77422	0.696707	0.103377	0.071984	0	10.0287	1.77367e-09	3.39791e-08
	ENSMUSG00000020019	Ntn4	10	+	93640681	93747207	protein_coding	2.35867	2.27517	3.08959	0.97443	1.09492	0.72656	2.74369	1.79017e-09	3.42653e-08
	ENSMUSG00000079316	Rab9	X	-	166457253	166479867	protein_coding	8.64881	11.1258	11.0073	19.6934	21.0875	16.7967	0.534858	1.81031e-09	3.46208e-08
	ENSMUSG00000027932	Slc27a3	3	-	90385239	90389938	protein_coding	1.48095	1.22742	1.1486	3.11567	3.30426	2.49682	0.434456	1.82342e-09	3.48413e-08
	ENSMUSG00000028811	Yars	4	+	129189760	129219607	protein_coding	38.0995	36.2606	36.0596	52.4306	52.4672	52.1136	0.703316	1.82521e-09	3.48453e-08
	ENSMUSG00000020277	Pfkl	10	-	77986947	78010083	protein_coding	91.5001	91.0279	97.3216	132.813	131.712	126.204	0.716246	1.88186e-09	3.58956e-08
	ENSMUSG00000035246	Pcyt1b	X	+	93654863	93749951	protein_coding	30.8245	30.1333	30.1467	43.2628	42.8283	43.4458	0.703378	1.92071e-09	3.66048e-08
	ENSMUSG00000031467	Agpat5	8	+	18846277	18891361	protein_coding	4.42997	4.59865	4.29844	6.35923	6.76307	6.84438	0.667964	1.94166e-09	3.69721e-08
	ENSMUSG00000015697	Setdb1	3	-	95323525	95357202	protein_coding	16.3465	16.6074	17.5169	23.9999	23.828	25.2687	0.690594	1.94475e-09	3.6999e-08
	ENSMUSG00000000787	Ddx3x	X	+	13280970	13294052	protein_coding	74.4188	84.5091	74.7525	110.339	110.048	112.886	0.701195	1.97527e-09	3.75473e-08
	ENSMUSG00000031292	Cdkl5	X	-	160771923	160994704	protein_coding	0.582988	0.917328	0.553714	1.80719	1.60392	1.67258	0.407539	1.9771e-09	3.75496e-08
	ENSMUSG00000025464	Paox	7	+	140115799	140137224	protein_coding	5.68018	5.44779	5.43249	2.76388	3.3709	2.61588	1.88943	2.02753e-09	3.84742e-08
	ENSMUSG00000046733	Gprc5a	6	+	135065651	135084709	protein_coding	44.2305	44.9686	44.4981	28.9992	30.8899	28.6378	1.51007	2.08466e-09	3.95241e-08
	ENSMUSG00000026797	Stxbp1	2	-	32787602	32847245	protein_coding	16.3178	15.8542	16.2112	10.3572	10.6852	10.5971	1.5287	2.08946e-09	3.95811e-08
	ENSMUSG00000047562	Mmp10	9	+	7502352	7510240	protein_coding	2.01832	2.38246	2.38102	0.869495	0.821944	0.664425	2.85507	2.10476e-09	3.98365e-08
	ENSMUSG00000021108	Prkch	12	+	73584796	73778185	protein_coding	1.37297	1.02823	1.30929	0.317126	0.366506	0.478155	3.13856	2.10842e-09	3.98716e-08
	ENSMUSG00000016262	Sertad4	1	-	192844488	192855756	protein_coding	28.1897	28.1143	28.9778	39.4419	41.8043	41.6	0.694291	2.11209e-09	3.99068e-08
	ENSMUSG00000028789	Azin2	4	-	128930233	128962442	protein_coding	11.1824	10.8835	11.223	6.37754	6.39881	5.23416	1.84689	2.20489e-09	4.16244e-08
	ENSMUSG00000058254	Tspan7	X	+	10485158	10596605	protein_coding	1.0209	0.960586	1.53262	0	0.089487	0	29.661	2.22081e-09	4.1889e-08
	ENSMUSG00000027907	S100a11	3	+	93520488	93526287	protein_coding	498.267	498.827	488.513	702.785	710.634	664.409	0.714985	2.36002e-09	4.44767e-08
	ENSMUSG00000022500	Litaf	16	-	10959275	11066157	protein_coding	76.386	69.7828	75.6102	49.7079	51.4286	48.5128	1.48189	2.39696e-09	4.51342e-08
	ENSMUSG00000041298	Katnal1	5	-	148871584	148929320	protein_coding	10.5528	10.8646	9.29158	6.21023	5.80896	6.88817	1.62319	2.40937e-09	4.52904e-08
	ENSMUSG00000052334	1700024B05Rik	14	+	41943995	42003821	protein_coding	0.212878	0.337356	0.32659	1.3151	1.11023	0.981732	0.263837	2.45413e-09	4.60924e-08
	ENSMUSG00000024642	Tle4	19	-	14448150	14598051	protein_coding	5.26373	5.45979	4.81499	2.9127	2.94552	2.56171	1.84244	2.52822e-09	4.74434e-08
	ENSMUSG00000025817	Nudt5	2	+	5845019	5871895	protein_coding	12.2277	11.0442	11.3914	17.274	16.4296	22.1958	0.620305	2.63372e-09	4.93811e-08
	ENSMUSG00000018848	Rars	11	-	35808381	35834506	protein_coding	60.9661	65.8536	62.9405	84.8959	93.9332	91.165	0.702864	2.70968e-09	5.07621e-08
	ENSMUSG00000025591	Tma16	8	-	66473118	66486530	protein_coding	6.94491	7.53542	6.91589	11.417	10.6739	10.8794	0.649273	2.72295e-09	5.09303e-08
	ENSMUSG00000056214	Pard6g	18	+	80046890	80119639	protein_coding	0.662589	0.586301	0.533551	0.17823	0.087012	0.057846	5.13311	2.72328e-09	5.09303e-08
	ENSMUSG00000117975	Itprip	19	-	47894602	47919299	protein_coding	38.5281	32.8778	34.6986	22.6009	19.8572	23.851	1.59988	2.73339e-09	5.1076e-08
	ENSMUSG00000024613	Tcof1	18	-	60813755	60848971	protein_coding	29.4307	27.6459	30.3513	45.5383	37.5081	40.4544	0.707985	2.76973e-09	5.1711e-08
	ENSMUSG00000073591	Pcdhb22	18	+	37517871	37524479	protein_coding	0.185865	0.357716	0.280129	0.776291	0.82939	1.19535	0.301554	2.77637e-09	5.17911e-08
	ENSMUSG00000039879	Heca	10	-	17868612	17948067	protein_coding	27.459	26.6193	28.3232	18.8843	19.3881	17.7836	1.46973	2.79836e-09	5.21571e-08
	ENSMUSG00000021701	Plk2	13	+	110395046	110400844	protein_coding	56.1376	57.6513	53.4364	78.0501	79.5168	81.0962	0.700713	2.85034e-09	5.30809e-08
	ENSMUSG00000025993	Slc40a1	1	-	45908068	45926523	protein_coding	8.08222	10.1916	9.35257	5.32852	5.03067	5.36329	1.75568	2.92863e-09	5.44928e-08
	ENSMUSG00000061689	Dlgap4	2	+	156613705	156764363	protein_coding	18.861	17.6073	17.8627	11.5588	10.079	9.66398	1.73501	2.95573e-09	5.49506e-08
	ENSMUSG00000031388	Naa10	X	-	73916873	73921944	protein_coding	24.5273	25.3431	26.2951	45.9177	41.5113	35.2331	0.62103	3.00804e-09	5.58759e-08
	ENSMUSG00000027189	Trim44	2	-	102300119	102407828	protein_coding	28.059	28.5444	28.1761	19.2151	18.7499	20.0719	1.46055	3.04714e-09	5.65546e-08
	ENSMUSG00000024085	Man2a1	17	+	64600736	64755110	protein_coding	21.3193	21.4254	21.9325	30.3115	29.3823	31.5928	0.708603	3.07605e-09	5.70431e-08
	ENSMUSG00000054414	Slc30a7	3	-	115938973	116007406	protein_coding	4.56898	4.61369	4.92856	7.28122	6.97773	7.01915	0.663655	3.23781e-09	5.99921e-08
	ENSMUSG00000056116	H2-T22	17	-	36037128	36042747	protein_coding	26.5456	27.0821	27.3061	17.0444	17.8627	16.9075	1.56166	3.33996e-09	6.18327e-08
	ENSMUSG00000022280	Rnf19a	15	-	36239933	36283147	protein_coding	30.8752	29.3528	29.4751	42.8592	42.2597	40.8773	0.712019	3.37067e-09	6.23489e-08
	ENSMUSG00000025473	Adam8	7	-	139978932	139992562	protein_coding	25.1745	22.9767	23.5096	35.2257	33.5713	32.8965	0.704761	3.38059e-09	6.248e-08
	ENSMUSG00000031278	Acsl4	X	-	142317993	142390535	protein_coding	48.6488	49.8233	50.2612	34.549	33.1813	34.8113	1.45034	3.39152e-09	6.26293e-08
	ENSMUSG00000020042	Btbd11	10	+	85386814	85660292	protein_coding	2.08588	2.33303	1.95574	3.952	4.09644	3.76251	0.54089	3.42335e-09	6.31641e-08
	ENSMUSG00000042842	Serpinb6b	13	+	32965209	32979067	protein_coding	11.5469	11.6613	10.1342	5.97415	6.09785	6.42396	1.80139	3.62559e-09	6.68397e-08
	ENSMUSG00000048007	Timm8a1	X	-	134537256	134541865	protein_coding	8.08193	9.26929	9.43285	17.1218	14.9302	16.0509	0.557084	3.63258e-09	6.69125e-08
	ENSMUSG00000026981	Il1rn	2	+	24336853	24351494	protein_coding	0.256569	0.225141	0.209974	0.022732	0	0	13.6859	3.65706e-09	6.73071e-08
	ENSMUSG00000026421	Csrp1	1	+	135720061	135752232	protein_coding	97.6878	93.0522	95.8577	66.5832	64.7982	66.5829	1.44766	3.69532e-09	6.79544e-08
	ENSMUSG00000031168	Ebp	X	-	8185329	8193512	protein_coding	8.97126	8.98787	8.62971	15.3541	15.11	14.2288	0.595195	3.78087e-09	6.94695e-08
	ENSMUSG00000043953	Ccrl2	9	-	111054486	111057519	protein_coding	0.949459	0.888469	0.935817	0.06846	0.224708	0.242562	4.95598	3.82435e-09	7.02098e-08
	ENSMUSG00000044562	Rasip1	7	+	45627488	45639093	protein_coding	0.396684	0.328883	0.355306	0.052691	0.051379	0.098263	4.78138	3.89017e-09	7.13197e-08
	ENSMUSG00000048696	Mex3d	10	-	80380355	80387659	protein_coding	31.4699	29.4384	31.2454	20.3601	20.1272	18.0394	1.57426	3.89129e-09	7.13197e-08
	ENSMUSG00000025607	Copg2	6	-	30747554	30896794	protein_coding	27.6426	26.3511	29.456	18.2102	18.7475	18.0247	1.51747	3.91945e-09	7.17761e-08
	ENSMUSG00000055639	Dach1	14	-	97786853	98169765	protein_coding	0.063882	0.037545	0.142453	0	0	0	9.12933	3.968e-09	7.26049e-08
	ENSMUSG00000026208	Des	1	+	75360329	75368579	protein_coding	0.115084	0.198677	0.339404	0	0	0	22.7722	4.15432e-09	7.59509e-08
	ENSMUSG00000043391	2510009E07Rik	16	-	21649045	21694665	protein_coding	0.159722	0.086334	0.132453	0.010891	0	0	9.99019	4.23173e-09	7.73019e-08
	ENSMUSG00000037572	Wdhd1	14	-	47240944	47276857	protein_coding	13.4316	13.379	14.8823	19.0175	19.5138	20.0916	0.711353	4.23902e-09	7.73709e-08
	ENSMUSG00000034159	2310007B03Rik	1	-	93151349	93160948	protein_coding	4.37501	3.82117	5.10213	1.68054	2.05005	1.98052	2.32156	4.323e-09	7.88383e-08
	ENSMUSG00000031256	Cstf2	X	+	134059187	134086819	protein_coding	20.1825	22.4728	20.312	30.8632	33.5742	32.9501	0.646673	4.48661e-09	8.17544e-08
	ENSMUSG00000035614	Togaram1	12	+	64965804	65022573	protein_coding	17.2304	17.977	17.9905	11.9936	11.215	12.753	1.4789	4.52076e-09	8.23084e-08
	ENSMUSG00000033762	Recql4	15	-	76703553	76710548	protein_coding	3.03445	2.80899	2.8833	5.27533	5.50579	4.88429	0.557917	4.61959e-09	8.40384e-08
	ENSMUSG00000047910	Pcdhb16	18	+	37477814	37483038	protein_coding	0.09152	0.069647	0.032763	0.267795	0.339947	0.398906	0.216014	4.63426e-09	8.42357e-08
	ENSMUSG00000013523	Bcas1	2	-	170346991	170427845	protein_coding	0.196338	0.259574	0.279684	0.690351	0.754465	0.78658	0.33855	4.6876e-09	8.51348e-08
	ENSMUSG00000038299	Wdr36	18	+	32837225	32867594	protein_coding	77.2473	76.8981	78.7243	109.929	101.507	106.716	0.73197	4.92031e-09	8.92876e-08
	ENSMUSG00000058656	Samd12	15	-	53453810	53902537	protein_coding	11.5159	13.4348	13.2881	8.80611	7.98464	8.55013	1.50837	4.9265e-09	8.93263e-08
	ENSMUSG00000061666	Gdpd1	11	-	87033867	87074062	protein_coding	17.2675	17.1437	17.1812	10.425	10.9623	11.0146	1.59172	4.99426e-09	9.04803e-08
	ENSMUSG00000074212	Dnajb14	3	+	137867675	137916557	protein_coding	4.06573	4.02741	3.98166	6.14348	6.08296	5.84671	0.668657	5.06628e-09	9.17096e-08
	ENSMUSG00000021754	Map3k1	13	-	111746428	111808993	protein_coding	8.66225	8.24901	8.01103	5.50464	5.40888	5.19323	1.5463	5.18822e-09	9.38289e-08
	ENSMUSG00000058587	Tmod3	9	-	75497707	75559657	protein_coding	82.2248	83.2959	82.3543	56.6458	55.4983	59.4654	1.44434	5.19188e-09	9.38289e-08
	ENSMUSG00000029765	Plxna4	6	-	32144268	32588192	protein_coding	0.045585	0.021753	0.02602	0	0	0	4.11193	5.20483e-09	9.39857e-08
	ENSMUSG00000055976	Cldn23	8	-	35824712	35826559	protein_coding	2.36728	2.56024	2.69907	1.11798	0.851167	0.932645	2.61157	5.24923e-09	9.46601e-08
	ENSMUSG00000085395	Gm13056	4	+	141278439	141279794	lincRNA	24.6723	20.9551	21.4633	11.402	10.573	9.95516	2.10014	5.25077e-09	9.46601e-08
	ENSMUSG00000086219	Srrm4os	5	+	116438720	116465487	antisense	0.166545	0.289977	0.198399	0.025051	0	0	12.4416	5.29844e-09	9.54413e-08
	ENSMUSG00000097535	Gm26592	9	-	21034290	21037782	antisense	0.164827	0.142341	0.270012	0	0	0	20.2393	5.35575e-09	9.63948e-08
	ENSMUSG00000055148	Klf2	8	+	72319033	72321656	protein_coding	1.64383	1.38342	1.56655	0.368431	0.45981	0.594008	3.18389	5.49526e-09	9.88249e-08
	ENSMUSG00000021737	Psmd6	14	-	14112174	14120984	protein_coding	41.8432	41.7232	41.9172	58.0549	59.9432	62.5013	0.695253	5.54718e-09	9.96772e-08
	ENSMUSG00000025190	Got1	19	-	43499752	43524605	protein_coding	30.121	30.4816	27.6629	43.8703	42.0795	45.5594	0.671249	5.5838e-09	1.00253e-07
	ENSMUSG00000026281	Dtymk	1	-	93792576	93801934	protein_coding	43.4006	45.8348	43.0177	63.7787	67.0723	64.0495	0.678617	5.60751e-09	1.00597e-07
	ENSMUSG00000045427	Hnrnph2	X	+	134601179	134607060	protein_coding	30.6351	27.1651	27.4672	39.9123	42.4452	41.9923	0.685782	5.70031e-09	1.02178e-07
	ENSMUSG00000033487	Fndc3a	14	-	72537946	72710003	protein_coding	39.0255	37.5409	39.4374	27.556	25.0433	25.5925	1.48339	5.78436e-09	1.03601e-07
	ENSMUSG00000000325	Arvcf	16	+	18348182	18407076	protein_coding	14.1169	13.3634	12.5279	8.11362	9.32626	8.55021	1.53874	5.80882e-09	1.03954e-07
	ENSMUSG00000042997	Nhlrc3	3	-	53448583	53463332	protein_coding	3.83572	4.18351	4.39796	6.4252	6.73395	7.12084	0.61286	5.92217e-09	1.05897e-07
	ENSMUSG00000001248	Gramd1a	7	-	31130127	31155896	protein_coding	24.7472	24.1878	26.9167	16.8409	16.6679	14.7399	1.57174	6.05754e-09	1.08229e-07
	ENSMUSG00000027611	Procr	2	+	155751117	155755471	protein_coding	20.1739	19.458	20.1798	12.2852	11.0747	11.3241	1.72385	6.10544e-09	1.08992e-07
	ENSMUSG00000069662	Marcks	10	-	37133375	37138920	protein_coding	25.5021	24.0569	25.3143	16.0924	17.2862	16.7793	1.49246	6.11015e-09	1.08992e-07
	ENSMUSG00000038619	Ensa	3	+	95624993	95632102	protein_coding	22.0489	18.6752	17.9514	32.0519	31.0013	25.3568	0.663789	6.40484e-09	1.14157e-07
	ENSMUSG00000033909	Usp36	11	-	118259651	118290244	protein_coding	7.66924	7.79871	7.23951	11.4274	11.2816	11.7141	0.659954	6.57383e-09	1.17074e-07
	ENSMUSG00000024039	Cbs	17	-	31608894	31637238	protein_coding	0.180877	0.107882	0.197035	0	0	0.008362	13.4454	6.77014e-09	1.20472e-07
	ENSMUSG00000025198	Erlin1	19	-	44034944	44069785	protein_coding	14.2552	15.3323	14.8931	22.5528	21.3348	21.8742	0.676537	6.93102e-09	1.23236e-07
	ENSMUSG00000029146	Snx17	5	+	31193227	31199143	protein_coding	22.6546	22.1755	21.4854	34.8428	33.5789	31.0026	0.667095	7.15551e-09	1.27124e-07
	ENSMUSG00000035898	Uba6	5	-	86109287	86172803	protein_coding	10.8703	12.1157	12.0306	16.401	16.4353	17.0213	0.702511	7.31929e-09	1.29929e-07
	ENSMUSG00000026875	Traf1	2	-	34941750	34961772	protein_coding	21.8998	22.2295	20.7874	14.2575	14.0999	12.6641	1.58208	7.39096e-09	1.31096e-07
	ENSMUSG00000020439	Smtn	11	-	3517523	3540612	protein_coding	76.0912	76.2007	75.7461	54.9557	56.3968	50.8601	1.40572	7.44406e-09	1.31931e-07
	ENSMUSG00000052539	Magi3	3	-	104013259	104220374	protein_coding	14.3814	14.1673	14.6296	20.3756	19.9042	20.9037	0.705862	7.579e-09	1.34215e-07
	ENSMUSG00000105966	Gm43242	3	+	102369162	102370937	lincRNA	0.444701	0.357263	0.279615	1.70965	1.26063	1.05535	0.274083	7.97878e-09	1.41181e-07
	ENSMUSG00000020941	Map3k14	11	-	103219762	103267472	protein_coding	11.6752	11.9761	11.8204	7.84534	7.04919	7.7911	1.56288	8.04454e-09	1.4223e-07
	ENSMUSG00000027134	Lpcat4	2	+	112239468	112247111	protein_coding	21.1685	22.2477	23.9779	33.2332	34.931	31.7628	0.674531	8.11683e-09	1.43393e-07
	ENSMUSG00000022773	Ypel1	16	+	17069696	17087045	protein_coding	4.34392	4.56102	3.58119	0.959045	1.39285	1.76511	3.01811	8.46717e-09	1.49462e-07
	ENSMUSG00000018340	Anxa6	11	-	54979108	55033445	protein_coding	195.982	187.895	196.266	136.229	135.314	139.602	1.41101	8.57147e-09	1.51182e-07
	ENSMUSG00000026377	Nifk	1	+	118321839	118333822	protein_coding	21.4973	22.9624	21.7512	31.2147	32.3251	34.4807	0.675579	8.66207e-09	1.52658e-07
	ENSMUSG00000040584	Abcb1a	5	+	8660077	8748575	protein_coding	0.459949	0.528842	0.450268	0.0308	0.07	0.039803	8.61098	8.74829e-09	1.54054e-07
	ENSMUSG00000038374	Rbm8a	3	+	96629933	96633791	protein_coding	18.5299	18.4616	16.664	24.6712	31.3982	27.638	0.641117	8.95917e-09	1.57609e-07
	ENSMUSG00000021890	Eaf1	14	+	31494399	31509858	protein_coding	10.9709	12.2717	12.1982	16.3789	16.427	17.7016	0.701871	8.96447e-09	1.57609e-07
	ENSMUSG00000028957	Per3	4	-	151003652	151044665	protein_coding	5.84582	5.40595	5.94385	3.49752	3.35881	3.57927	1.64593	9.07592e-09	1.59441e-07
	ENSMUSG00000040586	Ofd1	X	-	166390033	166440704	protein_coding	1.92227	2.80354	2.42864	4.87123	5.12608	4.27431	0.502352	9.10005e-09	1.59737e-07
	ENSMUSG00000042109	Csdc2	15	+	81936759	81950941	protein_coding	0.050434	0.14037	0.17367	0	0	0	13.1491	9.31835e-09	1.63439e-07
	ENSMUSG00000001942	Siae	9	+	37555698	37649655	protein_coding	17.6964	18.4161	17.7959	26.2956	25.7518	24.9137	0.70058	9.40566e-09	1.64839e-07
	ENSMUSG00000070570	Slc17a7	7	+	45163949	45176142	protein_coding	0.18132	0.210413	0.149531	0.01826	0	0	11.8372	9.52884e-09	1.66865e-07
	ENSMUSG00000017446	C1qtnf1	11	+	118428203	118449963	protein_coding	24.1806	20.8307	22.1722	30.6119	33.864	34.6763	0.677677	9.539e-09	1.6691e-07
	ENSMUSG00000071379	Hpcal1	12	+	17690856	17791933	protein_coding	34.422	34.4184	33.9714	22.5806	22.8713	20.0469	1.56941	9.58963e-09	1.67662e-07
	ENSMUSG00000022034	Esco2	14	-	65819038	65833994	protein_coding	13.2625	13.7683	15.5523	22.3569	19.3269	20.7962	0.681701	9.75661e-09	1.70446e-07
	ENSMUSG00000029186	Pi4k2b	5	+	52741574	52769340	protein_coding	40.7586	42.9035	41.9422	28.8796	28.5235	29.7034	1.44181	9.85962e-09	1.72109e-07
	ENSMUSG00000061024	Rrs1	1	+	9545408	9547455	protein_coding	27.2584	29.3116	26.7739	39.8597	41.0032	39.9451	0.689964	9.88977e-09	1.72499e-07
	ENSMUSG00000050132	Sarm1	11	-	78472330	78497754	protein_coding	0.148949	0.387337	0.277674	0.031712	0.02253	0.032695	7.21722	1.06681e-08	1.85927e-07
	ENSMUSG00000039634	Zfp189	4	+	49521176	49531517	protein_coding	3.0759	2.73142	3.22136	1.29252	1.50928	1.2595	2.21413	1.08455e-08	1.88869e-07
	ENSMUSG00000039640	Mrpl12	11	+	120484613	120489065	protein_coding	31.1443	32.4261	31.1348	45.2745	47.0141	46.4534	0.682668	1.08649e-08	1.89058e-07
	ENSMUSG00000029777	Gars	6	+	55038007	55079500	protein_coding	103.131	111.866	104.877	141.368	150.192	155.996	0.714732	1.09145e-08	1.89653e-07
	ENSMUSG00000018707	Dync1h1	12	+	110601452	110666945	protein_coding	106.085	98.6921	107.588	75.5132	71.2125	72.9015	1.42219	1.09163e-08	1.89653e-07
	ENSMUSG00000027962	Vcam1	3	-	116109949	116129688	protein_coding	26.4367	25.6391	25.2014	35.7188	37.3358	37.6972	0.697833	1.09831e-08	1.90663e-07
	ENSMUSG00000024975	Pdcd4	19	+	53892231	53929860	protein_coding	30.6911	29.2393	28.9146	20.0159	19.6406	17.312	1.55925	1.11928e-08	1.9415e-07
	ENSMUSG00000028053	Ash1l	3	+	88950622	89079375	protein_coding	12.2289	13.6529	13.3046	18.7192	17.9284	18.0219	0.716943	1.1357e-08	1.96843e-07
	ENSMUSG00000048234	Rnf149	1	-	39551296	39577405	protein_coding	10.3196	11.7955	11.2727	17.1201	16.0715	15.595	0.684558	1.15677e-08	2.00337e-07
	ENSMUSG00000024421	Lama3	18	+	12333819	12583013	protein_coding	26.4545	26.6101	26.016	18.4447	14.5431	17.5338	1.56495	1.16119e-08	2.00944e-07
	ENSMUSG00000038524	Fchsd1	18	-	37957431	37969774	protein_coding	6.80209	6.76505	6.59968	3.51959	3.68196	3.70997	1.84589	1.19403e-08	2.06465e-07
	ENSMUSG00000019838	Slc16a10	10	-	40033532	40142258	protein_coding	0.890576	0.796659	1.04775	0.306955	0.164886	0.364724	3.19074	1.19597e-08	2.06638e-07
	ENSMUSG00000032690	Oas2	5	-	120730333	120749853	protein_coding	0.694723	0.708255	0.653438	0.085236	0.041534	0.188537	6.04221	1.21479e-08	2.09725e-07
	ENSMUSG00000021711	Trappc13	13	-	104142149	104178469	protein_coding	32.8886	33.1069	31.9155	44.7373	47.6142	46.7287	0.704053	1.22098e-08	2.10628e-07
	ENSMUSG00000038803	Ost4	5	-	30905885	30907788	protein_coding	33.0805	34.1111	31.7562	49.7274	53.1959	49.5002	0.649233	1.223e-08	2.10812e-07
	ENSMUSG00000022604	Cep97	16	-	55899888	55934855	protein_coding	2.93029	4.30303	4.17896	2.54388	2.17233	2.27885	1.62878	1.23865e-08	2.13343e-07
	ENSMUSG00000028136	Snx27	3	-	94497544	94582716	protein_coding	20.9714	22.8673	22.9305	32.2239	30.2431	32.6476	0.702081	1.25496e-08	2.15983e-07
	ENSMUSG00000024423	Impact	18	+	12955852	12992950	protein_coding	8.46396	9.00596	9.36778	13.1466	11.5975	12.573	0.719405	1.2652e-08	2.17574e-07
	ENSMUSG00000020424	Castor1	11	+	4218225	4222409	protein_coding	17.2681	16.9515	16.2152	8.73063	9.97189	10.1773	1.74559	1.28085e-08	2.20094e-07
	ENSMUSG00000003420	Fcgrt	7	-	45092990	45103851	protein_coding	0.452816	0.405095	0.484046	0.022978	0.092166	0.090408	5.82443	1.28273e-08	2.20246e-07
	ENSMUSG00000026437	Cdk18	1	-	132112237	132139684	protein_coding	12.9076	12.4809	12.7328	9.11882	8.31578	8.00654	1.49782	1.28559e-08	2.20565e-07
	ENSMUSG00000025427	Rnf165	18	-	77456110	77565161	protein_coding	0.462353	0.396647	0.410157	0.088498	0	0.081519	6.49523	1.31617e-08	2.25635e-07
	ENSMUSG00000061758	Akr1b10	6	+	34384218	34396950	protein_coding	12.097	12.3403	12.8973	6.66605	6.05959	6.56173	1.93425	1.33138e-08	2.28064e-07
	ENSMUSG00000027938	Creb3l4	3	-	90237500	90243512	protein_coding	1.23281	1.97062	1.82105	0.47014	0.410711	0.490851	3.60596	1.34118e-08	2.29565e-07
	ENSMUSG00000038387	Rras	7	+	45017961	45021647	protein_coding	62.0085	57.1242	56.6971	39.9539	38.2182	34.2757	1.56351	1.35515e-08	2.31776e-07
	ENSMUSG00000004642	Slbp	5	-	33634952	33652574	protein_coding	33.0428	33.4912	32.6484	45.2862	47.4622	48.6448	0.701528	1.36484e-08	2.33252e-07
	ENSMUSG00000023106	Denr	5	+	123907175	123928835	protein_coding	20.7317	22.8893	20.2805	31.7913	31.1615	32.8214	0.667314	1.36955e-08	2.33875e-07
	ENSMUSG00000020101	Vsir	10	+	60346851	60372684	protein_coding	2.44688	2.29796	1.79573	0.47258	0.327883	0.182932	6.48372	1.3736e-08	2.34385e-07
	ENSMUSG00000047414	Flrt2	12	+	95692226	95785215	protein_coding	0.177431	0.204888	0.177205	0.015765	0.007725	0.046758	5.88066	1.37683e-08	2.34755e-07
	ENSMUSG00000031642	Sh3rf1	8	+	61223872	61396071	protein_coding	19.1523	18.6566	19.4266	12.9113	13.3021	12.8674	1.46419	1.41608e-08	2.4126e-07
	ENSMUSG00000022262	Dnah5	15	+	28203752	28472052	protein_coding	0.024173	0.013232	0.023736	0	0	0	3.03803	1.42443e-08	2.42495e-07
	ENSMUSG00000026870	Cutal	2	+	34874396	34892132	protein_coding	0.469238	1.08077	0.487013	0.074064	0.072219	0.05188	9.0594	1.42831e-08	2.42967e-07
	ENSMUSG00000035451	Foxa1	12	-	57540628	57546916	protein_coding	2.14318	1.78553	2.14791	0.788392	0.939928	0.83954	2.35063	1.43155e-08	2.4333e-07
	ENSMUSG00000048109	Rbm15	3	-	107325421	107333673	protein_coding	7.91431	7.73668	7.23544	11.611	11.1698	10.7745	0.682335	1.44934e-08	2.46163e-07
	ENSMUSG00000060336	Zfp937	2	+	150218073	150240725	protein_coding	0.466636	0.698498	0.552743	0.080428	0.174593	0.071348	4.90468	1.45615e-08	2.4713e-07
	ENSMUSG00000029455	Aldh2	5	-	121566027	121593824	protein_coding	120.092	104.172	123.191	83.7184	73.8046	133.271	1.19483	1.46838e-08	2.49014e-07
	ENSMUSG00000027030	Stk39	2	-	68210445	68472268	protein_coding	24.4633	25.8963	24.0928	18.2898	17.6236	18.4201	1.37008	1.48283e-08	2.5127e-07
	ENSMUSG00000000561	Wdr77	3	+	105959369	105970037	protein_coding	17.5185	17.2962	11.7319	32.0085	15.655	35.9006	0.557176	1.49973e-08	2.53939e-07
	ENSMUSG00000010307	Tmem86a	7	+	47050601	47054777	protein_coding	15.535	14.1582	14.161	8.66443	8.62163	8.41356	1.70559	1.53849e-08	2.60302e-07
	ENSMUSG00000038020	Rapgefl1	11	+	98836785	98853697	protein_coding	1.92595	2.03161	2.13014	0.994542	0.848198	1.10375	2.05534	1.54903e-08	2.61883e-07
	ENSMUSG00000006435	Neurl1a	19	+	47178820	47259441	protein_coding	7.06287	6.55266	8.44521	4.07533	4.30513	4.07681	1.76906	1.55597e-08	2.62854e-07
	ENSMUSG00000049090	Zadh2	18	+	84088063	84097528	protein_coding	11.3866	12.3502	13.1534	17.537	18.5439	19.2502	0.666898	1.56065e-08	2.63443e-07
	ENSMUSG00000028049	Scamp3	3	+	89177473	89182765	protein_coding	14.9602	15.025	14.5861	23.9095	22.7186	24.9195	0.623118	1.57765e-08	2.66108e-07
	ENSMUSG00000024590	Lmnb1	18	+	56707813	56753424	protein_coding	63.0749	62.0015	64.9655	88.6007	83.8373	90.4687	0.722881	1.59283e-08	2.68464e-07
	ENSMUSG00000015714	Cers2	3	+	95314791	95323599	protein_coding	59.8341	62.4958	60.5222	94.6565	84.7928	85.2912	0.690719	1.60754e-08	2.70736e-07
	ENSMUSG00000034855	Cxcl10	5	-	92346638	92348889	protein_coding	3.34197	2.40511	3.31909	0.50985	0.907602	1.05825	3.63019	1.61163e-08	2.71218e-07
	ENSMUSG00000101211	Gm28818	1	-	71894068	71917125	lincRNA	0.517957	0.226112	0.181512	0.018815	0	0.022181	13.4596	1.61307e-08	2.71252e-07
	ENSMUSG00000078652	Psme3	11	+	101316213	101323537	protein_coding	47.7015	47.4248	45.7284	61.5988	68.2323	64.2354	0.725849	1.63712e-08	2.75086e-07
	ENSMUSG00000056457	Prl2c3	13	-	12790816	12800079	protein_coding	2.76798	2.83059	2.69543	1.00838	0.922041	0.607955	3.24096	1.64416e-08	2.76058e-07
	ENSMUSG00000042647	Acad12	5	-	121596775	121618938	protein_coding	1.8364	2.00007	1.93542	0.873993	0.891153	0.763004	2.268	1.65508e-08	2.7768e-07
	ENSMUSG00000033400	Agl	3	-	116739999	116808166	protein_coding	7.34339	7.38614	6.64399	10.7601	11.6968	10.3247	0.652316	1.67526e-08	2.80852e-07
	ENSMUSG00000034424	Gcsh	8	-	116981810	116993537	protein_coding	33.7665	32.7427	30.7523	45.7962	49.0404	47.2013	0.684824	1.67892e-08	2.81182e-07
	ENSMUSG00000038335	Tsr1	11	+	74898071	74909342	protein_coding	17.8283	19.1914	17.8231	31.7412	33.0849	24.2388	0.615892	1.67978e-08	2.81182e-07
	ENSMUSG00000116024	Gm49527	15	+	76879320	76901283	protein_coding	0	2.85882	3.61868	0	0	0	216.917	1.70444e-08	2.84883e-07
	ENSMUSG00000116237	Gm30339	15	+	93734413	93738490	lincRNA	0.146116	0.084773	0.127051	0	0	0	12.9313	1.70448e-08	2.84883e-07
	ENSMUSG00000020739	Nup85	11	+	115564434	115583985	protein_coding	39.3832	43.1572	41.64	57.5252	56.7724	57.8681	0.721333	1.70741e-08	2.85156e-07
	ENSMUSG00000010097	Nxf1	19	+	8757073	8770922	protein_coding	25.7967	25.4462	25.6536	38.1362	36.3658	41.9417	0.660462	1.72165e-08	2.87317e-07
	ENSMUSG00000030269	Mtmr14	6	+	113237843	113281392	protein_coding	22.5428	21.0518	21.2185	13.2155	15.2218	13.5566	1.54301	1.72515e-08	2.87683e-07
	ENSMUSG00000040506	Ambra1	2	+	91730134	91918849	protein_coding	11.9074	12.6736	12.4753	8.73161	8.40053	7.9137	1.47897	1.77712e-08	2.96123e-07
	ENSMUSG00000024401	Tnf	17	-	35199381	35202007	protein_coding	0.285414	0.42675	0.286239	1.24648	1.46616	0.940639	0.279209	1.84616e-08	3.07395e-07
	ENSMUSG00000027957	Slc35a3	3	-	116669470	116712831	protein_coding	18.0964	19.1022	17.1417	24.4266	24.8567	26.0406	0.721533	1.87971e-08	3.12744e-07
	ENSMUSG00000028009	1700061I17Rik	3	-	117060522	117077765	lincRNA	0.22647	0.291185	0.431982	1.2263	1.07879	1.0291	0.291196	1.89786e-08	3.15526e-07
	ENSMUSG00000056724	Nbeal2	9	-	110624789	110654161	protein_coding	14.6074	13.6297	16.1271	9.7838	9.48405	9.11872	1.56226	1.90905e-08	3.16984e-07
	ENSMUSG00000028707	Dmbx1	4	-	115915119	115939926	protein_coding	3.83033	4.55302	3.78023	2.14845	1.97993	1.93039	2.00263	1.90951e-08	3.16984e-07
	ENSMUSG00000057130	Txnl4a	18	+	80206795	80225855	protein_coding	10.0406	9.14858	8.16299	14.2347	13.7454	14.206	0.648619	1.9432e-08	3.22334e-07
	ENSMUSG00000000628	Hk2	6	-	82725025	82774454	protein_coding	49.8862	46.2262	48.8602	33.7899	33.3769	34.2797	1.42893	1.95023e-08	3.23256e-07
	ENSMUSG00000010362	Rdm1	11	+	101627195	101636100	protein_coding	19.5398	17.8789	19.8228	8.91366	10.5957	10.9954	1.87562	1.96652e-08	3.25711e-07
	ENSMUSG00000016933	Plcg1	2	+	160731300	160775760	protein_coding	33.3964	28.7856	33.0979	21.1255	20.7237	19.7368	1.54684	1.98711e-08	3.28874e-07
	ENSMUSG00000070056	Mfhas1	8	+	35587798	35679449	protein_coding	15.3446	14.4658	15.2643	10.5571	10.3988	10.0446	1.45356	1.99145e-08	3.29344e-07
	ENSMUSG00000041132	N4bp2l1	5	-	150571644	150597188	protein_coding	5.38073	5.23836	5.19276	2.30886	2.64588	2.32641	2.16681	2.02799e-08	3.35136e-07
	ENSMUSG00000059674	Cdh24	14	-	54631231	54641364	protein_coding	2.40816	2.82863	3.27407	5.50188	5.0782	5.49235	0.530408	2.05165e-08	3.38791e-07
	ENSMUSG00000019726	Lyst	13	+	13590397	13778803	protein_coding	6.08936	7.22496	6.89213	4.72639	3.32219	4.00113	1.67524	2.10272e-08	3.46964e-07
	ENSMUSG00000021048	Mthfd1	12	+	76255298	76319803	protein_coding	34.8822	34.2071	34.6646	50.0179	48.8658	45.6353	0.717984	2.11051e-08	3.47886e-07
	ENSMUSG00000048852	Gm12185	11	-	48904656	48992226	protein_coding	0.249806	0.237562	0.312094	0.019729	0.07282	0.050421	4.79541	2.11147e-08	3.47886e-07
	ENSMUSG00000008136	Fhl2	1	-	43123074	43196984	protein_coding	67.2259	66.9961	64.6664	45.5648	46.9621	42.6003	1.47176	2.11551e-08	3.48293e-07
	ENSMUSG00000029869	Ephb6	6	+	41605482	41620509	protein_coding	7.9625	8.70192	7.99305	5.47309	5.11131	4.34512	1.65028	2.12392e-08	3.49415e-07
	ENSMUSG00000038291	Snx25	8	-	46033261	46152159	protein_coding	12.0224	12.9282	11.509	17.7174	17.0132	18.233	0.688566	2.13163e-08	3.50421e-07
	ENSMUSG00000035314	Gdpd5	7	+	99381414	99461877	protein_coding	34.7534	31.653	34.1904	25.0963	23.1818	21.8983	1.4333	2.17199e-08	3.5679e-07
	ENSMUSG00000036061	Smug1	15	-	103153290	103167092	protein_coding	3.57049	3.46718	3.26021	6.12321	6.39458	5.80984	0.562593	2.23061e-08	3.66147e-07
	ENSMUSG00000022021	Diaph3	14	-	86655367	87141235	protein_coding	14.2805	15.2324	14.7117	21.0653	22.3524	22.9524	0.666484	2.24136e-08	3.67522e-07
	ENSMUSG00000019302	Atp6v0a1	11	+	101009452	101063719	protein_coding	9.63126	8.57913	9.07476	5.12594	6.0967	6.14697	1.56987	2.24233e-08	3.67522e-07
	ENSMUSG00000027404	Snrpb	2	-	130171414	130179403	protein_coding	122.701	115.416	106.416	162.39	167.882	157.233	0.706745	2.27392e-08	3.72421e-07
	ENSMUSG00000030591	Psmd8	7	-	29174188	29180701	protein_coding	87.8093	97.0353	95.8212	58.9132	65.542	60.5339	1.51712	2.30439e-08	3.77132e-07
	ENSMUSG00000022109	Med4	14	+	73510025	73518849	protein_coding	11.8802	12.6597	12.4776	20.4494	18.7805	17.8483	0.648725	2.30778e-08	3.77406e-07
	ENSMUSG00000031355	Arhgap6	X	+	168795099	169304435	protein_coding	2.21656	2.79756	2.72299	1.15091	1.22115	1.23514	2.13546	2.36908e-08	3.87143e-07
	ENSMUSG00000021824	Ap3m1	14	-	21031442	21052508	protein_coding	9.48929	10.4732	9.71745	13.577	13.2633	13.99	0.72711	2.4079e-08	3.93194e-07
	ENSMUSG00000031262	Cenpi	X	+	134308084	134362639	protein_coding	9.55049	9.30564	9.55654	13.7977	12.9605	15.4201	0.673864	2.41223e-08	3.93611e-07
	ENSMUSG00000035726	Supt16	14	-	52160414	52197416	protein_coding	51.068	52.7698	52.6755	71.0405	69.3551	75.0954	0.726348	2.44499e-08	3.9866e-07
	ENSMUSG00000020027	Socs2	10	-	95385362	95417180	protein_coding	10.2949	8.71295	9.80875	5.2317	5.27637	5.48588	1.80022	2.45088e-08	3.99325e-07
	ENSMUSG00000046688	Tifa	3	+	127789805	127832164	protein_coding	3.23504	3.65898	2.99754	1.22816	1.45707	1.08051	2.61387	2.46489e-08	4.0131e-07
	ENSMUSG00000056153	Socs6	18	-	88665224	88927481	protein_coding	12.5222	6.68124	6.54463	17.9681	17.9508	19.449	0.465326	2.49212e-08	4.05444e-07
	ENSMUSG00000029672	Fam3c	6	-	22306520	22356243	protein_coding	46.4794	46.3657	47.219	31.594	31.9896	32.2388	1.46156	2.51904e-08	4.09521e-07
	ENSMUSG00000021678	F2rl1	13	-	95511732	95525227	protein_coding	14.4956	14.3476	13.0182	8.16783	8.93912	8.81211	1.61437	2.54422e-08	4.13309e-07
	ENSMUSG00000022742	Cpox	16	+	58670292	58717636	protein_coding	14.4132	14.1287	14.8618	20.7717	21.0759	20.5073	0.696221	2.55513e-08	4.14776e-07
	ENSMUSG00000032849	Abcc4	14	-	118482692	118706219	protein_coding	4.94882	5.43958	4.85452	8.37041	7.7973	7.66176	0.64012	2.69819e-08	4.37675e-07
	ENSMUSG00000046049	Rp1l1	14	+	63992506	64035025	protein_coding	0.098353	0.144793	0.135473	0.016828	0.016409	0	6.46171	2.78795e-08	4.51902e-07
	ENSMUSG00000074896	Ifit3	19	+	34583531	34588731	protein_coding	1.39161	1.4368	1.36173	0.273836	0.251095	0.544738	3.83765	2.86474e-08	4.64007e-07
	ENSMUSG00000032946	Rasgrp2	19	+	6399340	6415216	protein_coding	0.248653	0.27041	0.100181	0	0	0	21.6415	2.90566e-08	4.7029e-07
	ENSMUSG00000079363	Gbp4	5	-	105115767	105139586	protein_coding	6.67132	5.66268	6.52461	4.18429	3.28366	3.03842	1.79271	2.92343e-08	4.72818e-07
	ENSMUSG00000029674	Limk1	5	-	134656039	134688598	protein_coding	6.27128	5.80743	5.49628	3.50833	3.55354	3.18001	1.7139	2.93364e-08	4.74122e-07
	ENSMUSG00000043067	Dpy19l1	9	-	24411776	24503140	protein_coding	22.6316	28.2646	27.7035	35.8764	38.7667	37.7905	0.699157	2.95801e-08	4.7759e-07
	ENSMUSG00000063531	Sema3e	5	+	14025276	14256689	protein_coding	17.343	16.9474	15.1024	10.1638	10.2478	9.71649	1.63879	2.95944e-08	4.7759e-07
	ENSMUSG00000051435	Fhad1	4	-	141890438	142015082	protein_coding	0.037388	0.287814	0.074232	0	0	0	14.3145	2.97691e-08	4.80057e-07
	ENSMUSG00000036023	Parp2	14	+	50807841	50821301	protein_coding	18.4345	16.5268	16.9887	25.8244	24.6376	26.2495	0.677339	2.98504e-08	4.81016e-07
	ENSMUSG00000027784	Ppm1l	3	+	69316861	69560802	protein_coding	1.65459	1.72102	1.78463	2.68494	2.71984	2.90179	0.622587	3.01473e-08	4.85324e-07
	ENSMUSG00000040717	Il17rd	14	+	27038941	27107286	protein_coding	0.578894	1.23701	0.757573	0.126515	0.097785	0.151223	6.42005	3.01619e-08	4.85324e-07
	ENSMUSG00000095105	Edaradd	13	-	12472632	12520438	protein_coding	0	0.008396	0.034221	0.143015	0.180822	0.292529	0.112347	3.03912e-08	4.88412e-07
	ENSMUSG00000041571	Selenow	7	-	15917208	15922402	protein_coding	58.5864	62.6127	58.7617	39.3095	39.7245	31.6565	1.62563	3.03982e-08	4.88412e-07
	ENSMUSG00000052310	Slc39a1	3	+	90248172	90253612	protein_coding	45.9001	42.6487	43.3598	60.1103	62.0027	61.9456	0.716712	3.11121e-08	4.99518e-07
	ENSMUSG00000024747	Aldh1a7	19	-	20692953	20727562	protein_coding	0.405609	0.413522	0.262418	0	0.052644	0	13.4498	3.12419e-08	5.01236e-07
	ENSMUSG00000026019	Wdr12	1	-	60069785	60098645	protein_coding	10.9623	9.20421	8.54648	17.9853	17.4386	10.2935	0.628298	3.19388e-08	5.12045e-07
	ENSMUSG00000094936	Rbm4	19	-	4784293	4793901	protein_coding	7.86393	7.82838	7.23245	12.6758	12.2499	11.7173	0.625931	3.26703e-08	5.23391e-07
	ENSMUSG00000030681	Mvp	7	-	126986860	127014621	protein_coding	54.6358	54.8866	55.1095	40.1867	37.7029	37.6124	1.42525	3.27592e-08	5.24433e-07
	ENSMUSG00000009293	Ube2g2	10	+	77622275	77645993	protein_coding	18.402	18.2938	17.4079	30.3883	26.9497	24.657	0.659966	3.29718e-08	5.27141e-07
	ENSMUSG00000061132	Blnk	19	-	40928927	40994535	protein_coding	5.13806	5.02084	5.12219	9.20744	9.46342	8.4286	0.564371	3.29763e-08	5.27141e-07
	ENSMUSG00000036052	Dnajb5	4	+	42949814	42959425	protein_coding	1.14383	1.10332	1.11753	0.475135	0.425572	0.450926	2.45701	3.40283e-08	5.43564e-07
	ENSMUSG00000020883	Fbxl20	11	-	98082556	98150403	protein_coding	12.7837	13.6163	13.848	9.36761	8.70618	8.82405	1.49578	3.40955e-08	5.44242e-07
	ENSMUSG00000027698	Nceh1	3	+	27182965	27284608	protein_coding	5.26483	4.93501	4.87258	7.58551	7.89347	7.99782	0.64247	3.43298e-08	5.47585e-07
	ENSMUSG00000022594	Lynx1	15	-	74747852	74753046	protein_coding	0.369284	0.300616	0.309245	0.07684	0.098515	0.049605	3.95805	3.49695e-08	5.57385e-07
	ENSMUSG00000028803	Nipal3	4	-	135445420	135495038	protein_coding	4.92771	4.7389	4.55165	2.86145	2.38833	2.4231	1.84973	3.49958e-08	5.574e-07
	ENSMUSG00000024143	Rhoq	17	+	86963082	87000069	protein_coding	26.7283	26.8164	27.7999	18.9297	18.7805	18.8166	1.43881	3.55016e-08	5.65047e-07
	ENSMUSG00000040525	Cblc	7	-	19778881	19796809	protein_coding	17.9843	17.9444	18.0178	11.0178	11.3873	9.65521	1.68202	3.57624e-08	5.68787e-07
	ENSMUSG00000023030	Slc11a2	15	-	100387898	100425072	protein_coding	8.44873	7.78641	8.40002	11.3102	11.991	11.5349	0.707425	3.59619e-08	5.71548e-07
	ENSMUSG00000022090	Pdlim2	14	-	70164218	70177681	protein_coding	26.6121	24.5563	24.5673	18.0857	15.8202	13.367	1.60171	3.61841e-08	5.74665e-07
	ENSMUSG00000031231	Cox7b	X	+	106015700	106022450	protein_coding	37.9306	38.0864	35.6349	53.9936	54.976	53.7982	0.686016	3.67592e-08	5.83093e-07
	ENSMUSG00000020486	Sept4	11	+	87568903	87590539	protein_coding	0.970209	0.744636	0.933973	0.162159	0.169228	0.537289	2.98085	3.67678e-08	5.83093e-07
	ENSMUSG00000019947	Arid5b	10	-	68092520	68278740	protein_coding	13.899	14.1071	13.6286	7.55225	9.25684	9.13563	1.60405	3.77542e-08	5.98186e-07
	ENSMUSG00000022330	Osr2	15	+	35296098	35303305	protein_coding	2.7213	1.92479	2.58943	5.54419	6.65047	4.65254	0.430493	3.77739e-08	5.98186e-07
	ENSMUSG00000043336	Filip1l	16	+	57353093	57573126	protein_coding	36.1626	39.1387	38.1474	26.679	25.2234	26.9745	1.43813	3.79731e-08	6.00908e-07
	ENSMUSG00000063480	Snu13	15	-	82040525	82047598	protein_coding	39.8866	39.3651	37.8501	52.7925	55.8137	54.7701	0.716813	3.8817e-08	6.13821e-07
	ENSMUSG00000059013	Sh2d3c	2	+	32721055	32755512	protein_coding	4.19299	3.12569	3.56516	1.75185	1.16453	1.54424	2.43036	3.88597e-08	6.14056e-07
	ENSMUSG00000028980	H6pd	4	-	149979475	150009023	protein_coding	10.2691	10.2375	10.6329	15.0459	15.0401	14.6522	0.696242	3.94204e-08	6.22469e-07
	ENSMUSG00000028069	Gpatch4	3	+	88043108	88055993	protein_coding	7.66039	8.21273	7.25061	14.0573	12.5726	12.2983	0.594322	4.0118e-08	6.33031e-07
	ENSMUSG00000044224	Dnajc21	15	-	10446756	10470516	protein_coding	23.7985	25.0025	19.9459	36.8797	31.8625	37.5496	0.646875	4.03359e-08	6.35691e-07
	ENSMUSG00000028044	Cks1b	3	-	89415472	89418383	protein_coding	95.2617	87.4329	85.322	140.154	132.385	117.547	0.687095	4.03443e-08	6.35691e-07
	ENSMUSG00000001604	Tcea3	4	+	136247729	136274898	protein_coding	9.31962	8.91466	9.51884	4.27672	4.80587	4.75152	2.00396	4.09941e-08	6.45467e-07
	ENSMUSG00000007867	Ift43	12	+	86082541	86162459	protein_coding	40.079	38.6635	40.3083	25.8139	19.1883	24.0709	1.72323	4.13353e-08	6.50374e-07
	ENSMUSG00000033350	Chst2	9	-	95399292	95406722	protein_coding	4.48721	4.63162	4.55732	2.73774	2.73173	3.00074	1.61245	4.20427e-08	6.61031e-07
	ENSMUSG00000031628	Casp3	8	+	46617291	46639689	protein_coding	140.627	141.726	141.664	100.351	128.33	98.2302	1.29701	4.22972e-08	6.64558e-07
	ENSMUSG00000026504	Sdccag8	1	+	176814660	177020437	protein_coding	12.8766	13.7386	12.412	7.30556	8.76132	7.3511	1.6657	4.24416e-08	6.66351e-07
	ENSMUSG00000042978	Sbk1	7	+	126272619	126295016	protein_coding	13.7819	13.0658	13.4074	8.99275	8.22007	9.17072	1.52517	4.28905e-08	6.72919e-07
	ENSMUSG00000028007	Snx7	3	-	117781647	117868936	protein_coding	6.36217	5.92585	6.96835	10.3442	11.6753	11.438	0.575927	4.30925e-08	6.75607e-07
	ENSMUSG00000078606	Gm4070	7	-	105895139	105953967	protein_coding	1.26378	1.13011	2.89946	0.56359	0.392009	0.518437	3.53938	4.31704e-08	6.76347e-07
	ENSMUSG00000025766	D3Ertd751e	3	+	41742611	41803320	protein_coding	0.618811	0.774675	0.954834	2.04298	1.69183	1.61381	0.44218	4.46802e-08	6.99503e-07
	ENSMUSG00000027739	Rab33b	3	+	51483920	51496232	protein_coding	3.80785	3.36261	3.46175	5.91125	11.3129	5.93052	0.459882	4.49289e-08	7.02896e-07
	ENSMUSG00000036002	Fam214b	4	-	43032414	43046220	protein_coding	5.22337	4.61346	4.22764	2.19847	2.52248	2.12198	2.05072	4.6084e-08	7.20456e-07
	ENSMUSG00000046711	Hmga1	17	+	27556497	27563674	protein_coding	126.369	111.758	113.54	81.8059	86.8221	78.83	1.42107	4.73471e-08	7.39677e-07
	ENSMUSG00000037010	Apln	X	-	48025146	48034853	protein_coding	18.4232	18.0809	19.0282	25.1887	26.4929	26.909	0.706714	4.86958e-08	7.60207e-07
	ENSMUSG00000042757	Tmem108	9	-	103482947	103761837	protein_coding	0.102052	0.062502	0.08461	0	0	0	9.30547	4.88231e-08	7.61653e-07
	ENSMUSG00000035696	Rnf38	4	-	44126210	44233789	protein_coding	26.5962	27.3824	26.1601	20.8205	18.9448	17.9934	1.38727	4.92689e-08	7.68064e-07
	ENSMUSG00000074149	Gm10634	9	+	88719629	88806264	antisense	0.213366	0.151271	0.27039	0.010043	0	0.026152	10.0465	4.96636e-08	7.73669e-07
	ENSMUSG00000002477	Snrpd1	18	+	10617775	10642079	protein_coding	50.0038	55.5308	53.146	77.1459	81.6796	81.284	0.66091	4.98958e-08	7.76737e-07
	ENSMUSG00000014504	Srp19	18	+	34330847	34336599	protein_coding	9.98871	12.3622	12.3051	23.1557	25.0577	21.0406	0.500635	5.04346e-08	7.8457e-07
	ENSMUSG00000015217	Hmgb3	X	+	71555918	71560676	protein_coding	30.5899	31.2704	29.6417	40.8102	47.1293	45.1145	0.687776	5.08447e-08	7.90391e-07
	ENSMUSG00000022899	Slc15a2	16	-	36750177	36784962	protein_coding	0.13495	0.263778	0.254801	0	0.020846	0.016655	10.1262	5.15147e-08	8.00241e-07
	ENSMUSG00000026374	Tsn	1	-	118294778	118311739	protein_coding	11.9961	11.4972	11.7696	15.9328	16.1816	16.9772	0.71848	5.23561e-08	8.12738e-07
	ENSMUSG00000010554	Mettl16	11	+	74770830	74828525	protein_coding	8.20697	6.15426	6.27242	9.69171	8.79562	8.89622	0.753775	5.26704e-08	8.17041e-07
	ENSMUSG00000025314	Ptprj	2	-	90429754	90580647	protein_coding	8.26276	8.50122	8.24054	5.7645	5.18089	5.63265	1.50737	5.29015e-08	8.20047e-07
	ENSMUSG00000031657	Heatr3	8	+	88137855	88172027	protein_coding	24.6193	27.3775	25.4962	34.6295	35.5573	36.3052	0.727765	5.44374e-08	8.43263e-07
	ENSMUSG00000033307	Mif	10	-	75859353	75860240	protein_coding	276.165	273.771	269.298	416.552	388.476	347.796	0.71064	5.45036e-08	8.43694e-07
	ENSMUSG00000075014	Gm10800	2	-	98666547	98667301	protein_coding	4.05303	4.17994	3.43169	8.75682	8.58764	8.2843	0.455777	5.45918e-08	8.44465e-07
	ENSMUSG00000018427	Ypel2	11	-	86936425	86993707	protein_coding	1.49938	1.17018	1.26772	0.591591	0.542089	0.583358	2.27086	5.50991e-08	8.51715e-07
	ENSMUSG00000041889	Shisa4	1	-	135371057	135375237	protein_coding	8.55526	7.09827	6.71489	3.5362	3.33107	3.62102	2.12947	5.53751e-08	8.5538e-07
	ENSMUSG00000020712	Tcam1	11	+	106276672	106288745	protein_coding	0.375752	0.378236	0.426349	1.07854	1.1225	0.861382	0.391388	5.57548e-08	8.60642e-07
	ENSMUSG00000057541	Pus7	5	-	23740648	23783711	protein_coding	36.3596	27.7017	28.8235	37.5838	38.3219	40.4522	0.79832	5.63611e-08	8.6939e-07
	ENSMUSG00000020817	Rabep1	11	+	70844778	70943105	protein_coding	22.4886	22.743	23.6862	15.4566	13.531	17.7861	1.47313	5.6465e-08	8.70384e-07
	ENSMUSG00000037822	Smim14	5	-	65446844	65537184	protein_coding	11.3997	8.10314	8.58643	6.34093	5.3936	4.97226	1.68009	5.69578e-08	8.77365e-07
	ENSMUSG00000005354	Txn2	15	-	77915047	77929006	protein_coding	16.5819	17.8669	15.0207	26.548	25.144	25.9686	0.637136	5.70025e-08	8.77439e-07
	ENSMUSG00000018363	Smurf2	11	-	106820066	106920715	protein_coding	49.8134	48.2356	50.7433	35.3707	34.7938	35.2311	1.41163	5.70723e-08	8.77901e-07
	ENSMUSG00000016921	Srsf6	2	+	162931528	162937121	protein_coding	61.7488	63.6005	64.0001	81.8867	83.5866	95.1047	0.726683	5.79703e-08	8.91091e-07
	ENSMUSG00000033965	Slc16a2	X	-	103697414	103821983	protein_coding	0.154575	0.182564	0.110284	0	0.01312	0.015968	8.07986	5.81901e-08	8.93845e-07
	ENSMUSG00000040007	Bahd1	2	+	118900377	118924528	protein_coding	11.2791	11.5411	12.0942	7.46588	8.34902	7.29967	1.50983	5.89776e-08	9.0531e-07
	ENSMUSG00000025036	Sfxn2	19	+	46573365	46598066	protein_coding	2.58223	2.7844	2.18857	4.54075	4.64216	4.57276	0.550224	6.06701e-08	9.30642e-07
	ENSMUSG00000031353	Rbbp7	X	+	162760402	162779092	protein_coding	117.642	129.816	97.8416	177.849	163.603	158.582	0.690571	6.08383e-08	9.32571e-07
	ENSMUSG00000032192	Gnb5	9	+	75306288	75345876	protein_coding	12.3718	13.2614	11.4717	6.9187	7.39024	7.03946	1.73703	6.29472e-08	9.64227e-07
	ENSMUSG00000030560	Ctsc	7	+	88278085	88310888	protein_coding	15.9285	16.5974	16.9506	23.4764	23.5996	22.5706	0.710518	6.3175e-08	9.66264e-07
	ENSMUSG00000027695	Pld1	3	+	27938695	28133362	protein_coding	1.74948	1.92533	1.79235	3.4691	3.05354	3.31096	0.557318	6.31829e-08	9.66264e-07
	ENSMUSG00000029279	Brdt	5	+	107331159	107387058	protein_coding	0.04413	0.058876	0.109061	0	0	0	8.0689	6.32119e-08	9.66264e-07
	ENSMUSG00000021810	Ecd	14	-	20319852	20348121	protein_coding	14.2768	13.7705	14.8749	20.4641	19.9339	19.8988	0.711992	6.33278e-08	9.67364e-07
	ENSMUSG00000015289	Lage3	X	-	74351276	74353618	protein_coding	15.7781	17.5166	15.7234	29.2204	30.0633	25.8099	0.576199	6.4152e-08	9.79275e-07
	ENSMUSG00000023830	Igf2r	17	-	12682406	12769664	protein_coding	109.61	106.907	112.47	81.4286	76.7194	78.2997	1.39132	6.44095e-08	9.82524e-07
	ENSMUSG00000028018	Gstcd	3	-	132981752	133092033	protein_coding	16.1793	16.7459	19.3975	21.9983	22.5543	23.134	0.773115	6.46777e-08	9.85931e-07
	ENSMUSG00000022462	Slc38a2	15	-	96687392	96699730	protein_coding	48.7297	51.9189	48.837	70.1627	66.5357	67.3048	0.7328	6.72546e-08	1.0245e-06
	ENSMUSG00000038980	Rbbp8nl	2	-	180277646	180289879	protein_coding	0.663724	0.546575	0.724795	1.9351	1.99412	1.33001	0.371527	6.77838e-08	1.03185e-06
	ENSMUSG00000089682	Bcl2l2	14	+	54883377	54888234	protein_coding	8.22336	5.1913	6.3991	11.1652	14.2869	12.411	0.523677	6.80983e-08	1.03586e-06
	ENSMUSG00000025357	Dgka	10	-	128720134	128744855	protein_coding	24.0739	24.3901	25.4622	17.2681	16.5457	16.2856	1.47531	6.85648e-08	1.04158e-06
	ENSMUSG00000000093	Tbx2	11	+	85832551	85841948	protein_coding	0.247763	0.345503	0.252195	0.015562	0	0.055036	8.70257	6.87145e-08	1.04313e-06
	ENSMUSG00000074476	Spc24	9	-	21755442	21760303	protein_coding	23.5521	21.7101	21.3517	32.6003	33.3168	32.2322	0.678798	6.90818e-08	1.04799e-06
	ENSMUSG00000028278	Rragd	4	+	32983037	33022180	protein_coding	0.106665	0.076973	0.123958	0.011125	0.010848	0	6.4956	7.00279e-08	1.06161e-06
	ENSMUSG00000015290	Ubl4a	X	-	74365718	74373218	protein_coding	7.64431	7.324	6.76492	10.9275	11.5065	11.9028	0.633263	7.16992e-08	1.0862e-06
	ENSMUSG00000030319	Cand2	6	+	115774538	115805557	protein_coding	9.59839	8.83083	9.24707	6.15581	6.08038	6.09327	1.5091	7.30636e-08	1.10611e-06
	ENSMUSG00000026468	Lhx4	1	-	155698031	155751684	protein_coding	0.054391	0.045216	0.070216	0	0	0	6.66077	7.32744e-08	1.10853e-06
	ENSMUSG00000021819	Zswim8	14	+	20707552	20723619	protein_coding	9.40232	9.41	9.86291	13.2812	11.6232	12.8	0.760718	7.41736e-08	1.12137e-06
	ENSMUSG00000033096	Apmap	2	-	150583080	150608567	protein_coding	5.87446	4.63439	5.16433	8.73045	10.3091	8.68198	0.565849	7.51608e-08	1.13518e-06
	ENSMUSG00000032020	Ubash3b	9	-	41011098	41161697	protein_coding	2.02644	1.97866	1.95635	3.492	3.16153	3.44611	0.591477	7.51901e-08	1.13518e-06
	ENSMUSG00000029363	Rfc5	5	-	117378103	117389047	protein_coding	16.2864	16.9935	17.1612	25.3879	23.5383	23.3298	0.698214	7.56561e-08	1.14143e-06
	ENSMUSG00000035960	Apex1	14	+	50924968	50927139	protein_coding	34.7075	34.8836	31.7429	48.342	51.509	50.4916	0.674086	7.75165e-08	1.16869e-06
	ENSMUSG00000006445	Epha2	4	+	141301240	141329384	protein_coding	69.6107	69.3157	68.4295	49.9525	49.531	50.2104	1.38512	7.98133e-08	1.2025e-06
	ENSMUSG00000061878	Sphk1	11	+	116530925	116536674	protein_coding	10.3324	11.8105	12.3862	8.46826	7.13152	7.40482	1.50031	7.99236e-08	1.20334e-06
	ENSMUSG00000063687	Pcdhb5	18	+	37320381	37323915	protein_coding	0.02512	0.007919	0	0.140955	0.176332	0.140065	0.12935	8.03414e-08	1.20828e-06
	ENSMUSG00000034327	Kctd9	14	+	67715937	67742310	protein_coding	8.66088	7.62415	8.09482	11.6971	11.0219	12.9921	0.682963	8.0675e-08	1.21216e-06
	ENSMUSG00000051223	Bzw1	1	+	58392898	58407353	protein_coding	94.7822	96.5093	96.5672	124.597	129.024	133.165	0.744252	8.08926e-08	1.2146e-06
	ENSMUSG00000035891	Cerk	15	-	86139128	86186141	protein_coding	2.52302	3.01293	2.52429	1.42251	1.38539	1.16646	2.02036	8.1031e-08	1.21516e-06
	ENSMUSG00000027889	Ampd2	3	-	108074062	108086651	protein_coding	6.53653	8.17963	7.81806	11.5876	10.9134	13.9212	0.619008	8.10404e-08	1.21516e-06
	ENSMUSG00000078566	Bnip3	7	-	138890836	138909519	protein_coding	37.6887	31.6207	38.7078	51.1684	51.6437	52.9472	0.693547	8.22287e-08	1.23214e-06
	ENSMUSG00000040022	Rab11fip2	19	-	59902884	59943654	protein_coding	6.64223	6.72859	7.1732	10.14	10.0324	9.57805	0.690857	8.30828e-08	1.24409e-06
	ENSMUSG00000098832	Kdm4dl	9	-	14450836	14452022	unprocessed_pseudogene	19.161	20.2201	18.463	30.2606	30.8915	27.8021	0.650386	8.35692e-08	1.25053e-06
	ENSMUSG00000025280	Polr3a	14	-	24448696	24487058	protein_coding	4.89705	4.44123	5.11134	7.33375	7.21364	7.54816	0.65443	8.40359e-08	1.25666e-06
	ENSMUSG00000020843	Timm22	11	+	76406952	76416292	protein_coding	5.21582	4.62859	6.39209	9.76846	10.105	9.17266	0.559445	8.42981e-08	1.25972e-06
	ENSMUSG00000060206	Zfp462	4	+	54945048	55083563	protein_coding	15.1123	14.4183	12.7249	8.89646	8.57309	6.02539	1.79748	8.6272e-08	1.28834e-06
	ENSMUSG00000040488	Ltbp4	7	-	27305136	27337692	protein_coding	31.3637	30.0929	31.9761	23.1944	22.1939	20.233	1.42362	8.64338e-08	1.28989e-06
	ENSMUSG00000039246	Lyplal1	1	-	186087731	186117310	protein_coding	0.532058	0.744223	0.885024	2.22223	2.19384	2.05394	0.337123	8.7749e-08	1.30863e-06
	ENSMUSG00000026663	Atf6	1	-	170704674	170867771	protein_coding	10.5523	11.1528	10.5583	14.7156	15.494	14.5052	0.721724	8.9955e-08	1.34062e-06
	ENSMUSG00000037493	Cib2	9	-	54544794	54560218	protein_coding	6.7304	5.57899	6.6036	3.09007	3.19006	2.72315	2.09702	9.42297e-08	1.4025e-06
	ENSMUSG00000019312	Grb7	11	+	98446394	98455373	protein_coding	35.7383	29.8944	31.4801	20.1713	21.8414	22.0426	1.51584	9.42351e-08	1.4025e-06
	ENSMUSG00000021993	Mipep	14	+	60784573	60905478	protein_coding	10.2814	10.4805	10.2256	14.9117	15.1726	14.8941	0.689149	9.49831e-08	1.41268e-06
	ENSMUSG00000036959	Bcorl1	X	+	48341358	48408049	protein_coding	9.30572	8.64141	9.123	6.48132	5.50535	6.42999	1.46911	1.00115e-07	1.488e-06
	ENSMUSG00000026103	Gls	1	-	52163448	52233232	protein_coding	51.0446	52.9464	53.4861	70.136	66.6661	69.4792	0.763444	1.00194e-07	1.48818e-06
	ENSMUSG00000081467	Gm13337	2	+	22067826	22069419	processed_pseudogene	3.28941	3.2007	3.49846	6.12002	7.14637	6.09486	0.516654	1.00813e-07	1.49636e-06
	ENSMUSG00000017861	Mybl2	2	+	163054687	163084688	protein_coding	25.1964	24.5631	25.1705	32.831	34.1003	32.8526	0.750998	1.01155e-07	1.50041e-06
	ENSMUSG00000025402	Nab2	10	-	127660918	127668568	protein_coding	10.8935	11.3248	9.96689	5.58458	6.65299	6.4476	1.72134	1.02451e-07	1.51862e-06
	ENSMUSG00000028758	Kif17	4	+	138250435	138301967	protein_coding	0.112576	0.132029	0.129627	0	0.01567	0.005651	7.87654	1.05835e-07	1.56772e-06
	ENSMUSG00000022203	Efs	14	-	54916535	54926126	protein_coding	0.310767	0.210653	0.381971	0	0	0.049183	11.7878	1.06481e-07	1.57623e-06
	ENSMUSG00000021686	Ap3b1	13	+	94358960	94566317	protein_coding	34.1875	38.1317	37.289	25.6128	25.5946	25.903	1.42128	1.09668e-07	1.62232e-06
	ENSMUSG00000040213	Kyat3	3	+	142701051	142746870	protein_coding	1.82614	1.65221	2.15191	5.07181	4.46142	6.11208	0.361094	1.09883e-07	1.62441e-06
	ENSMUSG00000039458	Mtmr12	15	+	12205028	12274496	protein_coding	9.74343	11.0485	10.675	14.468	13.6257	15.5334	0.721462	1.11807e-07	1.6508e-06
	ENSMUSG00000005533	Igf1r	7	+	67952827	68233668	protein_coding	15.7484	15.654	16.5891	11.7142	11.3376	11.3057	1.39648	1.11818e-07	1.6508e-06
	ENSMUSG00000037033	Clca3b	3	-	144822623	144849357	protein_coding	0.06248	0.064631	0.135898	0	0	0	9.76697	1.12717e-07	1.66296e-06
	ENSMUSG00000095419	Gm14328	18	-	74303524	74303931	processed_pseudogene	2.52251	1.79802	1.74792	5.13595	5.80242	7.84216	0.324204	1.12926e-07	1.66386e-06
	ENSMUSG00000053522	Lgals7	7	+	28863853	28866284	protein_coding	0.401556	0.299146	0.331374	0	0	0	35.4025	1.13973e-07	1.6781e-06
	ENSMUSG00000020923	Ubtf	11	-	102304560	102319742	protein_coding	46.6615	47.4221	50.0522	64.4722	66.1903	71.4044	0.71335	1.15485e-07	1.69923e-06
	ENSMUSG00000014791	Elmo3	8	+	105305601	105310760	protein_coding	16.3031	16.2497	17.3502	11.477	11.9748	11.7625	1.41677	1.15939e-07	1.70478e-06
	ENSMUSG00000078249	Hmga1b	11	+	120762794	120764419	protein_coding	201.927	202.935	195.461	143.692	147.036	141.623	1.38848	1.16632e-07	1.71382e-06
	ENSMUSG00000027122	Arl14ep	2	-	106962527	106974424	protein_coding	16.7906	17.819	17.8772	26.8956	28.0949	27.175	0.638925	1.16798e-07	1.71511e-06
	ENSMUSG00000031553	Adam3	8	-	24677225	24725852	protein_coding	0.065621	0.203195	0.089972	1.20468	1.53906	1.19698	0.0979137	1.17402e-07	1.72284e-06
	ENSMUSG00000026566	Mpzl1	1	-	165592240	165634538	protein_coding	44.5769	41.0989	43.4202	27.8468	29.9476	29.1313	1.48496	1.21264e-07	1.77832e-06
	ENSMUSG00000047989	Ino80c	18	-	24104757	24121953	protein_coding	7.28193	6.71731	6.57465	11.1287	10.7843	10.7514	0.630196	1.27279e-07	1.86528e-06
	ENSMUSG00000040430	Pitpnc1	11	-	107207892	107470699	protein_coding	6.83165	7.31281	7.21443	4.6296	4.75059	4.23114	1.56795	1.28913e-07	1.88798e-06
	ENSMUSG00000021180	Rps6ka5	12	-	100548439	100726983	protein_coding	4.48351	4.31632	4.20059	1.94849	2.47369	2.76466	1.80556	1.30109e-07	1.90423e-06
	ENSMUSG00000038633	Degs1	1	-	182275772	182282804	protein_coding	20.5455	21.6371	20.3587	27.508	31.3121	30.2136	0.702545	1.31756e-07	1.92705e-06
	ENSMUSG00000025612	Bach1	16	+	87698945	87733346	protein_coding	12.3514	13.4669	13.0205	8.9513	9.13443	8.98746	1.4341	1.32653e-07	1.93775e-06
	ENSMUSG00000028156	Eif4e	3	+	138526179	138559696	protein_coding	31.8418	30.824	32.5966	41.3765	41.3986	43.3671	0.755257	1.32663e-07	1.93775e-06
	ENSMUSG00000078247	Airn	17	+	12741311	12860136	antisense	1.72973	2.05363	1.16146	0.454245	0.259569	0.36199	4.49883	1.33365e-07	1.94671e-06
	ENSMUSG00000116673	A630089N07Rik	16	-	98001310	98082450	protein_coding	1.87869	1.89686	1.98182	5.77682	5.57392	3.50294	0.38884	1.34051e-07	1.95543e-06
	ENSMUSG00000022390	Zc3h7b	15	+	81745057	81796260	protein_coding	25.384	25.1627	24.9234	34.1489	34.4389	33.2155	0.741409	1.35355e-07	1.97314e-06
	ENSMUSG00000045005	Fzd5	1	-	64730558	64737751	protein_coding	3.55607	3.4111	3.88576	1.94346	2.28058	2.3741	1.64193	1.36223e-07	1.98448e-06
	ENSMUSG00000037580	Gch1	14	-	47153895	47189413	protein_coding	2.50547	2.10086	2.00081	0.982745	0.994958	1.00199	2.20525	1.3655e-07	1.98793e-06
	ENSMUSG00000025656	Arhgef9	X	-	95048935	95196856	protein_coding	1.33264	1.38502	1.32551	2.7321	2.56682	3.54151	0.459185	1.38924e-07	2.02115e-06
	ENSMUSG00000018569	Cldn7	11	+	69964779	69967885	protein_coding	56.8561	51.2741	67.1737	39.4788	38.5425	33.9408	1.56559	1.39643e-07	2.03026e-06
	ENSMUSG00000039795	Zfand1	3	-	10339953	10351317	protein_coding	11.7468	13.2922	12.2797	19.7997	18.3074	18.1766	0.663226	1.39813e-07	2.03139e-06
	ENSMUSG00000024981	Acsl5	19	+	55251938	55297720	protein_coding	83.2051	80.94	83.4705	108.411	110.185	109.387	0.754987	1.41896e-07	2.06031e-06
	ENSMUSG00000067629	Syngap1	17	+	26941253	26972434	protein_coding	9.3863	9.82884	10.4361	4.89565	5.92333	6.01749	1.75978	1.42627e-07	2.06955e-06
	ENSMUSG00000072620	Slfn2	11	+	83065112	83070678	protein_coding	2.35694	2.08195	2.50307	1.02136	0.656153	0.910916	2.66265	1.4308e-07	2.07475e-06
	ENSMUSG00000048373	Fgfbp1	5	-	43978858	43981779	protein_coding	94.4503	102.052	99.5685	70.7954	66.6185	71.3741	1.41799	1.46805e-07	2.12736e-06
	ENSMUSG00000047557	Lxn	3	-	67457998	67463926	protein_coding	17.6061	16.1629	16.5775	24.9762	27.7499	25.7255	0.641889	1.47194e-07	2.13161e-06
	ENSMUSG00000044052	Ccr10	11	-	101172997	101175443	protein_coding	0.745064	0.510441	0.69416	0.170194	0.161006	0.07708	4.5169	1.47431e-07	2.13364e-06
	ENSMUSG00000022433	Csnk1e	15	-	79417856	79455566	protein_coding	38.944	41.6279	40.6849	27.4132	29.4995	27.4545	1.4371	1.48498e-07	2.14766e-06
	ENSMUSG00000008730	Hipk1	3	-	103739815	103791563	protein_coding	34.2331	44.1569	33.085	45.0661	44.1341	43.5021	0.840074	1.49995e-07	2.16788e-06
	ENSMUSG00000013701	Timm23	14	-	32180162	32201898	protein_coding	44.6632	40.4549	42.2836	58.5015	59.9772	62.6763	0.703324	1.53305e-07	2.21426e-06
	ENSMUSG00000020961	Ston2	12	-	91633009	91788387	protein_coding	2.87023	2.79335	2.90935	1.34923	1.42418	1.41982	2.03705	1.54462e-07	2.22952e-06
	ENSMUSG00000029310	Nudt9	5	+	104046306	104065379	protein_coding	43.2916	45.9665	45.1885	31.5265	30.2348	29.3721	1.47512	1.55168e-07	2.23824e-06
	ENSMUSG00000026491	Ahctf1	1	-	179744894	179803680	protein_coding	32.9069	33.6624	32.6004	44.0878	41.5342	45.0201	0.75915	1.55875e-07	2.24696e-06
	ENSMUSG00000038578	Susd1	4	-	59314683	59438633	protein_coding	7.15367	7.12176	7.58521	11.1413	10.1337	10.8914	0.67991	1.60878e-07	2.31758e-06
	ENSMUSG00000035093	Secisbp2l	2	-	125736986	125782870	protein_coding	37.6964	38.2686	39.543	27.7675	27.1252	27.9469	1.39421	1.63588e-07	2.35507e-06
	ENSMUSG00000019731	Slc35e1	8	-	72480641	72492614	protein_coding	17.3667	17.0557	17.7795	23.5209	24.0616	25.309	0.716276	1.65193e-07	2.37662e-06
	ENSMUSG00000018417	Myo1b	1	-	51749765	51916071	protein_coding	26.9473	25.8571	24.676	17.6055	18.1264	18.8754	1.41864	1.66481e-07	2.39358e-06
	ENSMUSG00000021133	Susd6	12	+	80790510	80880835	protein_coding	18.7307	18.2158	18.1298	12.7366	13.077	12.7131	1.42923	1.67953e-07	2.41317e-06
	ENSMUSG00000042367	Gjb3	4	-	127325235	127330844	protein_coding	31.7376	27.0751	25.9412	38.8823	41.7931	46.2367	0.667894	1.68163e-07	2.41461e-06
	ENSMUSG00000001376	Vps50	6	+	3498382	3603531	protein_coding	7.49906	7.60224	8.77506	11.0998	10.434	12.0995	0.710161	1.68436e-07	2.41695e-06
	ENSMUSG00000002341	Ncan	8	-	70093085	70120873	protein_coding	0.032606	0.036779	0.035742	0	0	0	4.50423	1.70061e-07	2.43869e-06
	ENSMUSG00000032377	Plscr4	9	+	92457373	92492456	protein_coding	2.08035	1.74232	1.93352	0.997945	0.588316	0.672814	2.52774	1.7346e-07	2.48581e-06
	ENSMUSG00000053646	Plxnb1	9	+	109095389	109119917	protein_coding	23.0564	22.2568	22.6538	17.1493	15.8688	16.6316	1.36871	1.74265e-07	2.49572e-06
	ENSMUSG00000028159	Dapp1	3	-	137931007	137981545	protein_coding	5.5946	5.19508	5.14422	8.68727	8.2367	8.32019	0.631629	1.75269e-07	2.50847e-06
	ENSMUSG00000062762	Ei24	9	-	36779159	36797393	protein_coding	61.9247	59.7671	67.9245	82.5947	102.493	88.5412	0.693002	1.76242e-07	2.52075e-06
	ENSMUSG00000037860	Aim2	1	+	173350879	173466040	protein_coding	0.52614	0.087731	0.30259	0	0.019316	0	19.1918	1.77276e-07	2.53389e-06
	ENSMUSG00000067199	Frat1	19	+	41829970	41832583	protein_coding	0.537176	0.802584	0.533244	0.146012	0.135383	0.216049	3.60797	1.78053e-07	2.54335e-06
	ENSMUSG00000035248	Tut7	13	-	59771561	59823147	protein_coding	30.7431	29.6345	32.5878	24.9153	20.8486	20.668	1.39923	1.81901e-07	2.59495e-06
	ENSMUSG00000024978	Gpam	19	-	55067268	55127238	protein_coding	6.37379	6.45939	6.30821	9.2878	8.92518	8.96026	0.704747	1.86184e-07	2.65433e-06
	ENSMUSG00000037541	Shank2	7	+	144001928	144424494	protein_coding	0.288349	0.373537	0.22529	0.902058	0.829051	0.60937	0.386916	1.86462e-07	2.65658e-06
	ENSMUSG00000036553	Sh3tc1	5	-	35697180	35739987	protein_coding	2.25225	2.47806	2.53682	4.64255	4.29537	3.92465	0.565995	1.88851e-07	2.68886e-06
	ENSMUSG00000005465	Il27ra	8	-	84030294	84042589	protein_coding	0.117887	0.022058	0.019512	0.305878	0.350138	0.383102	0.177209	1.94574e-07	2.76856e-06
	ENSMUSG00000026482	Rgl1	1	-	152516760	152766351	protein_coding	0.880273	0.883818	1.10035	0.418221	0.343006	0.389068	2.4523	1.98226e-07	2.8187e-06
	ENSMUSG00000057719	Sh3rf2	18	+	42053667	42158960	protein_coding	0.30952	0.330788	0.347469	0.632139	0.884965	0.775585	0.438189	2.02385e-07	2.87599e-06
	ENSMUSG00000022370	Mrpl13	15	-	55534094	55557748	protein_coding	59.0733	62.834	60.6465	80.6687	88.6792	82.4214	0.725116	2.02686e-07	2.8784e-06
	ENSMUSG00000021832	Psmc6	14	+	45329788	45349705	protein_coding	56.1144	50.7249	56.0268	70.3177	72.0469	75.1091	0.748935	2.03047e-07	2.88166e-06
	ENSMUSG00000028140	Mrpl9	3	+	94443318	94451130	protein_coding	32.1004	31.5717	31.8648	43.7029	46.4623	43.7795	0.713321	2.03514e-07	2.88644e-06
	ENSMUSG00000048379	Socs4	14	+	47276931	47296102	protein_coding	6.56905	7.29988	6.98113	9.52951	9.60529	10.6716	0.699818	2.03888e-07	2.88987e-06
	ENSMUSG00000005687	Bcas2	3	+	103171655	103179166	protein_coding	16.2264	19.9532	20.023	26.2818	25.8562	28.5293	0.696834	2.06691e-07	2.92773e-06
	ENSMUSG00000017176	Nt5c3b	11	-	100422321	100441808	protein_coding	18.1231	20.3967	20.9254	27.6444	28.7039	29.5141	0.692438	2.07003e-07	2.93025e-06
	ENSMUSG00000029128	Rab28	5	-	41624976	41708157	protein_coding	31.6461	30.5574	27.1378	42.5941	42.4507	43.0574	0.697493	2.07481e-07	2.93514e-06
	ENSMUSG00000020407	Upp1	11	+	9118103	9136170	protein_coding	17.1042	14.5765	15.4357	9.3648	7.89807	8.06809	1.85901	2.07746e-07	2.937e-06
	ENSMUSG00000006800	Sulf2	2	-	166073089	166155663	protein_coding	0.820334	0.860198	0.797934	0.344906	0.359682	0.412838	2.18617	2.0886e-07	2.9507e-06
	ENSMUSG00000034544	Rsrc1	3	+	66981390	67358396	protein_coding	10.6023	11.6005	10.2715	18.5329	20.9662	15.1285	0.594689	2.08983e-07	2.9507e-06
	ENSMUSG00000028134	Ptbp2	3	-	119718742	119784466	protein_coding	10.2774	9.87424	10.7188	15.3213	14.4387	14.0004	0.705644	2.09765e-07	2.95984e-06
	ENSMUSG00000024190	Dusp1	17	-	26505590	26562128	protein_coding	5.20109	5.33941	4.3739	2.67339	2.81807	2.11981	1.95575	2.10061e-07	2.96212e-06
	ENSMUSG00000038517	Tbkbp1	11	-	97136171	97151495	protein_coding	3.0373	3.37459	3.34428	6.74993	5.65887	4.95064	0.562765	2.11452e-07	2.97982e-06
	ENSMUSG00000030035	Wbp1	6	-	83119044	83121559	protein_coding	22.6051	19.7973	23.1092	12.528	14.7469	11.3779	1.69433	2.14787e-07	3.02489e-06
	ENSMUSG00000045328	Cenpe	3	+	135212537	135273611	protein_coding	22.1254	23.7196	27.5105	38.5701	32.256	35.5639	0.689584	2.16588e-07	3.04761e-06
	ENSMUSG00000003038	Hmgn2	4	-	133964738	133968650	protein_coding	29.5012	32.7086	25.4235	38.708	42.465	37.3143	0.739667	2.16678e-07	3.04761e-06
	ENSMUSG00000046447	Camk2n1	4	+	138454314	138460123	protein_coding	1.82401	1.99157	1.60506	0.931159	0.626581	0.812837	2.27055	2.17094e-07	3.05151e-06
	ENSMUSG00000033222	Ttf2	3	-	100938860	100969663	protein_coding	9.81019	9.88164	10.2546	13.0358	13.7706	14.2664	0.729304	2.17919e-07	3.05947e-06
	ENSMUSG00000029456	Acad10	5	-	121621026	121660514	protein_coding	2.9529	2.79974	2.66145	1.36066	1.69999	1.38492	1.88671	2.17938e-07	3.05947e-06
	ENSMUSG00000036932	Aifm1	X	-	48474944	48513563	protein_coding	38.009	32.0726	33.048	42.791	53.2789	46.4271	0.72379	2.18364e-07	3.06349e-06
	ENSMUSG00000040659	Efhd2	4	-	141858142	141874920	protein_coding	49.8544	51.2902	52.5051	35.5774	36.5346	36.8819	1.4096	2.21984e-07	3.11231e-06
	ENSMUSG00000024912	Fosl1	19	+	5447547	5455946	protein_coding	9.51136	9.39949	8.47356	14.3862	15.0373	14.0868	0.629633	2.25563e-07	3.16047e-06
	ENSMUSG00000074272	Ceacam1	7	-	25461707	25477603	protein_coding	0.056422	0.082137	0.144502	0	0	0	10.4354	2.27714e-07	3.18857e-06
	ENSMUSG00000025968	Ndufs1	1	-	63143596	63176833	protein_coding	45.0234	46.0856	43.6617	58.8899	59.5667	68.1358	0.722318	2.31288e-07	3.23657e-06
	ENSMUSG00000063065	Mapk3	7	+	126759601	126765819	protein_coding	84.2671	85.0191	84.2838	59.8629	61.202	54.986	1.44025	2.33378e-07	3.26373e-06
	ENSMUSG00000060224	Pyroxd2	19	-	42725858	42752775	protein_coding	1.71753	1.85598	2.04582	0.936489	0.781559	0.724871	2.28448	2.34683e-07	3.27939e-06
	ENSMUSG00000037325	Bbs7	3	-	36573142	36613477	protein_coding	3.75126	3.32521	3.47058	5.94267	5.69531	6.2946	0.588838	2.34795e-07	3.27939e-06
	ENSMUSG00000035621	Midn	10	+	80148272	80158368	protein_coding	36.0578	40.1107	37.7386	28.274	26.3337	24.1942	1.44532	2.35913e-07	3.29291e-06
	ENSMUSG00000030284	Creld1	6	+	113483297	113493343	protein_coding	2.13564	1.87542	2.18414	0.71556	0.296293	0.721415	3.53049	2.37475e-07	3.3126e-06
	ENSMUSG00000056888	Glipr1	10	-	111985448	112002631	protein_coding	0	0	0	0.125626	0.357306	0.265549	0.0385366	2.37656e-07	3.31303e-06
	ENSMUSG00000044037	Als2cl	9	+	110879870	110900530	protein_coding	53.483	53.9208	53.3273	39.9987	37.5788	36.9664	1.40312	2.40531e-07	3.351e-06
	ENSMUSG00000013415	Igf2bp1	11	-	95957163	96005940	protein_coding	13.3524	13.355	12.9449	17.9558	18.6774	18.5593	0.718589	2.48128e-07	3.45465e-06
	ENSMUSG00000031917	Nip7	8	+	107056877	107060931	protein_coding	11.0213	11.297	10.6192	16.9731	17.4266	15.4502	0.660938	2.48781e-07	3.46155e-06
	ENSMUSG00000018925	Heatr9	11	-	83511736	83522175	protein_coding	0.21749	0.096713	0.125159	0	0	0	15.6454	2.54606e-07	3.54036e-06
	ENSMUSG00000092071	A230065N10Rik	7	-	89632097	89633124	antisense	0.058365	0.108921	0	0.515525	0.718202	0.775633	0.0967392	2.55569e-07	3.55151e-06
	ENSMUSG00000022437	Samm50	15	+	84192241	84217267	protein_coding	15.3351	17.8727	14.9257	20.8042	21.5938	20.5376	0.764918	2.57059e-07	3.5679e-06
	ENSMUSG00000042747	Krtcap2	3	+	89245966	89249906	protein_coding	16.1595	18.1105	15.8842	23.7111	25.9989	27.5132	0.649607	2.57073e-07	3.5679e-06
	ENSMUSG00000031730	Dhodh	8	-	109591343	109608673	protein_coding	7.11363	8.55096	7.22049	12.2541	12.3407	12.025	0.625244	2.59859e-07	3.60429e-06
	ENSMUSG00000049313	Sorl1	9	-	41964720	42124297	protein_coding	9.48164	9.57807	10.1137	13.5236	13.0637	12.7416	0.741977	2.61346e-07	3.62264e-06
	ENSMUSG00000002428	Hltf	3	+	20057811	20118490	protein_coding	10.5203	11.9412	11.2565	21.8385	16.6944	20.8352	0.568166	2.61858e-07	3.62621e-06
	ENSMUSG00000020186	Csrp2	10	+	110919789	110939622	protein_coding	14.5577	13.3322	14.054	7.1285	8.10692	8.32479	1.77929	2.61933e-07	3.62621e-06
	ENSMUSG00000026452	Syt2	1	+	134646677	134762593	protein_coding	0.266401	0.377779	0.241373	0.057201	0.240082	0.077328	2.2628	2.62371e-07	3.62998e-06
	ENSMUSG00000008348	Ubc	5	-	125385965	125390202	protein_coding	26.9657	26.5689	23.7179	17.1433	16.0914	10.7948	1.75405	2.63389e-07	3.64178e-06
	ENSMUSG00000051457	Spn	7	-	127132232	127137823	protein_coding	7.24442	7.61822	7.37731	4.67332	4.6078	4.70336	1.58907	2.6551e-07	3.66881e-06
	ENSMUSG00000063410	Stk24	14	-	121286343	121380011	protein_coding	30.2517	30.6254	30.9419	39.1143	42.3741	43.9062	0.732305	2.69847e-07	3.7264e-06
	ENSMUSG00000026014	Raph1	1	-	60482292	60567104	protein_coding	23.6514	23.6799	23.266	16.2474	12.3454	15.9867	1.58323	2.72058e-07	3.75377e-06
	ENSMUSG00000062995	Ica1	6	-	8630527	8778488	protein_coding	10.4705	10.6831	11.3366	16.1508	17.4268	16.5432	0.648448	2.72264e-07	3.75377e-06
	ENSMUSG00000040328	Olfr56	11	+	48978889	49135387	protein_coding	0.641588	0.19896	0.313366	0.037626	0.039638	0.068365	6.74099	2.72341e-07	3.75377e-06
	ENSMUSG00000056602	Fry	5	+	150118645	150497753	protein_coding	0.364824	0.290058	0.446168	0.073847	0.083926	0.049946	4.75793	2.72707e-07	3.75646e-06
	ENSMUSG00000035443	Thyn1	9	+	26999710	27007336	protein_coding	24.9045	25.3866	25.3959	36.0504	36.9511	38.3671	0.679694	2.72881e-07	3.75651e-06
	ENSMUSG00000037035	Inhbb	1	-	119415465	119422248	protein_coding	1.53027	1.60741	1.35216	0.716194	0.738357	0.573458	2.19622	2.7332e-07	3.7602e-06
	ENSMUSG00000087265	Gm12349	11	+	100291671	100293711	lincRNA	1.38811	2.13176	2.35461	0.59663	0.459076	0.353017	4.10397	2.7394e-07	3.76638e-06
	ENSMUSG00000034949	Zfr2	10	+	81233155	81252123	protein_coding	4.04262	5.54635	5.27426	3.24007	2.63523	2.06648	1.86824	2.77286e-07	3.81e-06
	ENSMUSG00000042423	Fbrs	7	+	127479199	127491711	protein_coding	13.439	13.023	13.158	10.2715	7.68988	10.0268	1.41515	2.80213e-07	3.84725e-06
	ENSMUSG00000001674	Ddx18	1	-	121553835	121567989	protein_coding	33.7605	36.4332	32.4598	45.4008	48.059	50.0096	0.715567	2.80346e-07	3.84725e-06
	ENSMUSG00000030978	Rrm1	7	+	102441695	102469771	protein_coding	86.0101	83.2966	83.9075	110.25	109.157	115.859	0.755285	2.81538e-07	3.8612e-06
	ENSMUSG00000002504	Slc9a3r2	17	-	24639286	24650327	protein_coding	11.5798	12.2937	13.3991	7.427	7.31764	7.74382	1.65653	2.8193e-07	3.86416e-06
	ENSMUSG00000030894	Tpp1	7	-	105744811	105752235	protein_coding	8.14602	7.99894	8.28499	5.43584	5.24272	4.87921	1.56918	2.84934e-07	3.9029e-06
	ENSMUSG00000079671	2610203C22Rik	1	-	9560832	9631175	processed_transcript	3.62807	3.41632	3.73295	7.11731	6.57135	7.68614	0.504903	2.89298e-07	3.96022e-06
	ENSMUSG00000001542	Ell2	13	+	75706757	75772364	protein_coding	9.22741	9.41119	9.58066	6.26253	6.00794	6.46324	1.50553	2.91911e-07	3.99351e-06
	ENSMUSG00000028649	Macf1	4	-	123349633	123684360	protein_coding	61.8167	62.7265	64.2373	53.1545	48.5132	51.4986	1.23247	2.94145e-07	4.02157e-06
	ENSMUSG00000037926	Ssh2	11	+	77216287	77460220	protein_coding	8.8584	8.59645	9.16995	5.89902	5.78331	6.98271	1.42577	2.95283e-07	4.03462e-06
	ENSMUSG00000032705	Exd2	12	+	80463095	80500227	protein_coding	14.9973	13.2512	13.27	9.22569	9.41516	8.6457	1.521	2.96807e-07	4.05293e-06
	ENSMUSG00000039994	Timeless	10	+	128232065	128252941	protein_coding	12.0337	11.2949	12.2454	16.7226	16.3232	16.5923	0.716838	2.97934e-07	4.0658e-06
	ENSMUSG00000028793	Rnf19b	4	+	129058271	129085886	protein_coding	106.687	95.2505	95.0471	73.6193	68.1237	44.2377	1.59676	2.99447e-07	4.08138e-06
	ENSMUSG00000038463	Olfml2b	1	+	170644532	170682789	protein_coding	1.17155	1.08081	0.976564	0.490555	0.398075	0.409937	2.45296	3.00509e-07	4.09332e-06
	ENSMUSG00000021901	Bap1	14	+	31251450	31259944	protein_coding	13.5756	14.1584	14.4979	22.3595	21.1116	17.4393	0.693496	3.03974e-07	4.13795e-06
	ENSMUSG00000041936	Agrn	4	-	156165290	156197488	protein_coding	116.678	113.201	112.64	88.2863	87.2754	80.0126	1.34015	3.04925e-07	4.14834e-06
	ENSMUSG00000029638	Glcci1	6	+	8509600	8597548	protein_coding	0.80783	0.893567	0.894379	0.229527	0.295411	0.19894	3.48303	3.07892e-07	4.18611e-06
	ENSMUSG00000006587	Snai3	8	-	122454208	122460733	protein_coding	0.816204	0.431356	0.453043	1.65205	1.92373	1.6269	0.33073	3.1014e-07	4.21407e-06
	ENSMUSG00000050064	Zfp697	3	+	98382461	98753812	protein_coding	2.91692	2.93531	2.66402	4.52789	4.72044	5.19586	0.590448	3.16656e-07	4.29996e-06
	ENSMUSG00000029436	Mmp17	5	+	129584169	129611099	protein_coding	0.170084	0.056665	0.026716	0	0	0	9.44883	3.17279e-07	4.30576e-06
	ENSMUSG00000021905	Dph3	14	-	32080566	32085729	protein_coding	4.33134	3.88334	4.27865	6.70016	6.3564	7.72577	0.601726	3.21611e-07	4.36004e-06
	ENSMUSG00000067367	Lyar	5	+	38220470	38234306	protein_coding	24.3832	27.8151	24.512	41.1665	35.3095	42.0561	0.647258	3.21675e-07	4.36004e-06
	ENSMUSG00000048388	Fam171b	2	+	83812636	83883486	protein_coding	1.54296	1.22615	1.524	0.718678	0.675135	0.655777	2.07883	3.26334e-07	4.42046e-06
	ENSMUSG00000030835	Nomo1	7	+	46033698	46084212	protein_coding	28.4886	29.2073	27.7249	37.6406	37.7156	38.4762	0.750474	3.29924e-07	4.46636e-06
	ENSMUSG00000024431	Nr3c1	18	-	39410545	39519421	protein_coding	17.5026	11.3695	15.6583	21.304	22.2623	22.5657	0.673504	3.34456e-07	4.52492e-06
	ENSMUSG00000028114	Mettl14	3	-	123368297	123386108	protein_coding	10.4719	11.0028	10.9369	16.9544	16.3542	13.6664	0.690173	3.38471e-07	4.57642e-06
	ENSMUSG00000027884	Clcc1	3	+	108653913	108678840	protein_coding	14.6457	15.599	17.1841	24.0067	21.7738	23.2254	0.687451	3.38798e-07	4.57803e-06
	ENSMUSG00000063919	Srrm4	5	-	116439275	116591817	protein_coding	0.939013	1.01068	0.395913	0.146017	0.312409	0.371886	2.76133	3.40747e-07	4.60041e-06
	ENSMUSG00000023456	Tpi1	6	-	124810586	124814296	protein_coding	232.949	226.996	239.588	323.91	297.494	311.615	0.74976	3.40872e-07	4.60041e-06
	ENSMUSG00000051339	2900026A02Rik	5	-	113086323	113221236	protein_coding	32.288	34.0249	34.2754	24.121	24.2428	23.9734	1.39039	3.41299e-07	4.60336e-06
	ENSMUSG00000035049	Rrp12	19	-	41862851	41896173	protein_coding	9.16396	10.0909	8.7601	14.1132	12.5092	13.9659	0.690451	3.43295e-07	4.62744e-06
	ENSMUSG00000021493	Pdlim7	13	-	55495795	55513676	protein_coding	43.7381	41.0334	47.1257	32.8662	30.9539	30.2792	1.40155	3.44609e-07	4.64231e-06
	ENSMUSG00000036745	Ttll7	3	+	146852367	146984009	protein_coding	7.58246	8.32702	7.94867	4.67363	5.3439	4.75133	1.61419	3.53813e-07	4.76136e-06
	ENSMUSG00000051147	Nat2	8	+	67494858	67502584	protein_coding	3.53505	4.04346	3.69996	1.77902	1.80308	1.30816	2.29835	3.53879e-07	4.76136e-06
	ENSMUSG00000021998	Lcp1	14	+	75131101	75230842	protein_coding	16.8935	16.9171	16.6605	24.2615	23.0156	23.2875	0.715368	3.57565e-07	4.80801e-06
	ENSMUSG00000025935	Tram1	1	-	13564698	13589910	protein_coding	32.276	34.2367	36.8675	45.0051	45.9281	49.175	0.737916	3.67007e-07	4.93196e-06
	ENSMUSG00000022992	Kansl2	15	-	98517658	98534264	protein_coding	17.7222	18.1052	16.5931	24.5346	24.6326	23.0213	0.726275	3.70195e-07	4.97178e-06
	ENSMUSG00000038967	Pdk2	11	-	95026258	95041354	protein_coding	4.7367	4.44566	4.88024	2.53672	2.46713	1.89613	2.03357	3.71168e-07	4.9818e-06
	ENSMUSG00000000489	Pdgfb	15	-	79995874	80014977	protein_coding	46.5135	47.0792	51.1852	34.8072	34.8689	32.9379	1.41078	3.75338e-07	5.0347e-06
	ENSMUSG00000046186	Cd109	9	+	78615546	78716253	protein_coding	9.79608	9.55364	10.2295	6.74157	6.77195	6.91644	1.44718	3.76133e-07	5.04228e-06
	ENSMUSG00000032376	Usp3	9	-	66514637	66593142	protein_coding	15.1147	20.3775	12.314	10.6391	9.95399	8.81817	1.6248	3.81256e-07	5.10785e-06
	ENSMUSG00000051832	E230016K23Rik	11	+	83582056	83623693	processed_transcript	1.25356	1.46579	1.556	2.89327	3.10743	3.40448	0.456308	3.82756e-07	5.12483e-06
	ENSMUSG00000052040	Klf13	7	-	63886351	63938915	protein_coding	15.9128	16.5678	15.144	11.7766	11.1962	9.91055	1.44788	3.83153e-07	5.12703e-06
	ENSMUSG00000092188	Gm20471	1	+	163280356	163287045	antisense	0.360378	0.354752	0.391008	0	0	0	37.8713	3.86608e-07	5.17011e-06
	ENSMUSG00000022043	Trim35	14	+	66297031	66311424	protein_coding	39.4146	38.9137	38.6314	51.7786	52.6565	51.1062	0.752001	3.89912e-07	5.21114e-06
	ENSMUSG00000027204	Fbn1	2	-	125300594	125507993	protein_coding	0.032578	0.016259	0.018202	0.149544	0.098292	0.074979	0.275042	3.92707e-07	5.24531e-06
	ENSMUSG00000037152	Ndufc1	3	-	51404677	51408988	protein_coding	3.28869	3.72415	2.96467	6.32802	7.14835	6.59626	0.497821	3.98934e-07	5.32222e-06
	ENSMUSG00000031432	Prps1	X	+	140456613	140476140	protein_coding	37.414	37.8634	36.3633	52.2894	51.1684	49.3191	0.730796	3.98949e-07	5.32222e-06
	ENSMUSG00000043279	Trim56	5	-	137105644	137116209	protein_coding	25.6898	23.2135	25.4794	17.1905	16.9721	17.4499	1.44092	4.01483e-07	5.35278e-06
	ENSMUSG00000002997	Prkar2b	12	-	31958476	32061296	protein_coding	16.1535	14.869	15.6232	18.7306	26.8003	27.7663	0.63654	4.03582e-07	5.37751e-06
	ENSMUSG00000045441	Gprin3	6	-	59347226	59426294	protein_coding	0.035903	0.073761	0.013716	0	0	0	5.11267	4.23948e-07	5.64546e-06
	ENSMUSG00000027937	Jtb	3	+	90231597	90235838	protein_coding	11.567	12.5204	11.3082	18.034	19.665	21.4456	0.598662	4.31827e-07	5.74672e-06
	ENSMUSG00000022035	Ccdc25	14	+	65837302	65866607	protein_coding	7.38291	7.61291	7.42466	12.2529	10.7047	11.8724	0.644018	4.32074e-07	5.74672e-06
	ENSMUSG00000025921	Rdh10	1	+	16105774	16133734	protein_coding	29.4988	32.469	30.9697	40.811	41.8868	43.2518	0.737957	4.33066e-07	5.75643e-06
	ENSMUSG00000021431	Snrnp48	13	+	38204938	38227665	protein_coding	13.1948	17.3096	14.7165	6.86311	6.97278	8.43373	2.02922	4.39406e-07	5.83718e-06
	ENSMUSG00000102252	Snrpn	7	-	59982495	60140219	protein_coding	18.9354	18.6486	16.6618	11.7342	11.6978	11.4638	1.55403	4.53467e-07	6.02034e-06
	ENSMUSG00000020364	Zfp354a	11	+	51059257	51072799	protein_coding	0.745619	0.76462	0.783249	0.11297	0.210762	0.264601	3.75766	4.56273e-07	6.05394e-06
	ENSMUSG00000066877	Nck2	1	+	43444579	43570515	protein_coding	26.2415	26.7177	28.5578	19.0957	19.6672	17.0735	1.45968	4.58052e-07	6.07389e-06
	ENSMUSG00000029633	Gm5578	6	+	112605544	112606779	processed_pseudogene	0.206146	0.206548	0.15377	0	0	0	19.8821	4.63272e-07	6.13941e-06
	ENSMUSG00000036834	Plch1	3	-	63696234	63899472	protein_coding	0.11428	0.352346	0.144664	0.016975	0.026351	0.030421	6.18129	4.64726e-07	6.15496e-06
	ENSMUSG00000028664	Ephb2	4	-	136647539	136835988	protein_coding	13.7189	13.4446	12.7061	8.51544	9.1658	9.73214	1.45389	4.6697e-07	6.1773e-06
	ENSMUSG00000062611	Rps3a2	14	-	88123017	88123808	processed_pseudogene	132.54	135.934	132.431	173.574	180.612	187.953	0.739502	4.66974e-07	6.1773e-06
	ENSMUSG00000030739	Myh14	7	-	44605803	44670843	protein_coding	77.7326	71.679	81.53	54.1903	53.4566	51.0738	1.45493	4.68106e-07	6.18855e-06
	ENSMUSG00000030207	Fam234b	6	+	135197977	135244955	protein_coding	4.24995	3.92405	4.57347	6.87541	6.18982	7.08887	0.633046	4.76131e-07	6.29088e-06
	ENSMUSG00000020173	Cobl	11	-	12236608	12464960	protein_coding	8.55246	8.39864	9.30088	12.459	12.477	12.2434	0.706326	4.77047e-07	6.29919e-06
	ENSMUSG00000068823	Csde1	3	+	103020426	103058186	protein_coding	119.084	140.358	137.372	173.072	155.793	171.463	0.79312	4.78827e-07	6.31891e-06
	ENSMUSG00000047146	Tet1	10	-	62804570	62908996	protein_coding	0.978917	0.868855	0.814035	0.343216	0.645069	0.94822	1.36883	4.81885e-07	6.35546e-06
	ENSMUSG00000025630	Hprt	X	+	52988137	53021659	protein_coding	43.3184	44.428	45.1482	58.8669	59.8682	67.5336	0.713503	4.88048e-07	6.43288e-06
	ENSMUSG00000036875	Dna2	10	+	62947026	62974185	protein_coding	2.89903	3.92221	3.68304	5.32915	5.73495	5.81856	0.622864	4.96997e-07	6.54692e-06
	ENSMUSG00000021595	Nsun2	13	+	69533746	69635780	protein_coding	77.8397	84.1892	80.3615	104.721	107.921	109.886	0.751556	5.02311e-07	6.609e-06
	ENSMUSG00000031842	Pde4c	8	+	70723720	70751186	protein_coding	0.242018	0.245498	0.179433	0.016237	0.015833	0.048011	6.33124	5.16821e-07	6.79586e-06
	ENSMUSG00000001123	Lgals9	11	-	78962974	78984946	protein_coding	25.225	25.4926	26.0684	16.9656	17.8697	17.1068	1.47802	5.24184e-07	6.88856e-06
	ENSMUSG00000063694	Cycs	6	-	50562563	50566538	protein_coding	18.712	18.906	18.0788	24.5401	25.8511	26.0497	0.728732	5.25376e-07	6.89893e-06
	ENSMUSG00000030079	Ruvbl1	6	+	88465409	88497572	protein_coding	48.2969	48.7869	49.727	65.4282	64.9312	69.5746	0.734336	5.256e-07	6.89893e-06
	ENSMUSG00000029103	Lrpap1	5	-	35091501	35105766	protein_coding	8.93376	9.9276	10.0009	14.2124	14.3324	13.2971	0.690015	5.30132e-07	6.95427e-06
	ENSMUSG00000074802	Gas2l3	10	-	89408823	89443967	protein_coding	3.07653	3.25101	3.64061	3.85113	12.5018	12.7443	0.343258	5.36397e-07	7.03227e-06
	ENSMUSG00000029430	Ran	5	+	129020069	129024323	protein_coding	188.54	184.762	176.479	232.54	245.958	251.095	0.753555	5.41156e-07	7.09044e-06
	ENSMUSG00000109424	Gm44658	7	+	19846973	19847609	lincRNA	2.14659	1.06492	0.995355	0.31136	0.116794	0.104427	7.53112	5.44789e-07	7.13379e-06
	ENSMUSG00000069874	Irgm2	11	+	58199618	58222782	protein_coding	3.55267	2.92026	3.42384	1.93293	1.54611	1.53126	1.96948	5.46586e-07	7.15159e-06
	ENSMUSG00000019998	Stx7	10	+	24149302	24190222	protein_coding	29.1024	21.9867	22.5003	15.8116	15.5125	16.7261	1.53118	5.46798e-07	7.15159e-06
	ENSMUSG00000027203	Dut	2	+	125247190	125258608	protein_coding	28.9593	31.5399	33.5239	43.6481	42.5409	46.205	0.710242	5.50161e-07	7.19129e-06
	ENSMUSG00000031095	Cul4b	X	-	38533274	38576196	protein_coding	26.5799	28.794	28.1842	36.9511	37.2452	39.5164	0.734888	5.50727e-07	7.19442e-06
	ENSMUSG00000052105	Mtcl1	17	-	66336982	66449750	protein_coding	8.62986	9.63954	9.65615	6.53881	6.02736	5.8936	1.51195	5.56863e-07	7.27027e-06
	ENSMUSG00000052248	Zeb2os	2	+	45110707	45114087	antisense	0.944643	1.05487	0.866281	0.716389	0.266854	0.226722	2.33538	5.61643e-07	7.32833e-06
	ENSMUSG00000031955	Bcar1	8	-	111710474	111743809	protein_coding	78.1812	74.6048	74.3397	55.2734	55.8479	53.1981	1.38215	5.67818e-07	7.40451e-06
	ENSMUSG00000027552	E2f5	3	+	14578641	14606309	protein_coding	5.66096	7.59897	7.58711	12.1627	12.0871	11.8511	0.577817	5.75885e-07	7.5021e-06
	ENSMUSG00000049504	Proser1	3	+	53463666	53481755	protein_coding	5.85349	5.72949	5.93173	7.76773	8.97727	8.55017	0.692778	5.75983e-07	7.5021e-06
	ENSMUSG00000031232	Magt1	X	-	105968084	106011906	protein_coding	19.0084	21.3632	18.9442	27.4618	25.9911	27.5984	0.73193	5.76689e-07	7.50685e-06
	ENSMUSG00000025241	Fyco1	9	-	123789500	123851899	protein_coding	9.2283	10.9582	11.9232	7.26748	5.90744	7.1378	1.57991	5.80538e-07	7.55248e-06
	ENSMUSG00000008035	Mid1ip1	X	+	10715013	10719690	protein_coding	12.964	10.8864	11.796	14.1555	31.1412	28.6714	0.482126	5.97204e-07	7.76471e-06
	ENSMUSG00000062661	Ncs1	2	+	31245823	31295989	protein_coding	14.9619	14.1456	14.2757	9.70769	10.0291	10.433	1.43753	6.0164e-07	7.81777e-06
	ENSMUSG00000054517	Trim65	11	-	116121846	116131128	protein_coding	3.21649	3.10318	3.29	5.50353	5.67947	5.10462	0.590752	6.08169e-07	7.89794e-06
	ENSMUSG00000050271	Prag1	8	+	36094828	36147787	protein_coding	22.9944	22.9856	23.0896	16.4046	17.174	15.7542	1.39983	6.10095e-07	7.91829e-06
	ENSMUSG00000038453	Srcin1	11	-	97509340	97576186	protein_coding	0.254118	0.36647	0.33611	0.113658	0.143255	0.102028	2.53688	6.11533e-07	7.93228e-06
	ENSMUSG00000027797	Dclk1	3	+	55242364	55539068	protein_coding	3.7605	3.06533	3.04952	3.15082	2.54974	2.76635	1.16576	6.25674e-07	8.11092e-06
	ENSMUSG00000029036	Atad3a	4	-	155740641	155761093	protein_coding	29.3448	27.4743	26.5115	37.6766	39.499	38.2146	0.722236	6.29374e-07	8.15408e-06
	ENSMUSG00000034235	Usp54	14	-	20548912	20641063	protein_coding	7.21506	8.0488	8.25898	10.9427	10.1813	10.8777	0.735298	6.32611e-07	8.1912e-06
	ENSMUSG00000037613	Tnfrsf23	7	-	143665809	143685872	protein_coding	7.91804	8.5861	7.96816	4.11765	4.38243	6.10137	1.67463	6.37242e-07	8.24631e-06
	ENSMUSG00000027470	Mylk2	2	+	152911352	152923068	protein_coding	0.040596	0.122367	0.116278	0	0	0	10.308	6.38685e-07	8.26012e-06
	ENSMUSG00000024695	Zfp91	19	-	12763660	12796126	protein_coding	36.8061	37.5846	36.8119	47.1149	49.5536	50.7216	0.754528	6.40482e-07	8.2785e-06
	ENSMUSG00000054342	Kcnn4	7	+	24370263	24386690	protein_coding	42.3633	39.7246	36.9243	28.6702	27.7828	26.677	1.43148	6.42035e-07	8.2937e-06
	ENSMUSG00000056656	Apol8	15	-	77747798	77757003	protein_coding	0.214841	0.407014	0.387525	0.080313	0.039156	0.069504	4.74661	6.44061e-07	8.31499e-06
	ENSMUSG00000024525	Impa2	18	+	67289186	67322472	protein_coding	5.02713	4.50042	4.57833	6.93246	7.33651	7.01328	0.663275	6.53682e-07	8.43427e-06
	ENSMUSG00000058056	Palld	8	-	61511433	61902690	protein_coding	70.1308	85.2386	84.0808	60.6223	61.7067	65.3495	1.27581	6.58676e-07	8.49371e-06
	ENSMUSG00000082082	Gm13230	4	+	145446740	145450888	transcribed_unprocessed_pseudogene	8.60176	9.14792	9.22113	15.3054	13.7527	13.9537	0.627316	6.61824e-07	8.52931e-06
	ENSMUSG00000073676	Hspe1	1	+	55088132	55091307	protein_coding	76.3234	73.2481	71.3791	99.6123	110.376	97.6257	0.7183	6.65726e-07	8.57458e-06
	ENSMUSG00000036225	Kctd1	18	-	14968685	15151446	protein_coding	4.57094	4.59803	4.61559	2.49639	2.55666	2.29983	1.87116	6.66287e-07	8.57679e-06
	ENSMUSG00000038861	Pi4kb	3	+	94974731	95006843	protein_coding	11.145	10.4225	10.9986	15.3607	16.0177	15.811	0.690312	6.69537e-07	8.61358e-06
	ENSMUSG00000032041	Tirap	9	-	35184551	35200291	protein_coding	22.0809	21.8797	20.7069	26.8548	27.291	26.5298	0.801648	6.79998e-07	8.74306e-06
	ENSMUSG00000022887	Masp1	16	-	23449417	23520815	protein_coding	4.41572	4.00744	4.14595	2.61423	2.18511	2.55509	1.70617	6.80738e-07	8.74746e-06
	ENSMUSG00000040621	Gemin8	X	+	166170454	166190512	protein_coding	2.44911	2.38271	2.10018	4.39382	4.55709	5.12405	0.493585	6.86631e-07	8.81804e-06
	ENSMUSG00000030768	Disp1	1	-	183086266	183221522	protein_coding	2.36672	3.36435	2.7698	4.76767	4.84826	4.8024	0.59044	6.92818e-07	8.89231e-06
	ENSMUSG00000060657	Marf1	16	-	14109173	14163351	protein_coding	25.7229	25.4811	26.4904	18.3457	17.5402	19.8387	1.39404	6.93504e-07	8.89592e-06
	ENSMUSG00000025647	Shisa5	9	+	109038565	109057777	protein_coding	53.5156	49.302	46.8079	36.7952	32.9031	31.2889	1.48149	7.04493e-07	9.02733e-06
	ENSMUSG00000050556	Kcnb1	2	-	167095969	167190155	protein_coding	0	0	0	0.018842	0.019635	0.023797	0.325119	7.04568e-07	9.02733e-06
	ENSMUSG00000045216	Hs6st1	1	+	36068400	36106446	protein_coding	47.61	47.5979	45.8826	64.5318	66.0885	58.8693	0.744622	7.15842e-07	9.16645e-06
	ENSMUSG00000028195	Ccn1	3	-	145646976	145649981	protein_coding	81.8083	74.1611	70.696	94.1338	109.645	115.727	0.709452	7.17512e-07	9.18249e-06
	ENSMUSG00000025264	Tsr2	X	-	151087094	151096543	protein_coding	4.46333	4.2371	4.73756	7.0855	6.02533	7.34446	0.657447	7.2389e-07	9.25872e-06
	ENSMUSG00000021127	Zfp36l1	12	-	80107754	80113013	protein_coding	28.3369	29.3985	29.2698	19.6087	21.5685	19.7726	1.42728	7.29294e-07	9.31702e-06
	ENSMUSG00000051278	Zgrf1	3	+	127553489	127618023	protein_coding	4.0458	4.70747	4.45422	6.63103	6.23925	6.32354	0.688598	7.42587e-07	9.48134e-06
	ENSMUSG00000028894	Inpp5b	4	+	124741850	124801511	protein_coding	9.57547	8.75458	9.04586	13.1926	13.8614	11.786	0.705066	7.44201e-07	9.49644e-06
	ENSMUSG00000038567	Cyp24a1	2	-	170482708	170497145	protein_coding	0.142975	0.342726	0.096387	0.015798	0.015404	0	10.0011	7.57537e-07	9.66101e-06
	ENSMUSG00000020491	2810021J22Rik	11	+	58867216	58883288	protein_coding	0.770087	0.823463	0.583582	2.00289	1.39329	1.58729	0.44024	7.59046e-07	9.67465e-06
	ENSMUSG00000069227	Gprin1	13	-	54736671	54749874	protein_coding	0.027872	0.065852	0.107567	0	0	0	7.7097	7.72458e-07	9.83233e-06
	ENSMUSG00000106547	B230303O12Rik	5	-	146188620	146194809	lincRNA	0.692789	0.646034	0.707344	0.212231	0.317356	0.170714	2.84289	7.72638e-07	9.83233e-06
	ENSMUSG00000038007	Acer2	4	+	86874396	86934822	protein_coding	0.070919	0.039793	0.060319	0	0	0	6.70103	7.72757e-07	9.83233e-06
	ENSMUSG00000062488	Ifit3b	19	+	34607970	34613401	protein_coding	0.729789	0.509839	0.376974	0.153908	0.082167	0.099669	4.50206	7.87316e-07	1.00118e-05
	ENSMUSG00000052684	Jun	4	-	95049034	95052222	protein_coding	24.5081	24.7839	23.7322	14.866	18.0241	17.116	1.46003	7.88914e-07	1.00263e-05
	ENSMUSG00000037608	Bclaf1	10	+	20312469	20344613	protein_coding	35.2082	38.3338	38.4725	46.6518	46.5916	47.3928	0.796528	7.96981e-07	1.0123e-05
	ENSMUSG00000114203	Gm35279	13	+	98994151	98997418	lincRNA	0.249996	0.317802	0.168357	0	0	0	25.5385	8.01186e-07	1.01705e-05
	ENSMUSG00000036452	Arhgap26	18	+	38993145	39376284	protein_coding	2.90682	3.16342	3.5234	1.8684	1.4096	1.63366	1.94745	8.05412e-07	1.02183e-05
	ENSMUSG00000073409	H2-Q6	17	+	35424850	35430055	protein_coding	16.5086	17.9363	16.2523	10.9852	10.14	10.3733	1.60893	8.06419e-07	1.02252e-05
	ENSMUSG00000022339	Ebag9	15	+	44619175	44641515	protein_coding	12.0085	10.9532	10.1265	16.2291	17.0398	17.2189	0.655575	8.11012e-07	1.02775e-05
	ENSMUSG00000027963	Extl2	3	+	116007462	116029017	protein_coding	5.53055	5.48732	5.37139	8.17899	8.33305	10.388	0.609701	8.14834e-07	1.032e-05
	ENSMUSG00000038845	Phb	11	+	95666957	95680773	protein_coding	58.6303	56.9465	57.6269	75.6017	80.2192	76.36	0.746019	8.2413e-07	1.04317e-05
	ENSMUSG00000027257	Pacsin3	2	+	91255954	91264679	protein_coding	24.8338	23.0618	23.5397	17.2453	15.1361	14.8265	1.51288	8.25888e-07	1.0448e-05
	ENSMUSG00000026355	Mcm6	1	-	128331590	128359664	protein_coding	93.7033	94.8215	95.4995	121.63	120.569	127.355	0.768578	8.37775e-07	1.05922e-05
	ENSMUSG00000054892	Txk	5	-	72695978	72752777	protein_coding	0.387137	0.404813	0.340147	0.058551	0.094767	0.025046	5.57724	8.54794e-07	1.08012e-05
	ENSMUSG00000079685	Ulbp1	10	-	7440362	7473638	protein_coding	27.1214	27.7195	27.8276	19.2294	18.2748	20.9723	1.41349	8.61475e-07	1.08794e-05
	ENSMUSG00000078716	Tmem8b	4	+	43668971	43692668	protein_coding	0.678323	0.846635	0.735794	0.251699	0.228018	0.265204	2.95611	8.76123e-07	1.1058e-05
	ENSMUSG00000037730	Mynn	3	+	30602065	30619873	protein_coding	3.37257	3.62519	3.72349	5.64889	5.63195	5.04433	0.657361	8.7767e-07	1.10712e-05
	ENSMUSG00000043068	Fam89a	8	-	124740257	124751832	protein_coding	2.0629	2.02016	1.56808	0.625579	0.678994	0.241453	3.60472	8.81956e-07	1.11188e-05
	ENSMUSG00000028138	Adh5	3	+	138443093	138455499	protein_coding	57.4958	52.9649	58.7203	76.3549	80.9712	74.3218	0.730372	8.82453e-07	1.11188e-05
	ENSMUSG00000068856	Sf3b4	3	+	96172332	96177564	protein_coding	43.5793	44.7075	41.6657	57.7649	58.6508	58.4345	0.743266	9.03883e-07	1.13823e-05
	ENSMUSG00000015468	Notch4	17	+	34564268	34588503	protein_coding	1.53263	1.17619	1.2465	0.772998	0.655878	0.907598	1.68408	9.06504e-07	1.14088e-05
	ENSMUSG00000114822	Gm4813	13	-	81029103	81029901	processed_pseudogene	4.72058	5.18489	3.72794	2.06468	1.78106	1.70254	2.44939	9.1199e-07	1.14713e-05
	ENSMUSG00000089832	Shkbp1	7	-	27342133	27356019	protein_coding	9.59742	11.4334	11.544	6.66818	5.97393	6.15354	1.73194	9.14673e-07	1.14985e-05
	ENSMUSG00000035356	Nfkbiz	16	-	55811375	55838899	protein_coding	34.6719	37.124	34.0855	24.258	26.5172	27.3067	1.35589	9.26218e-07	1.16369e-05
	ENSMUSG00000070733	Fryl	5	-	73019987	73256619	protein_coding	14.0698	14.6463	14.2015	11.1746	10.8173	10.3709	1.32584	9.29903e-07	1.16766e-05
	ENSMUSG00000029415	Sdad1	5	-	92284010	92310479	protein_coding	12.7584	14.7009	12.356	16.7581	18.1395	17.637	0.758025	9.38805e-07	1.17816e-05
	ENSMUSG00000030727	Rabep2	7	+	126428759	126449245	protein_coding	7.02182	7.1811	8.59899	4.95151	4.36788	4.8791	1.60466	9.54484e-07	1.19716e-05
	ENSMUSG00000038067	Csf3	11	+	98701263	98703629	protein_coding	40.1122	37.6437	37.7401	27.5589	26.8887	24.8697	1.45595	9.70283e-07	1.21628e-05
	ENSMUSG00000031994	Adamts8	9	+	30942562	30963838	protein_coding	6.1351	6.06177	5.99986	3.63118	3.89169	3.64824	1.62723	9.7428e-07	1.2202e-05
	ENSMUSG00000040606	Kazn	4	-	142102390	142239401	protein_coding	0.325393	0.32418	0.395657	0.092262	0.095396	0.063828	3.81983	9.74515e-07	1.2202e-05
	ENSMUSG00000100798	Gm19589	1	+	88551517	88562167	lincRNA	8.7247	7.42257	8.04428	4.95915	4.88688	4.40265	1.69634	9.79168e-07	1.22532e-05
	ENSMUSG00000005470	Asf1b	8	+	83955507	83970197	protein_coding	36.2352	38.7113	33.7965	51.1517	52.4598	52.4106	0.69703	9.79909e-07	1.22555e-05
	ENSMUSG00000029406	Pitpnm2	5	-	124118690	124249760	protein_coding	2.27035	2.42868	2.52521	3.93458	3.50996	3.65506	0.651797	9.8507e-07	1.23131e-05
	ENSMUSG00000026615	Eprs	1	+	185363044	185428360	protein_coding	87.7036	92.019	89.4619	118.476	111.94	125.632	0.756055	9.97847e-07	1.24657e-05
	ENSMUSG00000007021	Syngr3	17	-	24685092	24689955	protein_coding	1.89717	1.54651	2.26294	0.333065	0.63025	0.798914	3.20083	9.99007e-07	1.24731e-05
	ENSMUSG00000060376	Bckdha	7	-	25629946	25658981	protein_coding	13.4674	13.0596	12.8042	7.73506	8.53624	8.15647	1.60935	1.00755e-06	1.25726e-05
	ENSMUSG00000046876	Atxn1	13	-	45549755	45965008	protein_coding	2.80532	2.71015	2.48197	1.77339	1.60905	2.07197	1.46368	1.02014e-06	1.27226e-05
	ENSMUSG00000074912	Gm14207	2	-	119321187	119326194	processed_transcript	1.24313	0.719119	0.996446	0.066103	0.224852	0.074318	7.56109	1.02452e-06	1.277e-05
	ENSMUSG00000038256	Bcl9	3	-	97203662	97297917	protein_coding	21.2024	20.9809	22.217	15.5236	15.9309	14.0685	1.4144	1.02533e-06	1.27728e-05
	ENSMUSG00000038456	Dennd2a	6	-	39462378	39557867	protein_coding	0.222183	0.150441	0.161302	0.012587	0.018975	0.119885	3.10794	1.03775e-06	1.29202e-05
	ENSMUSG00000056394	Lig1	7	+	13277283	13311433	protein_coding	58.2695	60.6267	57.9086	79.6484	74.9276	81.8998	0.747698	1.03956e-06	1.29354e-05
	ENSMUSG00000029030	Tprgl	4	-	154157485	154160666	protein_coding	27.0729	28.3769	27.8872	21.1092	19.3811	17.8615	1.42796	1.04626e-06	1.30115e-05
	ENSMUSG00000114797	Gm49336	14	-	60205282	60251507	protein_coding	24.5257	23.8608	23.2868	30.8072	32.8717	32.9043	0.742169	1.06598e-06	1.32456e-05
	ENSMUSG00000046191	Pcdhb20	18	+	37504264	37507822	protein_coding	0.033717	0.085889	0.096092	0.32552	0.30781	0.261045	0.265799	1.06629e-06	1.32456e-05
	ENSMUSG00000109564	Muc16	9	-	18495455	18674530	protein_coding	0.07316	0.096355	0.152894	0.016147	0.002134	0	7.29912	1.07075e-06	1.32934e-05
	ENSMUSG00000032479	Map4	9	+	109931460	110083955	protein_coding	74.3222	68.3367	84.9667	60.8485	48.0542	56.3991	1.37696	1.08763e-06	1.34954e-05
	ENSMUSG00000038482	Tfdp1	8	+	13338751	13378448	protein_coding	110.542	120.507	110.006	161.643	147.233	148.527	0.74565	1.09374e-06	1.35613e-05
	ENSMUSG00000042606	Hirip3	7	+	126861972	126865377	protein_coding	17.071	15.7312	16.565	22.9827	23.8431	23.0961	0.70616	1.09417e-06	1.35613e-05
	ENSMUSG00000074656	Eif2s2	2	-	154871410	154892935	protein_coding	70.2504	68.4268	68.7233	89.7851	88.4122	92.9309	0.76498	1.09774e-06	1.35979e-05
	ENSMUSG00000026082	Rev1	1	-	38052786	38129801	protein_coding	9.20373	9.57031	9.11181	11.9021	13.6779	13.3858	0.715868	1.10915e-06	1.37315e-05
	ENSMUSG00000008604	Ubqln4	3	+	88553758	88569725	protein_coding	39.6621	36.2974	37.616	49.4582	50.1387	49.7646	0.760455	1.10999e-06	1.37341e-05
	ENSMUSG00000025856	Pdgfa	5	-	138976014	138997370	protein_coding	31.5198	32.4258	31.6988	21.9028	22.2702	21.58	1.45439	1.11282e-06	1.37537e-05
	ENSMUSG00000020827	Mink1	11	+	70562881	70614483	protein_coding	21.0669	21.2203	18.7986	14.4586	15.3135	14.5016	1.37947	1.13859e-06	1.40643e-05
	ENSMUSG00000022096	Hr	14	+	70552212	70573548	protein_coding	13.0868	12.1226	12.5642	8.89527	9.16034	8.35819	1.42958	1.16116e-06	1.43351e-05
	ENSMUSG00000055302	Mrfap1	5	-	36794867	36796772	protein_coding	159.391	148.054	154.082	192.797	209.095	207.993	0.756756	1.16935e-06	1.44281e-05
	ENSMUSG00000027811	4930579G24Rik	3	+	79629079	79632820	protein_coding	5.19982	4.9681	4.43146	8.68146	7.96349	8.05553	0.591553	1.17402e-06	1.44776e-05
	ENSMUSG00000079283	2310009B15Rik	1	-	138851983	138856852	protein_coding	4.95851	6.12807	5.15873	10.1858	11.1037	10.2954	0.514799	1.1823e-06	1.45715e-05
	ENSMUSG00000039753	Fbxl5	5	-	43744615	43821638	protein_coding	50.9638	52.3916	48.9838	37.5873	36.78	37.3678	1.3633	1.18308e-06	1.4573e-05
	ENSMUSG00000079267	Gm5930	14	-	44330442	44338584	protein_coding	0.033791	0.118465	0.098155	0.506696	0.293019	0.605642	0.19536	1.2009e-06	1.47842e-05
	ENSMUSG00000024669	Cd5	19	-	10717116	10739002	protein_coding	0.630203	0.737179	0.753063	0.085686	0.188244	0.238761	3.96256	1.20649e-06	1.48448e-05
	ENSMUSG00000107736	Gm44148	6	-	121255203	121272685	lincRNA	0.519612	0.654933	1.0714	0	0	0	75.8648	1.21157e-06	1.4899e-05
	ENSMUSG00000028132	Tmem56	3	-	121201761	121283098	protein_coding	4.18182	4.94336	4.30303	2.90077	2.85065	2.88978	1.55206	1.24723e-06	1.53288e-05
	ENSMUSG00000023070	Rgn	X	+	20549787	20562089	protein_coding	1.04062	0.563487	1.07835	0.174515	0.117903	0	8.41286	1.24792e-06	1.53288e-05
	ENSMUSG00000045555	Mettl24	10	+	40683282	40811083	protein_coding	0.05873	0.072987	0	0.286837	0.551017	0.434764	0.124148	1.2518e-06	1.53679e-05
	ENSMUSG00000031490	Eif4ebp1	8	+	27260329	27276674	protein_coding	40.6331	38.369	36.7761	55.039	57.8286	48.1406	0.719135	1.25644e-06	1.54162e-05
	ENSMUSG00000049502	Dtx3l	16	-	35926511	35939151	protein_coding	17.4646	16.9269	17.1884	11.6968	12.6475	12.5619	1.39727	1.26009e-06	1.54524e-05
	ENSMUSG00000028755	Cda	4	-	138338424	138367992	protein_coding	13.2758	11.3466	12.3344	6.84558	6.6449	6.54838	1.84299	1.26096e-06	1.54545e-05
	ENSMUSG00000036894	Rap2b	3	+	61361638	61368430	protein_coding	8.11921	7.94469	7.56036	10.5427	10.6297	11.2683	0.72848	1.29222e-06	1.58288e-05
	ENSMUSG00000000282	Mnt	11	+	74830920	74845725	protein_coding	13.7198	12.3039	13.5092	9.18333	9.6224	7.9949	1.47454	1.30047e-06	1.5921e-05
	ENSMUSG00000022747	St3gal6	16	-	58468125	58524243	protein_coding	2.54421	4.96368	3.26701	1.32856	1.49461	2.03519	2.21033	1.30799e-06	1.59955e-05
	ENSMUSG00000042572	Ube2q1	3	+	89773616	89784000	protein_coding	17.5463	17.9533	16.5151	24.1386	23.9595	23.505	0.726545	1.30801e-06	1.59955e-05
	ENSMUSG00000116358	Gm49450	15	-	98932137	98953551	protein_coding	0	1.66678	1.17915	0	0	0	95.8643	1.31398e-06	1.60596e-05
	ENSMUSG00000024782	Ak3	19	-	29020833	29047961	protein_coding	33.3429	33.3041	33.8386	42.7815	45.8316	43.2745	0.761957	1.32594e-06	1.61968e-05
	ENSMUSG00000066952	Myo1h	5	+	114289166	114365357	protein_coding	1.30149	1.18643	1.41629	3.18152	2.55434	2.60328	0.470085	1.33461e-06	1.62936e-05
	ENSMUSG00000034751	Mast4	13	-	102732486	103334497	protein_coding	14.3566	12.3692	12.9008	9.78936	9.7742	9.75239	1.35135	1.33672e-06	1.63103e-05
	ENSMUSG00000054199	Gon4l	3	+	88835231	88910103	protein_coding	11.5726	11.4235	10.9838	14.6771	14.9094	15.7522	0.749634	1.34471e-06	1.63987e-05
	ENSMUSG00000097461	Gm26735	13	+	28943048	28951671	lincRNA	1.77597	2.86972	2.41692	0.893592	1.13823	0.954472	2.35143	1.35252e-06	1.64849e-05
	ENSMUSG00000026634	Angel2	1	+	190925112	190946962	protein_coding	13.5082	13.7203	13.1991	17.3205	18.6625	19.1559	0.733341	1.35629e-06	1.65217e-05
	ENSMUSG00000024777	Ppp2r5b	19	-	6227765	6235872	protein_coding	8.30112	7.94315	7.72903	4.53504	5.16566	4.54592	1.6813	1.36057e-06	1.65646e-05
	ENSMUSG00000026688	Mgst3	1	-	167371966	167393841	protein_coding	22.4248	20.3349	21.9631	34.9536	35.1483	28.3082	0.657789	1.37122e-06	1.6685e-05
	ENSMUSG00000032431	Crtap	9	-	114375134	114390675	protein_coding	21.6893	23.9044	23.2663	30.8498	33.8258	31.9497	0.712739	1.38534e-06	1.68476e-05
	ENSMUSG00000034463	Scara3	14	-	65919394	65953935	protein_coding	24.4679	23.9558	23.0762	32.1428	32.0386	31.5785	0.746737	1.41407e-06	1.71874e-05
	ENSMUSG00000031015	Swap70	7	+	110221711	110283506	protein_coding	31.3821	32.5592	30.2387	23.1961	22.9427	21.8107	1.38586	1.4293e-06	1.7363e-05
	ENSMUSG00000021250	Fos	12	+	85473890	85477273	protein_coding	5.99468	5.77817	5.25746	2.7157	3.39071	2.4917	1.97729	1.43017e-06	1.7364e-05
	ENSMUSG00000052428	Tmco1	1	+	167308378	167333978	protein_coding	12.1403	11.8873	13.8114	19.5219	20.2059	17.3619	0.662976	1.43725e-06	1.74403e-05
	ENSMUSG00000079173	Zan	5	-	137378637	137477064	protein_coding	0.035592	0.034497	0.056726	0.00654	0.009073	0.003996	3.16102	1.45489e-06	1.76447e-05
	ENSMUSG00000003955	Fam162a	16	-	36043761	36071594	protein_coding	56.3247	46.7231	51.304	68.674	87.4587	78.5843	0.657652	1.4694e-06	1.77989e-05
	ENSMUSG00000023088	Abcc1	16	+	14361558	14475737	protein_coding	37.9438	39.2062	39.3373	23.5249	28.889	30.2134	1.40964	1.46971e-06	1.77989e-05
	ENSMUSG00000019792	Trmt11	10	-	30534225	30600749	protein_coding	4.89094	5.4574	4.57392	8.27389	7.46305	8.78204	0.609079	1.47004e-06	1.77989e-05
	ENSMUSG00000031958	Ldhd	8	-	111623785	111630374	protein_coding	2.15098	1.60739	2.31698	0.983709	0.856863	0.839095	2.25317	1.49093e-06	1.8042e-05
	ENSMUSG00000020198	Ap3d1	10	-	80706956	80742264	protein_coding	26.9612	28.0193	27.656	33.8494	32.6913	32.9915	0.8303	1.49606e-06	1.80941e-05
	ENSMUSG00000038418	Egr1	18	+	34859823	34864984	protein_coding	3.39825	3.79744	2.98009	1.95424	1.90394	1.79735	1.79504	1.50987e-06	1.82511e-05
	ENSMUSG00000003352	Cacnb3	15	+	98630840	98644529	protein_coding	28.5751	29.5369	27.617	21.4483	18.3553	18.9033	1.46005	1.52594e-06	1.84352e-05
	ENSMUSG00000034614	Pik3ip1	11	+	3330401	3342971	protein_coding	6.21215	5.07223	4.54437	2.45499	2.72596	3.16517	1.89333	1.52997e-06	1.84738e-05
	ENSMUSG00000048764	Tmprss11f	5	-	86521898	86632424	protein_coding	1.85714	1.56174	2.11496	1.00577	0.550292	0.580504	2.56805	1.53381e-06	1.851e-05
	ENSMUSG00000044217	Aqp5	15	+	99590782	99594829	protein_coding	2.23487	1.8686	2.82891	4.67706	4.92129	4.42048	0.495584	1.53946e-06	1.8568e-05
	ENSMUSG00000033107	Rnf125	18	+	20944625	20983862	protein_coding	2.76644	2.56716	2.53806	5.27888	5.10966	4.61272	0.525682	1.54442e-06	1.86176e-05
	ENSMUSG00000045620	Odf3l1	9	-	56848659	56864679	protein_coding	0.823191	0.911807	1.23101	2.19403	2.22782	2.34842	0.440572	1.55158e-06	1.86937e-05
	ENSMUSG00000095253	Zfp799	17	-	32815449	32830261	protein_coding	4.32266	4.332	4.5364	2.53897	2.59497	2.54403	1.71525	1.55573e-06	1.87334e-05
	ENSMUSG00000027942	4933434E20Rik	3	+	90051636	90068347	protein_coding	15.2827	17.7846	16.636	22.0207	23.4365	23.4705	0.721215	1.56555e-06	1.88414e-05
	ENSMUSG00000091478	Gm10039	11	-	100361716	100362126	processed_pseudogene	26.4488	28.3436	26.6537	40.961	44.7965	48.4774	0.606831	1.57165e-06	1.89044e-05
	ENSMUSG00000037364	Srrt	5	-	137295704	137307674	protein_coding	39.1806	44.7235	39.3308	60.8584	50.9691	57.6392	0.727241	1.57956e-06	1.89892e-05
	ENSMUSG00000025154	Arhgap19	19	-	41766588	41802047	protein_coding	21.1219	20.3551	22.1092	29.1821	28.0653	30.2476	0.726835	1.58873e-06	1.9089e-05
	ENSMUSG00000049624	Slc17a5	9	-	78536488	78588041	protein_coding	7.87561	7.36918	7.96655	4.45165	4.81544	5.1458	1.60919	1.59271e-06	1.91264e-05
	ENSMUSG00000033713	Foxn3	12	-	99190078	99563582	protein_coding	18.3279	18.3294	17.5376	13.5713	13.7515	12.6875	1.35426	1.61162e-06	1.93428e-05
	ENSMUSG00000108090	Gm6637	6	+	122295664	122296045	processed_pseudogene	6.36273	2.68348	3.29364	0.959437	0.841352	1.11679	4.19661	1.61249e-06	1.93428e-05
	ENSMUSG00000032122	Slc37a2	9	-	37227585	37255738	protein_coding	0.36103	0.571544	0.307768	0.100975	0.132112	0.089394	3.604	1.6142e-06	1.93528e-05
	ENSMUSG00000026456	Cyb5r1	1	+	134405559	134411740	protein_coding	9.83773	11.1557	13.6793	20.9172	20.1182	17.0834	0.596792	1.62277e-06	1.9445e-05
	ENSMUSG00000079555	Haus3	5	-	34153880	34169527	protein_coding	9.04866	9.72186	9.35486	14.2196	16.1946	15.1845	0.617054	1.62454e-06	1.94556e-05
	ENSMUSG00000060992	Copz1	15	+	103272714	103299868	protein_coding	26.8161	25.6637	25.1356	33.712	33.7178	36.6718	0.745647	1.63124e-06	1.95252e-05
	ENSMUSG00000040631	Dok4	8	-	94863828	94876330	protein_coding	21.0995	18.9861	20.9583	14.6571	13.9749	12.8515	1.47118	1.64112e-06	1.96328e-05
	ENSMUSG00000040253	Gbp7	3	+	142530342	142550149	protein_coding	3.19925	3.18506	2.55101	2.00338	1.14373	1.66346	1.85212	1.64296e-06	1.96385e-05
	ENSMUSG00000020085	Aifm2	10	+	61715263	61739260	protein_coding	11.4454	9.80727	10.8703	7.57921	6.77384	6.28276	1.55585	1.64339e-06	1.96385e-05
	ENSMUSG00000025137	Pcyt2	11	-	120610087	120617936	protein_coding	17.391	16.5618	16.085	25.7371	23.9855	22.3703	0.694201	1.65081e-06	1.97165e-05
	ENSMUSG00000004451	Ralb	1	-	119470305	119504794	protein_coding	54.8264	50.8231	51.9095	36.1489	39.9452	37.4201	1.38791	1.65616e-06	1.97698e-05
	ENSMUSG00000024735	Prpf19	19	+	10895231	10909559	protein_coding	100.655	100.719	96.4751	131.381	131.281	129.585	0.759359	1.66537e-06	1.98565e-05
	ENSMUSG00000021822	Plau	14	+	20836660	20843385	protein_coding	83.364	82.7461	84.3975	62.9903	61.3363	60.919	1.35224	1.66598e-06	1.98565e-05
	ENSMUSG00000043262	Uevld	7	-	46923216	46958527	protein_coding	31.0754	29.9038	32.3523	22.6619	21.9858	23.1354	1.37675	1.66613e-06	1.98565e-05
	ENSMUSG00000015112	Slc25a13	6	-	6041218	6217173	protein_coding	17.4773	16.4717	16.8092	21.0397	22.597	23.2922	0.758498	1.67704e-06	1.99757e-05
	ENSMUSG00000028383	Hsdl2	4	+	59581563	59618689	protein_coding	10.0384	10.8644	12.2838	7.53085	6.74107	6.63297	1.58666	1.69128e-06	2.01344e-05
	ENSMUSG00000022360	Atad2	15	-	58094044	58135082	protein_coding	56.6042	64.8837	69.3245	92.4431	78.3943	93.4163	0.722112	1.69852e-06	2.02077e-05
	ENSMUSG00000034574	Daam1	12	+	71831078	71992333	protein_coding	20.6001	21.0539	20.7975	15.3647	15.9637	14.5407	1.36128	1.69927e-06	2.02077e-05
	ENSMUSG00000025509	Pnpla2	7	+	141455198	141460743	protein_coding	39.5704	33.0279	38.4321	23.7979	19.7526	22.1881	1.68865	1.70274e-06	2.0238e-05
	ENSMUSG00000039007	Cpq	15	+	33083129	33594552	protein_coding	0	0	0	0.036004	0.134728	0.146707	0.0863461	1.70653e-06	2.02721e-05
	ENSMUSG00000056999	Ide	19	-	37268743	37337852	protein_coding	50.4177	50.7317	49.9721	63.5574	76.2657	67.212	0.729971	1.71045e-06	2.03077e-05
	ENSMUSG00000041992	Rapgef5	12	+	117516479	117759737	protein_coding	2.8539	2.34086	2.7636	3.85392	5.97772	4.17338	0.569173	1.73623e-06	2.06027e-05
	ENSMUSG00000061751	Kalrn	16	-	33969073	34573532	protein_coding	0.019171	0.018787	0.045628	0	0	0	3.7862	1.74657e-06	2.07142e-05
	ENSMUSG00000019966	Kitl	10	+	100015630	100100416	protein_coding	3.67348	3.36923	3.69594	2.28204	1.90336	2.00759	1.73046	1.75834e-06	2.08425e-05
	ENSMUSG00000062908	Acadm	3	-	153922357	153944632	protein_coding	27.5444	26.3765	26.1971	36.6667	36.2288	35.3963	0.739906	1.76123e-06	2.08656e-05
	ENSMUSG00000031146	Plp2	X	-	7667941	7671390	protein_coding	153.838	152.045	149.647	191.197	204.535	204.231	0.759276	1.79179e-06	2.12162e-05
	ENSMUSG00000021962	Dcp1a	14	+	30479535	30527063	protein_coding	7.11142	7.13949	7.23282	9.9348	10.2983	10.2442	0.705199	1.79282e-06	2.1217e-05
	ENSMUSG00000039191	Rbpj	5	+	53466152	53657362	protein_coding	46.6698	46.8777	45.2078	34.7063	32.6468	35.9301	1.34335	1.8071e-06	2.13745e-05
	ENSMUSG00000028871	Rspo1	4	+	124986430	125009099	protein_coding	0.109841	0.485421	0.527446	0	0	0	38.4236	1.8233e-06	2.15545e-05
	ENSMUSG00000025421	Hdhd2	18	+	76944092	76975307	protein_coding	6.21466	6.1289	6.10007	9.15443	8.78467	8.14301	0.707474	1.84482e-06	2.17972e-05
	ENSMUSG00000035713	Usp35	7	-	97309380	97332020	protein_coding	1.78463	2.23899	1.96311	1.13385	0.837982	1.40008	1.76863	1.86454e-06	2.20184e-05
	ENSMUSG00000022863	Btg3	16	-	78332637	78377192	protein_coding	16.9214	18.5955	16.6197	10.5086	10.2256	11.4587	1.61893	1.866e-06	2.20238e-05
	ENSMUSG00000037405	Icam1	9	+	21015985	21028817	protein_coding	1.05183	1.09108	0.900759	0.225194	0.457735	0.35381	2.88137	1.90488e-06	2.24706e-05
	ENSMUSG00000003746	Man1a	10	-	53904785	54076609	protein_coding	9.28932	9.56065	8.40693	6.26015	6.30994	5.92977	1.47259	1.90876e-06	2.25044e-05
	ENSMUSG00000067873	Htatsf1	X	+	57053583	57067183	protein_coding	23.7769	23.9171	22.8581	32.2353	28.7171	32.0832	0.758412	1.91891e-06	2.26119e-05
	ENSMUSG00000025648	Pfkfb4	9	+	108991778	109032228	protein_coding	4.73332	4.09459	3.69241	1.27622	1.57534	1.40608	2.92709	1.92061e-06	2.26198e-05
	ENSMUSG00000021411	Pxdc1	13	-	34627834	34653486	protein_coding	18.4034	19.4957	20.306	14.192	16.4763	15.5202	1.26	1.94637e-06	2.2911e-05
	ENSMUSG00000034168	Irf2bpl	12	-	86880701	86884798	protein_coding	37.341	35.5591	35.6892	27.2523	26.8555	24.7663	1.3766	1.95041e-06	2.29462e-05
	ENSMUSG00000024299	Adamts10	17	+	33524204	33553782	protein_coding	4.01343	4.36667	5.21735	2.73409	1.87709	2.51588	1.90406	1.95155e-06	2.29474e-05
	ENSMUSG00000028013	Ppa2	3	+	133310110	133378235	protein_coding	24.5424	22.0221	22.4268	27.9305	32.0077	32.1822	0.749007	1.97208e-06	2.31764e-05
	ENSMUSG00000042851	Zc3h6	2	+	128967402	129018563	protein_coding	5.24417	5.09096	5.90149	3.10271	3.60631	3.42216	1.60086	1.99537e-06	2.34312e-05
	ENSMUSG00000039529	Atp8b1	18	-	64528967	64661267	protein_coding	0.42723	0.465447	0.488311	0.212742	0.199554	0.197708	2.20465	1.99589e-06	2.34312e-05
	ENSMUSG00000020773	Trim47	11	-	116105752	116127210	protein_coding	25.8889	24.3647	24.0999	17.1101	16.2325	13.9072	1.57326	2.00444e-06	2.3519e-05
	ENSMUSG00000022557	Bop1	15	-	76452989	76477277	protein_coding	29.2575	30.0335	28.4573	39.9098	40.8488	37.1897	0.744021	2.05741e-06	2.41277e-05
	ENSMUSG00000084803	5830444B04Rik	4	-	155398763	155421704	processed_transcript	3.11362	2.57842	4.02469	1.44588	1.61785	1.29771	2.21948	2.06958e-06	2.42575e-05
	ENSMUSG00000028271	Gtf2b	3	+	142765045	142783606	protein_coding	19.8223	20.5784	21.172	28.2457	29.8027	28.4221	0.712166	2.09234e-06	2.45112e-05
	ENSMUSG00000027602	Map1lc3a	2	+	155276297	155278073	protein_coding	7.80247	9.09159	7.83831	4.52006	4.84848	3.62132	1.90189	2.09691e-06	2.45516e-05
	ENSMUSG00000028410	Dnaja1	4	+	40722150	40737149	protein_coding	66.4885	69.3076	50.962	39.7459	45.493	42.8211	1.45826	2.11952e-06	2.47963e-05
	ENSMUSG00000051076	Vtcn1	3	+	100825459	100896922	protein_coding	0.742781	0.649461	0.500645	0.257619	0.16209	0.150866	3.20174	2.12006e-06	2.47963e-05
	ENSMUSG00000022416	Cacna1i	15	+	80287238	80398279	protein_coding	0.030671	0.03669	0.037128	0.152102	0.092304	0.11548	0.344944	2.1507e-06	2.51414e-05
	ENSMUSG00000034295	Fhod3	18	+	24708623	25133501	protein_coding	0.094286	0.091389	0.132128	0.34989	0.279723	0.312539	0.357766	2.15284e-06	2.51531e-05
	ENSMUSG00000034875	Nudt19	7	-	35547185	35556304	protein_coding	5.65326	5.01367	4.9733	7.97602	8.44732	9.41799	0.605699	2.15922e-06	2.52142e-05
	ENSMUSG00000018433	Nol11	11	-	107166663	107189381	protein_coding	21.5262	21.8337	21.0906	27.2024	29.5065	29.6405	0.74648	2.16786e-06	2.53016e-05
	ENSMUSG00000086784	Isoc2a	7	+	4877153	4896973	protein_coding	0.214346	0.123704	0.117899	0.481942	0.556777	0.541486	0.301793	2.17179e-06	2.53341e-05
	ENSMUSG00000032485	Scap	9	+	110333288	110384950	protein_coding	24.743	23.8453	24.372	33.9981	33.9991	29.3748	0.749372	2.18814e-06	2.55113e-05
	ENSMUSG00000086968	4933431E20Rik	3	-	107888850	107896213	antisense	0.651951	0.526204	0.554166	0.208266	0.174619	0.151485	3.12263	2.20175e-06	2.56564e-05
	ENSMUSG00000038264	Sema7a	9	+	57940112	57962865	protein_coding	2.26523	2.09981	2.44429	0.989982	1.48137	1.06804	1.91611	2.21774e-06	2.58291e-05
	ENSMUSG00000029168	Dpysl5	5	+	30711564	30799375	protein_coding	0.452019	0.45479	0.305019	0.026615	0.063385	0.102387	5.58409	2.24283e-06	2.61074e-05
	ENSMUSG00000005034	Prkacb	3	-	146729574	146812990	protein_coding	12.7023	26.0559	11.7166	31.9628	32.8015	38.3257	0.489767	2.26318e-06	2.63304e-05
	ENSMUSG00000032332	Col12a1	9	-	79598991	79718831	protein_coding	1.12136	0.634608	0.768831	1.43083	1.31658	1.30926	0.625154	2.32148e-06	2.69944e-05
	ENSMUSG00000052609	Plekhg3	12	+	76530891	76580488	protein_coding	52.4423	50.1037	51.7282	37.5623	36.7355	36.8414	1.38801	2.34617e-06	2.72671e-05
	ENSMUSG00000035852	Misp	10	+	79820989	79830490	protein_coding	44.1106	40.8379	39.028	28.0474	24.5293	30.2963	1.4958	2.35875e-06	2.73988e-05
	ENSMUSG00000001270	Ckb	12	-	111669361	111672338	protein_coding	0.786547	1.16276	1.024	0.239655	0.043192	0	9.59992	2.37855e-06	2.76142e-05
	ENSMUSG00000003360	Ddx23	15	-	98645134	98662894	protein_coding	37.4651	36.1996	36.7677	47.004	47.5172	49.2187	0.768328	2.38248e-06	2.76453e-05
	ENSMUSG00000060487	Samd5	10	-	9622936	9675208	protein_coding	0.043238	0.016423	0.049405	0	0	0	4.63553	2.39723e-06	2.78017e-05
	ENSMUSG00000020230	Prmt2	10	-	76207222	76237865	protein_coding	21.4782	20.0891	18.9744	14.396	12.9991	13.0452	1.4967	2.40289e-06	2.78527e-05
	ENSMUSG00000039000	Ube3c	5	+	29569242	29676092	protein_coding	28.477	30.6326	29.1384	38.2491	39.4525	38.1923	0.761517	2.42951e-06	2.81465e-05
	ENSMUSG00000018507	Trpv2	11	+	62574486	62600515	protein_coding	0.379451	0.391108	0.280159	0.030589	0.168653	0.02718	4.21461	2.43635e-06	2.82109e-05
	ENSMUSG00000032064	Dixdc1	9	-	50662752	50739517	protein_coding	4.90969	5.0501	5.00609	3.13316	3.37467	3.21216	1.53804	2.46532e-06	2.85313e-05
	ENSMUSG00000025759	Mfsd8	3	-	40818103	40846886	protein_coding	0.733324	0.638489	0.652055	1.41747	1.33814	1.42075	0.488277	2.47065e-06	2.85781e-05
	ENSMUSG00000054256	Msi1	5	+	115429599	115455698	protein_coding	1.29993	1.88656	1.16628	2.99123	2.72165	2.04206	0.562981	2.52298e-06	2.9168e-05
	ENSMUSG00000006599	Gtf2h1	7	+	46796103	46823800	protein_coding	21.834	23.0209	23.9637	30.8062	29.1716	31.4338	0.752924	2.54462e-06	2.94027e-05
	ENSMUSG00000026260	Ndufa10	1	-	92439010	92473860	protein_coding	31.2086	28.76	31.9722	38.5309	44.6725	40.4654	0.743506	2.54725e-06	2.94176e-05
	ENSMUSG00000078995	Zfp456	13	-	67362113	67375810	protein_coding	0.043286	0.020263	0.033682	0.113041	0.296383	0.337233	0.163819	2.5818e-06	2.9801e-05
	ENSMUSG00000042111	Ccdc115	1	-	34436670	34439672	protein_coding	4.12188	3.4234	3.44832	7.25223	6.40163	6.11391	0.55681	2.60577e-06	3.0062e-05
	ENSMUSG00000020256	Aldh1l2	10	-	83487450	83534140	protein_coding	0.33704	0.250124	0.169851	0.009331	0.060962	0.022037	6.43354	2.61773e-06	3.01841e-05
	ENSMUSG00000022037	Clu	14	+	65968483	65981547	protein_coding	142.072	140.424	142.074	109.556	107.954	103.369	1.32312	2.64299e-06	3.04594e-05
	ENSMUSG00000025498	Irf7	7	-	141262706	141266481	protein_coding	3.03313	3.69086	3.37041	1.79578	1.13437	1.43834	2.30179	2.64793e-06	3.05004e-05
	ENSMUSG00000001313	Rnd2	11	+	101464999	101471853	protein_coding	5.07058	6.39961	6.01436	3.54958	2.65807	2.85196	1.92688	2.6635e-06	3.06636e-05
	ENSMUSG00000054753	AU018091	7	-	3154658	3169203	protein_coding	6.14382	6.33036	6.17303	8.46798	9.81178	9.6936	0.666963	2.67053e-06	3.07285e-05
	ENSMUSG00000063535	Zfp773	7	-	7127073	7136755	protein_coding	1.3964	1.23599	1.50568	0.710092	0.658612	0.441806	2.26463	2.67933e-06	3.08136e-05
	ENSMUSG00000051344	Plekhm3	1	-	64785983	64956824	protein_coding	4.41361	3.44646	4.66384	2.98173	2.19398	2.75642	1.5767	2.68982e-06	3.09182e-05
	ENSMUSG00000059493	Nhs	X	-	161833296	162159730	protein_coding	0.906889	0.757152	0.919817	1.48278	1.50418	1.46406	0.583318	2.69909e-06	3.10086e-05
	ENSMUSG00000037211	Spry1	3	+	37639947	37644598	protein_coding	6.25144	5.53187	5.23131	8.45975	8.98011	8.7249	0.650688	2.70778e-06	3.10922e-05
	ENSMUSG00000030036	Mogs	6	+	83115496	83118898	protein_coding	12.4864	11.8805	11.7161	16.9159	18.3167	15.8622	0.70637	2.72264e-06	3.12465e-05
	ENSMUSG00000063415	Cyp26b1	6	-	84571414	84593908	protein_coding	0.131032	0.111935	0.169434	0.031237	0.0244	0.014799	4.40481	2.74813e-06	3.15226e-05
	ENSMUSG00000022867	Usp25	16	+	77013706	77116780	protein_coding	17.578	19.4458	17.69	12.6633	12.6972	14.039	1.3884	2.75e-06	3.15276e-05
	ENSMUSG00000040258	Nxph4	10	-	127525473	127534559	protein_coding	1.25777	1.28014	1.31177	0.435699	0.620851	0.436846	2.54673	2.75187e-06	3.15326e-05
	ENSMUSG00000031442	Mcf2l	8	+	12873806	13020905	protein_coding	1.01315	1.07799	0.832839	1.87875	2.13697	1.3808	0.54436	2.77484e-06	3.17793e-05
	ENSMUSG00000063052	Lrrc40	3	+	158036662	158068487	protein_coding	17.3227	24.6563	24.2668	30.2261	28.8617	29.1044	0.751237	2.78947e-06	3.19302e-05
	ENSMUSG00000004661	Arid3b	9	-	57790353	57836793	protein_coding	0.877032	1.02829	0.960811	0.391898	0.448759	0.391367	2.29483	2.80539e-06	3.20957e-05
	ENSMUSG00000087260	Lamtor5	3	+	107278858	107284082	protein_coding	31.9718	32.0826	27.6496	38.225	43.5912	45.5267	0.7202	2.83244e-06	3.23884e-05
	ENSMUSG00000033377	Palmd	3	-	116918258	116968987	protein_coding	0.01295	0.008413	0	0.230997	0.077319	0.174856	0.100089	2.85578e-06	3.26237e-05
	ENSMUSG00000078453	Abracl	10	-	18011260	18023288	protein_coding	36.5546	34.2853	35.5478	22.6123	21.1571	24.5127	1.55782	2.85598e-06	3.26237e-05
	ENSMUSG00000028656	Cap1	4	-	122859047	122886056	protein_coding	102.196	155.674	100.698	71.9016	72.1961	73.5653	1.64726	2.90672e-06	3.3186e-05
	ENSMUSG00000034595	Ppp1r18	17	+	35865593	35875596	protein_coding	36.2612	46.0105	53.8723	20.6899	30.4763	27.1785	1.73747	2.97408e-06	3.39375e-05
	ENSMUSG00000062006	Rpl34	3	-	130726831	130730398	protein_coding	323.107	330.406	315.125	447.754	464.481	381.433	0.748759	3.10061e-06	3.5363e-05
	ENSMUSG00000005899	Smpd4	16	+	17619354	17644828	protein_coding	8.50953	8.93131	8.93825	12.0056	11.6084	11.8827	0.743359	3.11688e-06	3.55177e-05
	ENSMUSG00000032281	Acsbg1	9	-	54604877	54661870	protein_coding	51.7113	57.0054	54.516	40.2426	40.9805	36.0948	1.39127	3.1174e-06	3.55177e-05
	ENSMUSG00000054793	Cadm4	7	+	24482023	24504539	protein_coding	23.681	23.8613	23.7247	17.3045	17.0428	15.979	1.41585	3.12913e-06	3.56329e-05
	ENSMUSG00000018379	Srsf1	11	+	88047373	88053755	protein_coding	49.7958	52.4977	45.8107	54.6732	51.1601	60.9995	0.88776	3.15731e-06	3.59352e-05
	ENSMUSG00000019850	Tnfaip3	10	-	19000910	19015657	protein_coding	49.3425	47.0402	26.8248	22.7202	23.0512	20.7541	1.85165	3.18065e-06	3.61821e-05
	ENSMUSG00000028212	Ccne2	4	+	11191351	11204779	protein_coding	4.74523	5.28834	4.41363	7.13816	7.69521	7.78379	0.63925	3.19779e-06	3.63584e-05
	ENSMUSG00000039713	Plekhg5	4	+	152072498	152115400	protein_coding	6.05679	6.19515	6.59535	4.12091	3.91592	3.80132	1.59058	3.20546e-06	3.64267e-05
	ENSMUSG00000063558	Aox1	1	+	58029931	58106413	protein_coding	3.54409	4.10451	3.69439	2.1959	2.4162	1.95854	1.72301	3.22077e-06	3.65818e-05
	ENSMUSG00000028187	Rpf1	3	-	146505956	146521429	protein_coding	22.6401	25.7004	23.5353	33.2454	33.6187	31.8067	0.728523	3.25338e-06	3.69332e-05
	ENSMUSG00000024063	Lbh	17	+	72918305	72941947	protein_coding	12.304	11.4993	12.7185	8.07609	8.48371	8.09629	1.48066	3.28459e-06	3.72682e-05
	ENSMUSG00000007207	Stx1a	5	+	135023482	135051100	protein_coding	9.81043	10.0116	10.4673	6.02094	5.51147	5.39691	1.78777	3.29263e-06	3.73402e-05
	ENSMUSG00000044313	Mab21l3	3	-	101813076	101848959	protein_coding	0.982391	0.584452	1.00877	0.286885	0.361481	0.289536	2.69202	3.29701e-06	3.73706e-05
	ENSMUSG00000050335	Lgals3	14	+	47367751	47386160	protein_coding	97.0363	92.3842	100.76	119.935	131.829	123.24	0.773825	3.30104e-06	3.73971e-05
	ENSMUSG00000045691	Thtpa	14	+	55094784	55098986	protein_coding	5.8515	5.18731	5.89443	9.48618	8.94943	7.96051	0.641912	3.32333e-06	3.76302e-05
	ENSMUSG00000020638	Cmpk2	12	+	26469204	26479837	protein_coding	2.49374	1.93204	1.94723	0.833823	1.01901	1.12235	2.13066	3.36378e-06	3.80686e-05
	ENSMUSG00000032220	Myo1e	9	+	70207350	70399766	protein_coding	33.936	31.9041	32.7051	23.7865	23.7463	25.0157	1.35819	3.39394e-06	3.83903e-05
	ENSMUSG00000028977	Casz1	4	+	148804429	148954889	protein_coding	3.22404	2.90419	3.41512	3.00767	2.1225	1.77841	1.37973	3.40597e-06	3.85066e-05
	ENSMUSG00000029861	Fam131b	6	-	42315312	42324643	protein_coding	1.91722	2.10522	1.58149	0.871084	0.915671	1.0119	1.99173	3.43017e-06	3.87602e-05
	ENSMUSG00000029370	Rassf6	5	-	90603076	90640657	protein_coding	23.168	21.6597	21.6548	13.9026	16.961	13.4286	1.50066	3.43755e-06	3.88237e-05
	ENSMUSG00000015750	Aph1a	3	+	95893969	95898288	protein_coding	20.8694	19.1158	21.6298	28.1539	28.1006	28.0527	0.730935	3.44246e-06	3.88592e-05
	ENSMUSG00000044197	Gpr146	5	+	139377697	139396415	protein_coding	3.35229	4.126	3.59905	1.95864	1.68022	2.50361	1.7995	3.47739e-06	3.92334e-05
	ENSMUSG00000053040	Aph1c	9	-	66814994	66834726	protein_coding	0.326335	0.539388	0.201532	0.043219	0.100687	0.089247	4.16965	3.49504e-06	3.94123e-05
	ENSMUSG00000017868	Sgk2	2	+	162987330	163014127	protein_coding	0.617853	0.777867	0.907227	0.292159	0.15809	0.271464	3.10351	3.54171e-06	3.99181e-05
	ENSMUSG00000017009	Sdc4	2	-	164424247	164443887	protein_coding	125.081	120.591	123.97	87.0659	92.8564	94.5382	1.34676	3.55062e-06	3.99981e-05
	ENSMUSG00000022337	Emc2	15	+	43477229	43527763	protein_coding	17.9234	18.6542	17.5488	26.5586	25.3954	26.3885	0.691013	3.57251e-06	4.02241e-05
	ENSMUSG00000000555	Itga5	15	-	103344286	103366763	protein_coding	17.9005	16.4038	17.255	12.5308	12.4095	11.7291	1.40573	3.57871e-06	4.02733e-05
	ENSMUSG00000073787	Gm10575	7	-	141461481	141467771	processed_transcript	1.73051	1.65156	1.55143	0.78104	0.900021	0.500787	2.24405	3.60442e-06	4.05419e-05
	ENSMUSG00000004040	Stat3	11	-	100885098	100939540	protein_coding	23.1273	19.4584	19.9316	14.2228	15.4376	16.3481	1.35859	3.62546e-06	4.07577e-05
	ENSMUSG00000024193	Phf1	17	+	26933052	26937908	protein_coding	7.81671	7.97706	7.79979	4.3038	4.82623	4.44732	1.73609	3.68562e-06	4.14129e-05
	ENSMUSG00000008855	Hdac5	11	-	102194432	102230166	protein_coding	28.8788	25.9075	27.2913	22.1567	20.3894	20.8061	1.29544	3.72267e-06	4.18079e-05
	ENSMUSG00000086841	2410006H16Rik	11	+	62602877	62604807	processed_transcript	140.511	135.433	129.944	91.7601	103.47	77.2316	1.48965	3.73708e-06	4.19483e-05
	ENSMUSG00000028698	Pik3r3	4	+	116221618	116303056	protein_coding	1.21639	1.40356	1.39081	0.701506	0.684088	0.712579	1.8987	3.7476e-06	4.20449e-05
	ENSMUSG00000028266	Lmo4	3	-	144188530	144205220	protein_coding	13.3869	11.6343	10.3776	17.0426	21.7963	16.9279	0.634961	3.75395e-06	4.20948e-05
	ENSMUSG00000000902	Smarcb1	10	-	75896769	75921617	protein_coding	46.0996	40.1168	42.6882	56.5773	61.243	56.4909	0.739553	3.79118e-06	4.24906e-05
	ENSMUSG00000113352	Gm34639	13	-	28889458	28898676	lincRNA	0.140362	0.049317	0.188141	0	0	0	13.594	3.80516e-06	4.26255e-05
	ENSMUSG00000050188	Lsm10	4	+	126096623	126098584	protein_coding	7.60942	8.54587	8.70657	4.46165	4.71059	3.87375	1.90363	3.80975e-06	4.26553e-05
	ENSMUSG00000098843	Gm27240	9	-	32709652	32711171	antisense	3.71752	2.66916	3.77547	7.42516	6.47183	7.69186	0.471447	3.81681e-06	4.27126e-05
	ENSMUSG00000039936	Pik3cd	4	-	149649168	149702571	protein_coding	4.5938	4.18063	4.14471	2.67801	2.46479	2.18258	1.7605	3.82463e-06	4.27783e-05
	ENSMUSG00000091754	Gm3636	14	-	6735685	6742332	protein_coding	0.659185	0.61319	0.535275	1.23628	1.68048	1.30961	0.431741	3.8759e-06	4.33189e-05
	ENSMUSG00000052415	Tchh	3	+	93442330	93449077	protein_coding	0	0.028683	0.01961	0.162803	0.115366	0.103841	0.190027	3.87689e-06	4.33189e-05
	ENSMUSG00000036918	Ttc7	17	+	87282886	87381769	protein_coding	13.6626	11.829	12.0277	17.0222	17.0693	17.0783	0.733388	3.89497e-06	4.34988e-05
	ENSMUSG00000020190	Mknk2	10	-	80665327	80678112	protein_coding	77.8032	76.7735	77.8249	58.5839	57.9532	55.1052	1.35393	3.95007e-06	4.40918e-05
	ENSMUSG00000116793	Gm34256	16	-	31590196	31593220	lincRNA	1.37689	1.40753	1.51053	0.648484	0.586805	0.59655	2.32295	3.96505e-06	4.42365e-05
	ENSMUSG00000029828	4921507P07Rik	6	-	50573302	50596632	protein_coding	1.55885	1.42647	1.57227	0.680402	0.777612	0.640395	2.15541	4.00643e-06	4.46755e-05
	ENSMUSG00000015656	Hspa8	9	+	40800984	40810087	protein_coding	779.228	729.263	776.589	557.882	595.51	538.977	1.35022	4.0105e-06	4.46983e-05
	ENSMUSG00000034998	Foxn2	17	+	88440711	88490533	protein_coding	3.22165	3.59525	3.14353	9.76883	3.35713	10.4768	0.422736	4.02228e-06	4.48069e-05
	ENSMUSG00000054766	Set	2	+	30057378	30072577	protein_coding	211.148	223.817	223.37	211.973	219.937	234.617	0.98771	4.08107e-06	4.54388e-05
	ENSMUSG00000035105	Egln3	12	-	54178981	54203860	protein_coding	16.1495	15.7393	18.0395	10.4224	12.0083	11.5277	1.46986	4.11437e-06	4.57864e-05
	ENSMUSG00000052861	Dnah6	6	-	73017606	73221651	protein_coding	0.023649	0.025827	0.022601	0.002247	0	0	3.16547	4.14862e-06	4.61442e-05
	ENSMUSG00000001175	Calm1	12	+	100199435	100209814	protein_coding	47.7037	51.3997	46.5601	62.1059	61.5212	66.5011	0.76617	4.16485e-06	4.62811e-05
	ENSMUSG00000039748	Exo1	1	+	175880581	175913489	protein_coding	8.45949	8.10891	8.84895	10.463	9.90949	12.9236	0.763586	4.16513e-06	4.62811e-05
	ENSMUSG00000045817	Zfp36l2	17	-	84183931	84187947	protein_coding	111.15	108.162	110.298	81.8787	85.9263	79.921	1.3305	4.18374e-06	4.64645e-05
	ENSMUSG00000078784	1810022K09Rik	3	-	14606284	14611285	protein_coding	22.9453	26.258	25.1878	43.0471	46.8207	40.1891	0.572088	4.18709e-06	4.64782e-05
	ENSMUSG00000027202	Slc12a1	2	+	125152505	125230002	protein_coding	0.050506	0.047206	0.030163	0	0	0	5.2625	4.19853e-06	4.65817e-05
	ENSMUSG00000051790	Nlgn2	11	-	69823122	69837784	protein_coding	8.48581	8.29027	8.80437	6.00214	5.85625	5.6347	1.46153	4.20556e-06	4.66361e-05
	ENSMUSG00000057182	Scn3a	2	-	65457118	65567627	protein_coding	1.55228	2.01201	1.55992	2.58026	2.94127	2.84891	0.613564	4.21392e-06	4.67054e-05
	ENSMUSG00000031349	Nsdhl	X	+	72918557	72958514	protein_coding	10.3584	9.61916	9.54599	13.3459	16.1034	14.4475	0.672791	4.26179e-06	4.71889e-05
	ENSMUSG00000052727	Map1b	13	-	99421446	99516540	protein_coding	25.9454	26.9916	27.3535	20.4704	19.8001	19.5325	1.34241	4.26184e-06	4.71889e-05
	ENSMUSG00000030134	Rasgef1a	6	+	118011438	118091546	protein_coding	0.308863	0.252252	0.148372	0.059881	0.025048	0.020931	5.44301	4.31044e-06	4.7703e-05
	ENSMUSG00000000776	Polr3d	14	-	70438757	70443447	protein_coding	9.86608	8.71174	8.55466	12.9436	14.3964	13.6049	0.662905	4.31343e-06	4.77121e-05
	ENSMUSG00000013076	Amotl1	9	-	14541966	14645056	protein_coding	93.2865	92.2744	94.432	69.3221	72.3735	69.6364	1.32485	4.3513e-06	4.81069e-05
	ENSMUSG00000025236	Adpgk	9	+	59291558	59324052	protein_coding	10.749	11.2805	9.74842	14.9805	12.9201	14.532	0.749081	4.42573e-06	4.89052e-05
	ENSMUSG00000022575	Gsdmd	15	+	75862327	75867408	protein_coding	9.10711	10.6188	9.77985	5.41137	4.46567	5.40629	1.92876	4.4613e-06	4.92583e-05
	ENSMUSG00000062014	Gmfb	14	-	46808149	46822242	protein_coding	22.5531	23.2251	24.7742	32.0191	29.3687	33.1767	0.746158	4.46216e-06	4.92583e-05
	ENSMUSG00000049225	Pdp1	4	-	11958184	11966452	protein_coding	7.0361	7.60695	7.20071	4.71176	5.03076	4.72533	1.50876	4.52709e-06	4.995e-05
	ENSMUSG00000056204	Pgpep1	8	-	70646435	70660388	protein_coding	18.0064	17.462	17.6931	13.6373	9.48681	11.81	1.52132	4.53468e-06	5.00087e-05
	ENSMUSG00000000058	Cav2	6	+	17281185	17289115	protein_coding	38.6684	38.5653	39.9923	48.4325	51.607	54.6482	0.757871	4.62397e-06	5.09679e-05
	ENSMUSG00000015143	Actn1	12	-	80167547	80260371	protein_coding	174.396	176.417	176.785	128.365	119.441	129.444	1.39851	4.62787e-06	5.09853e-05
	ENSMUSG00000035020	Epgn	5	+	91027464	91035215	protein_coding	0.373972	0.476829	0.691	0.214941	0.208506	0.107087	2.80411	4.63807e-06	5.10721e-05
	ENSMUSG00000031683	Lsm6	8	-	78804865	78821140	protein_coding	17.5548	16.2759	16.3996	22.8917	23.4174	22.7132	0.727858	4.64704e-06	5.11453e-05
	ENSMUSG00000117063	AC174800.1	17	-	13489273	13761378	lincRNA	0.692877	0.771609	0	0	0.003483	0	44.6342	4.68497e-06	5.1537e-05
	ENSMUSG00000034394	Lif	11	+	4257557	4272514	protein_coding	23.7882	22.0033	23.4141	15.863	17.6546	16.9397	1.37135	4.73121e-06	5.20197e-05
	ENSMUSG00000041324	Inhba	13	+	16011851	16031621	protein_coding	27.7365	31.1707	27.7977	21.2685	21.0622	21.634	1.35535	4.73497e-06	5.20351e-05
	ENSMUSG00000066232	Ipo7	7	+	110018274	110056609	protein_coding	162.291	169.068	168.657	123.096	120.94	127.342	1.34635	4.77653e-06	5.24655e-05
	ENSMUSG00000061360	Phf5a	15	-	81864520	81871911	protein_coding	12.1989	12.6256	11.1557	17.9359	18.1549	16.9149	0.67898	4.79665e-06	5.26374e-05
	ENSMUSG00000024513	Mbd2	18	+	70568189	70626131	protein_coding	31.9731	30.2282	31.189	42.6696	41.5101	40.4384	0.749472	4.79695e-06	5.26374e-05
	ENSMUSG00000028528	Dnajc6	4	+	101496648	101642799	protein_coding	0.022322	0.052528	0.048321	0	0	0	5.1057	4.81233e-06	5.27798e-05
	ENSMUSG00000028468	Rgp1	4	+	43578715	43587487	protein_coding	17.7687	15.213	16.8406	11.0666	13.0424	10.0967	1.45615	4.82003e-06	5.28379e-05
	ENSMUSG00000115783	Bc1	7	+	144914470	144914637	lincRNA	17.9807	23.726	23.2537	11.0168	6.02029	8.00217	2.59243	4.84376e-06	5.30716e-05
	ENSMUSG00000108015	Gm32591	6	+	82823214	82841371	lincRNA	0.678111	0.879383	0.853344	0.122846	0.447788	0.300454	2.70877	4.8755e-06	5.33928e-05
[truncated: 17,257 more rows]
