# Supplementary material for: Inhibition of UBA6 by inosine augments tumour immunogenicity and responses
Source: Nat Commun. 2022 Sep 15;13:5413. doi: 10.1038/s41467-022-33116-z (PMC9478149; doi:10.1038/s41467-022-33116-z)
Supplement: Supplementary file 8 — Supplementary Data 5 [file 41467_2022_33116_MOESM8_ESM.xlsx]

## Sheet: Supplementary Data 5
	Supplementary Data 5. The list of upstream regulators of UBA6 dependent genes in 4T1 tumor cells using IPA.
	Upstream Regulator	Activation z-score	p-value of overlap	Log p-value	Neg Log p-value
	TNF	7.202	2.5e-31	-30.6021	30.6021
	TGFB1	3.919	1.2e-28	-27.9208	27.9208
	ERBB2	-0.028	1.05e-25	-24.9788	24.9788
	HRAS	2.259	5.11e-22	-21.2916	21.2916
	IFNG	5.836	4.86e-21	-20.3134	20.3134
	KRAS	-0.879	1.32e-18	-17.8794	17.8794
	STAT3	1.414	2.7e-18	-17.5686	17.5686
	TP53	3.797	1.32e-17	-16.8794	16.8794
	CHUK	6.103	4.86e-17	-16.3134	16.3134
	ESR1	0.359	7.19e-17	-16.1433	16.1433
	TRIM24	-4.366	7.56e-17	-16.1215	16.1215
	PTGER4	-1.405	8.79e-17	-16.056	16.056
	CG	3.421	2.14e-16	-15.6696	15.6696
	NFKBIA	3.416	2.72e-16	-15.5654	15.5654
	IFNB1	3.824	2.82e-16	-15.5498	15.5498
	IL10RA	-1.404	2.94e-16	-15.5317	15.5317
	IKBKB	5.604	1.15e-15	-14.9393	14.9393
	IL1B	5.625	1.42e-15	-14.8477	14.8477
	STAT1	6.57	2.36e-15	-14.6271	14.6271
	APP	2.034	4.69e-15	-14.3288	14.3288
	IKBKG	5.384	1.03e-14	-13.9872	13.9872
	Vegf	2.776	1.24e-14	-13.9066	13.9066
	ID2	-2.211	1.48e-14	-13.8297	13.8297
	Ifnar	4.216	3.93e-14	-13.4056	13.4056
	HGF	1.845	7.73e-14	-13.1118	13.1118
	PNPT1	-4.366	8.34e-14	-13.0788	13.0788
	IgG	-1.66	1.07e-13	-12.9706	12.9706
	FGF2	2.704	1.26e-13	-12.8996	12.8996
	IFNAR1	4.619	1.41e-13	-12.8508	12.8508
	EGFR	0.817	2.72e-13	-12.5654	12.5654
	OSM	3.427	4.47e-13	-12.3497	12.3497
	TLR3	4.358	9.14e-13	-12.0391	12.0391
	Ige	1.737	9.58e-13	-12.0186	12.0186
	IRF7	6.223	1.2e-12	-11.9208	11.9208
	STAT6	-0.151	1.32e-12	-11.8794	11.8794
	AGT	1.32	2.08e-12	-11.6819	11.6819
	DNASE2	-2.601	2.86e-12	-11.5436	11.5436
	IL4	0.141	2.96e-12	-11.5287	11.5287
	PDGF BB	2.959	3.16e-12	-11.5003	11.5003
	UCP1	-4.437	3.23e-12	-11.4908	11.4908
	SP1	3.723	3.38e-12	-11.4711	11.4711
	ID3	-0.541	4.06e-12	-11.3915	11.3915
	RAF1	3.589	4.43e-12	-11.3536	11.3536
	MYC	-2.884	4.44e-12	-11.3526	11.3526
	FOS	2.104	5.51e-12	-11.2588	11.2588
	IRF3	5.6	6.22e-12	-11.2062	11.2062
	NFATC2	1.393	7.89e-12	-11.1029	11.1029
	NKX2-3	-2.235	8.1e-12	-11.0915	11.0915
	ATF4	-3.121	9.73e-12	-11.0119	11.0119
	TNFSF11	3.287	9.94e-12	-11.0026	11.0026
	ACKR2	-4.264	1.05e-11	-10.9788	10.9788
	SIRT1	-3.743	1.15e-11	-10.9393	10.9393
	Interferon alpha	5.404	1.17e-11	-10.9318	10.9318
	HTT	1.897	1.22e-11	-10.9136	10.9136
	S100A8	0.459	1.23e-11	-10.9101	10.9101
	NR3C1	0.115	1.33e-11	-10.8761	10.8761
	WNT3A	1.494	1.67e-11	-10.7773	10.7773
	SOX2	1.256	2.22e-11	-10.6536	10.6536
	IL5	2.619	3.42e-11	-10.466	10.466
	VCAN	1.795	3.63e-11	-10.4401	10.4401
	IL6	5.748	4.56e-11	-10.341	10.341
	Mek	-1.249	4.56e-11	-10.341	10.341
	S100A9	0.782	4.88e-11	-10.3116	10.3116
	SOCS1	-4.337	4.97e-11	-10.3036	10.3036
	MAPK1	-0.783	6.59e-11	-10.1811	10.1811
	TLR9	3.525	7.36e-11	-10.1331	10.1331
	IGF1	1.377	7.36e-11	-10.1331	10.1331
	PRL	3.775	8.73e-11	-10.059	10.059
	CTNNB1	4.122	1.02e-10	-9.9914	9.9914
	SMARCA4	5.695	1.05e-10	-9.97881	9.97881
	PRDM16	-2.822	1.34e-10	-9.8729	9.8729
	EGF	4.549	1.44e-10	-9.84164	9.84164
	MRTFB	1.193	1.64e-10	-9.78516	9.78516
	TCR	2.024	1.77e-10	-9.75203	9.75203
	TMEM173	4.118	1.88e-10	-9.72584	9.72584
	HIF1A	1.619	2.23e-10	-9.6517	9.6517
	PGR	3.874	2.42e-10	-9.61618	9.61618
	IKZF1	-3.026	2.89e-10	-9.5391	9.5391
	PIK3CG	-3.347	3.08e-10	-9.51145	9.51145
	AHR	1.254	3.28e-10	-9.48413	9.48413
	OSMR		4.28e-10	-9.36856	9.36856
	ERK1/2	2.053	4.64e-10	-9.33348	9.33348
	GLI1	4.424	4.69e-10	-9.32883	9.32883
	ESR2	0.561	7.38e-10	-9.13194	9.13194
	ERBB3	-0.028	8.44e-10	-9.07366	9.07366
	Ifn	4.07	9.76e-10	-9.01055	9.01055
	Hdac	-4.165	1.07e-09	-8.97062	8.97062
	TCF4	0.312	1.08e-09	-8.96658	8.96658
	NFkB (complex)	5.001	1.4e-09	-8.85387	8.85387
	IFN Beta	4.904	1.41e-09	-8.85078	8.85078
	TP63	1.816	1.51e-09	-8.82102	8.82102
	CBX5	-3.536	1.82e-09	-8.73993	8.73993
	NRAS	-2.57	1.82e-09	-8.73993	8.73993
	TERT	-1.949	2.08e-09	-8.68194	8.68194
	IL15	-0.384	2.08e-09	-8.68194	8.68194
	IL13	2.533	2.11e-09	-8.67572	8.67572
	CREBBP	2.247	2.23e-09	-8.6517	8.6517
	IL21	4.291	2.38e-09	-8.62342	8.62342
	PI3K (complex)	2.872	2.57e-09	-8.59007	8.59007
	TP73	1.752	2.79e-09	-8.5544	8.5544
	EIF2AK3	-0.536	2.95e-09	-8.53018	8.53018
	estrogen receptor	0.441	3.08e-09	-8.51145	8.51145
	NFKB1	3.52	4.34e-09	-8.36251	8.36251
	IL2	1.938	4.44e-09	-8.35262	8.35262
	STAT2	1.608	4.72e-09	-8.32606	8.32606
	TBK1	0.188	6.68e-09	-8.17522	8.17522
	TWIST1	-0.442	7.72e-09	-8.11238	8.11238
	RNASEH2B	-1.067	8.49e-09	-8.07109	8.07109
	TLR4	3.29	1.48e-08	-7.82974	7.82974
	F3	2.184	1.49e-08	-7.82681	7.82681
	FADD	0.717	1.79e-08	-7.74715	7.74715
	OGA	0.255	2.12e-08	-7.67366	7.67366
	JUN	2.35	2.24e-08	-7.64975	7.64975
	FOXO1	3.062	2.26e-08	-7.64589	7.64589
	WT1	2.215	2.46e-08	-7.60906	7.60906
	PRKCD	3.132	2.49e-08	-7.6038	7.6038
	STAT5A	1.309	2.98e-08	-7.52578	7.52578
	CREB1	1.205	3.02e-08	-7.51999	7.51999
	ADRB	-1.414	3.04e-08	-7.51713	7.51713
	Histone h4		3.06e-08	-7.51428	7.51428
	FOXO3	3.873	3.18e-08	-7.49757	7.49757
	NR3C2	1.717	3.67e-08	-7.43533	7.43533
	P38 MAPK	4.035	3.81e-08	-7.41908	7.41908
	DDX58	2.455	3.91e-08	-7.40782	7.40782
	ALDH2	3.582	3.91e-08	-7.40782	7.40782
	STAT4	4.352	3.93e-08	-7.40561	7.40561
	Tgf beta	2.954	4.4e-08	-7.35655	7.35655
	MAP2K1	4.005	4.85e-08	-7.31426	7.31426
	CD40LG	2.37	4.97e-08	-7.30364	7.30364
	TFAP4	2.002	5.08e-08	-7.29414	7.29414
	CSF2	3.546	5.92e-08	-7.22768	7.22768
	RUNX1	2.654	6.49e-08	-7.18776	7.18776
	KLF4	3.968	6.83e-08	-7.16558	7.16558
	PTH	3.205	7.14e-08	-7.1463	7.1463
	TRAF3IP2	2.367	7.17e-08	-7.14448	7.14448
	NKX2-1	-0.27	7.62e-08	-7.11805	7.11805
	FAS	-0.389	8.42e-08	-7.07469	7.07469
	SMAD3	3.093	8.44e-08	-7.07366	7.07366
	Raf	1.316	1e-07	-7	7
	IRF1	4.446	1.06e-07	-6.97469	6.97469
	CD38	0.888	1.1e-07	-6.95861	6.95861
	POSTN	1.485	1.24e-07	-6.90658	6.90658
	SAMSN1	3.657	1.25e-07	-6.90309	6.90309
	EGLN	-2.471	1.31e-07	-6.88273	6.88273
	TGFB3	3.335	1.38e-07	-6.86012	6.86012
	GLIS2	-2.111	1.5e-07	-6.82391	6.82391
	IFNAR2	2.383	1.53e-07	-6.81531	6.81531
	IFN alpha/beta	3.779	1.56e-07	-6.80688	6.80688
	RARA	-0.031	1.73e-07	-6.76195	6.76195
	IFN type 1	2.413	1.75e-07	-6.75696	6.75696
	ITGB1	-0.894	1.77e-07	-6.75203	6.75203
	SP3	0.524	1.93e-07	-6.71444	6.71444
	RAS	0.946	2.17e-07	-6.66354	6.66354
	TWIST2	1.076	2.26e-07	-6.64589	6.64589
	MAPK14	3.947	2.34e-07	-6.63078	6.63078
	PML	3.776	2.6e-07	-6.58503	6.58503
	Immunoglobulin	0.814	2.67e-07	-6.57349	6.57349
	RPSA	-1.921	2.74e-07	-6.56225	6.56225
	RELA	4.361	2.75e-07	-6.56067	6.56067
	NOTCH1	0.161	3.11e-07	-6.50724	6.50724
	SYK	-0.652	3.12e-07	-6.50585	6.50585
	Map3k7	2.39	3.42e-07	-6.46597	6.46597
	TNFRSF1A	0.896	3.85e-07	-6.41454	6.41454
	PSMB11	-3.545	3.85e-07	-6.41454	6.41454
	CEBPB	1.714	3.99e-07	-6.39903	6.39903
	EGR1	1.419	4.01e-07	-6.39686	6.39686
	CGAS	3.398	4.27e-07	-6.36957	6.36957
	TICAM1	4.214	4.44e-07	-6.35262	6.35262
	TAB1	-1.994	4.55e-07	-6.34199	6.34199
	IRF9	1.287	4.69e-07	-6.32883	6.32883
	FGF1	0.29	4.77e-07	-6.32148	6.32148
	LDLR	-1.174	4.98e-07	-6.30277	6.30277
	NTRK2	0.478	5.5e-07	-6.25964	6.25964
	IL17A	3.241	5.71e-07	-6.24336	6.24336
	TGFB2	1.482	5.8e-07	-6.23657	6.23657
	MITF	2.642	6.22e-07	-6.20621	6.20621
	SS18	1.807	6.37e-07	-6.19586	6.19586
	CSNK2A1	0.302	6.53e-07	-6.18509	6.18509
	TREM1	-0.392	6.65e-07	-6.17718	6.17718
	ERK	3.154	7.19e-07	-6.14327	6.14327
	IRF8	1.811	7.85e-07	-6.10513	6.10513
	SASH1	3.411	7.91e-07	-6.10182	6.10182
	IKZF3	-2.095	7.91e-07	-6.10182	6.10182
	TGFA	2.807	8.14e-07	-6.08938	6.08938
	INHA	0.135	8.44e-07	-6.07366	6.07366
	BRCA1	0.704	8.66e-07	-6.06248	6.06248
	SRF	0.805	9.39e-07	-6.02733	6.02733
	PDLIM2	-0.784	9.63e-07	-6.01637	6.01637
	Pkc(s)	3.316	9.84e-07	-6.007	6.007
	CREM	-0.805	9.92e-07	-6.00349	6.00349
	EP300	2.74	1.01e-06	-5.99568	5.99568
	WNT5A	0.166	1.01e-06	-5.99568	5.99568
	NRG1	1.716	1.05e-06	-5.97881	5.97881
	IL12 (complex)	1.843	1.06e-06	-5.97469	5.97469
	mir-21	-3.4	1.16e-06	-5.93554	5.93554
	MRTFA	1.262	1.17e-06	-5.93181	5.93181
	TEAD4	1.313	1.2e-06	-5.92082	5.92082
	MET	1.092	1.21e-06	-5.91721	5.91721
	SPRY2	-1.261	1.46e-06	-5.83565	5.83565
	EPAS1	1.875	1.48e-06	-5.82974	5.82974
	MAP3K7	-0.663	1.52e-06	-5.81816	5.81816
	TAZ	0.644	1.54e-06	-5.81248	5.81248
	IL33	1.238	1.7e-06	-5.76955	5.76955
	miR-199a-5p (and other miRNAs w/seed CCAGUGU)	-4.264	1.73e-06	-5.76195	5.76195
	VEGFA	3.198	1.74e-06	-5.75945	5.75945
	TEAD3	1.289	1.77e-06	-5.75203	5.75203
	BMP6	2.481	1.85e-06	-5.73283	5.73283
	PPARGC1A	-2.05	1.9e-06	-5.72125	5.72125
	BTNL2	0.426	2.22e-06	-5.65365	5.65365
	PTPN3	3.245	2.27e-06	-5.64397	5.64397
	SOX4	3.1	2.4e-06	-5.61979	5.61979
	JAG1	3.605	2.45e-06	-5.61083	5.61083
	MAVS	3.066	2.52e-06	-5.5986	5.5986
	EZH2	-1.026	2.68e-06	-5.57187	5.57187
	SYVN1	1.623	2.72e-06	-5.56543	5.56543
	IFNA2	4.078	2.76e-06	-5.55909	5.55909
	Il3	-0.543	2.83e-06	-5.54821	5.54821
	KLF2	0.65	3.05e-06	-5.5157	5.5157
	JAK1/2	3.273	3.24e-06	-5.48945	5.48945
	IRF5	2.71	3.27e-06	-5.48545	5.48545
	MYD88	4.793	3.34e-06	-5.47625	5.47625
	BCL6	0.472	3.47e-06	-5.45967	5.45967
	HOXA10	-0.653	3.51e-06	-5.45469	5.45469
	RNA polymerase II		3.73e-06	-5.42829	5.42829
	RNY3	3.464	3.76e-06	-5.42481	5.42481
	SLC9A3		3.76e-06	-5.42481	5.42481
	CSF1	0.737	3.94e-06	-5.4045	5.4045
	SEMA7A	0.971	3.96e-06	-5.4023	5.4023
	MAPK9	-0.355	4.03e-06	-5.39469	5.39469
	ELK1	2.341	4.04e-06	-5.39362	5.39362
	GNA15		4.08e-06	-5.38934	5.38934
	Creb	1.587	4.15e-06	-5.38195	5.38195
	AKT1	0.781	4.29e-06	-5.36754	5.36754
	IRF4	-0.93	4.4e-06	-5.35655	5.35655
	PRKCE	1.04	4.54e-06	-5.34294	5.34294
	MAPK8	0.456	4.91e-06	-5.30892	5.30892
	PTEN	1.921	4.97e-06	-5.30364	5.30364
	RASSF1	0.664	5.01e-06	-5.30016	5.30016
	SMAD4	3.23	5.02e-06	-5.2993	5.2993
	IL1A	3.736	5.64e-06	-5.24872	5.24872
	Histone h3		5.78e-06	-5.23807	5.23807
	GDF2	2.363	6.17e-06	-5.20971	5.20971
	TCF	2.2	6.17e-06	-5.20971	5.20971
	NR1H2	-0.344	6.18e-06	-5.20901	5.20901
	INSIG1	1.669	6.18e-06	-5.20901	5.20901
	TGM2	4.554	6.43e-06	-5.19179	5.19179
	TNFRSF11B	-1.177	6.66e-06	-5.17653	5.17653
	DHX9	2.157	6.66e-06	-5.17653	5.17653
	NAB2	-2.752	6.66e-06	-5.17653	5.17653
	MIR17HG	-3.244	6.69e-06	-5.17457	5.17457
	Sos		7.17e-06	-5.14448	5.14448
	REL	1.05	7.17e-06	-5.14448	5.14448
	PRDM1	-2.137	7.23e-06	-5.14086	5.14086
	FOXO4	1.793	7.27e-06	-5.13847	5.13847
	IFNL1	3.671	7.43e-06	-5.12901	5.12901
	PIK3R1	0.287	7.43e-06	-5.12901	5.12901
	ARHGAP31	0.943	7.54e-06	-5.12263	5.12263
	ETV5	0.581	7.58e-06	-5.12033	5.12033
	DOCK8	3.13	7.75e-06	-5.1107	5.1107
	SPDEF	-1.746	7.75e-06	-5.1107	5.1107
	NGF	2.893	8.13e-06	-5.08991	5.08991
	KDM1A	-2.787	8.14e-06	-5.08938	5.08938
	IL1	3.718	8.21e-06	-5.08566	5.08566
	CD3	2.071	8.95e-06	-5.04818	5.04818
	PAX3	2.215	9.14e-06	-5.03905	5.03905
	NFAT5	1.402	9.19e-06	-5.03668	5.03668
	PARP1	2.845	9.38e-06	-5.0278	5.0278
	IGF2	0.58	9.5e-06	-5.02228	5.02228
	DNMT3A	0.686	9.5e-06	-5.02228	5.02228
	MYB	1.716	9.81e-06	-5.00833	5.00833
	PI3K (family)	0.037	1.04e-05	-4.98297	4.98297
	FZD9	2.228	1.08e-05	-4.96658	4.96658
	CCN2	1.688	1.08e-05	-4.96658	4.96658
	TCF3	3.636	1.09e-05	-4.96257	4.96257
	DCN	-1.952	1.1e-05	-4.95861	4.95861
	JAK2	2.058	1.1e-05	-4.95861	4.95861
	NEDD9	0.781	1.12e-05	-4.95078	4.95078
	ACVR1		1.22e-05	-4.91364	4.91364
	GLI2	1.437	1.29e-05	-4.88941	4.88941
	SMAD2	1.429	1.37e-05	-4.86328	4.86328
	GATA1	2.668	1.4e-05	-4.85387	4.85387
	BAK1	1.673	1.41e-05	-4.85078	4.85078
	Insulin	0.442	1.46e-05	-4.83565	4.83565
	CD24	-0.687	1.55e-05	-4.80967	4.80967
	SNCA	1.893	1.57e-05	-4.8041	4.8041
	PTPRE	0.707	1.63e-05	-4.78781	4.78781
	Irgm1	-1.873	1.66e-05	-4.77989	4.77989
	ZFP36	-1.665	1.68e-05	-4.77469	4.77469
	CXCL10	1.98	1.71e-05	-4.767	4.767
	SPI1	3.192	1.79e-05	-4.74715	4.74715
	HDAC1	-1.216	1.79e-05	-4.74715	4.74715
	Collagen type I (complex)	2.556	1.84e-05	-4.73518	4.73518
	SREBF1	-0.761	1.9e-05	-4.72125	4.72125
	ARHGDIG	-2.333	1.96e-05	-4.70774	4.70774
	AR	-0.528	1.98e-05	-4.70333	4.70333
	CDK19	-1.96	1.99e-05	-4.70115	4.70115
	MAP2K1/2	1.073	2.02e-05	-4.69465	4.69465
	SFTPA1	-0.097	2.02e-05	-4.69465	4.69465
	TEAD2	1.5	2.08e-05	-4.68194	4.68194
	NR1H3	-1.167	2.08e-05	-4.68194	4.68194
	TNFSF14	1.612	2.09e-05	-4.67985	4.67985
	MECOM	1.698	2.09e-05	-4.67985	4.67985
	CRNDE	0.629	2.28e-05	-4.64207	4.64207
	PIK3CA	-0.395	2.31e-05	-4.63639	4.63639
	ZBTB16	1.17	2.38e-05	-4.62342	4.62342
	ELAVL1	2.666	2.43e-05	-4.61439	4.61439
	CCN1	1.61	2.49e-05	-4.6038	4.6038
	MAC	1.976	2.62e-05	-4.5817	4.5817
	LIPE	1.195	2.65e-05	-4.57675	4.57675
	GNAQ	-0.769	2.65e-05	-4.57675	4.57675
	IL6ST	1.811	2.71e-05	-4.56703	4.56703
	TNFSF12	1.465	2.73e-05	-4.56384	4.56384
	Ifn gamma	1.907	2.86e-05	-4.54363	4.54363
	COLQ	0.705	2.9e-05	-4.5376	4.5376
	collagenase	0.466	3.04e-05	-4.51713	4.51713
	USF1	3.8	3.05e-05	-4.5157	4.5157
	TFPI2	1.32	3.12e-05	-4.50585	4.50585
	TIFA	2.157	3.18e-05	-4.49757	4.49757
	TREX1	-2.765	3.18e-05	-4.49757	4.49757
	CD40	3.857	3.31e-05	-4.48017	4.48017
	F2RL1	2.331	3.42e-05	-4.46597	4.46597
	RB1	0.973	3.45e-05	-4.46218	4.46218
	EIF2S1	0	3.55e-05	-4.44977	4.44977
	BAX	1.281	3.55e-05	-4.44977	4.44977
	TEAD1	1.361	3.61e-05	-4.44249	4.44249
	ZNF217	-0.302	3.7e-05	-4.4318	4.4318
	LIF	2.624	4.21e-05	-4.37572	4.37572
	CCR2	1.288	4.22e-05	-4.37469	4.37469
	TAF4	-1.051	4.26e-05	-4.37059	4.37059
	ARHGAP21	2.138	4.26e-05	-4.37059	4.37059
	mir-30	-1.9	4.26e-05	-4.37059	4.37059
	CR1L	-0.998	4.35e-05	-4.36151	4.36151
	SUMO3	-1.46	4.43e-05	-4.3536	4.3536
	ID1	2.38	4.47e-05	-4.34969	4.34969
	VGLL3	-0.378	4.78e-05	-4.32057	4.32057
	CIC	-1.664	4.78e-05	-4.32057	4.32057
	PPARG	-0.193	4.9e-05	-4.3098	4.3098
	SNAI1	-0.531	4.91e-05	-4.30892	4.30892
	BRD4	-0.327	5.32e-05	-4.27409	4.27409
	EGLN1	1.548	5.36e-05	-4.27084	4.27084
	FN1	3.175	5.36e-05	-4.27084	4.27084
	RXRA	0.202	5.49e-05	-4.26043	4.26043
	CCL5	1.68	5.54e-05	-4.25649	4.25649
	SAV1	-1.463	5.63e-05	-4.24949	4.24949
	MSR1	1.457	5.63e-05	-4.24949	4.24949
	MLX	-0.788	5.63e-05	-4.24949	4.24949
	mir-218	-1.555	5.81e-05	-4.23582	4.23582
	JAG2	0	6.04e-05	-4.21896	4.21896
	PRKCA	1.467	6.17e-05	-4.20971	4.20971
	RBPJ	-1.554	6.26e-05	-4.20343	4.20343
	FLI1	-0.165	6.36e-05	-4.19654	4.19654
	IL3	0.071	6.96e-05	-4.15739	4.15739
	miR-124-3p (and other miRNAs w/seed AAGGCAC)	-0.652	6.97e-05	-4.15677	4.15677
	CAV1	0.955	6.98e-05	-4.15614	4.15614
	PTGS2	2.967	7.19e-05	-4.14327	4.14327
	ETS1	3.114	7.2e-05	-4.14267	4.14267
	STK11	-3.247	7.27e-05	-4.13847	4.13847
	IRS1	0.329	7.5e-05	-4.12494	4.12494
	PPP2CA	1.32	7.5e-05	-4.12494	4.12494
	CD44	2.283	7.61e-05	-4.11862	4.11862
	VDR	0.589	8.24e-05	-4.08407	4.08407
	KDM6B	2.207	8.29e-05	-4.08145	4.08145
	ARRB1	1.387	8.29e-05	-4.08145	4.08145
	FGFR2	1.029	8.63e-05	-4.06399	4.06399
	Akt	1.261	8.69e-05	-4.06098	4.06098
	SIN3B		8.99e-05	-4.04624	4.04624
	IL27	2.56	9.1e-05	-4.04096	4.04096
	MAPKAPK2	-0.765	9.44e-05	-4.02503	4.02503
	EFNA2	-0.258	9.44e-05	-4.02503	4.02503
	IFIH1	2.687	9.81e-05	-4.00833	4.00833
	IFNA4	3.645	9.81e-05	-4.00833	4.00833
	Pdgf (complex)	2.328	9.97e-05	-4.0013	4.0013
	ADAM12	0.703	0.0001	-4	4
	PLAU	1.31	0.000101	-3.99568	3.99568
	Nr1h	-1.418	0.000105	-3.97881	3.97881
	RNASEH2A		0.000108	-3.96658	3.96658
	MST1	0.24	0.000109	-3.96257	3.96257
	SPRY1	-1.311	0.000109	-3.96257	3.96257
	ADAMTS12	-3.162	0.000109	-3.96257	3.96257
	TAF4B	1.945	0.000109	-3.96257	3.96257
	IKBKE	1.842	0.000113	-3.94692	3.94692
	NOS2	2.135	0.000113	-3.94692	3.94692
	ATN1		0.000114	-3.9431	3.9431
	MYOD1	1.759	0.000117	-3.93181	3.93181
	CSF3	2.399	0.000117	-3.93181	3.93181
	CNOT7		0.000117	-3.93181	3.93181
	ARID1A	1.511	0.000117	-3.93181	3.93181
	EGR2	3.019	0.000119	-3.92445	3.92445
	PSEN1	1.601	0.00012	-3.92082	3.92082
	JAK1	2.807	0.000123	-3.91009	3.91009
	SPHK1	0.584	0.000127	-3.8962	3.8962
	SPP1	2.104	0.000129	-3.88941	3.88941
	NFE2L2	-0.365	0.00013	-3.88606	3.88606
	ETS		0.000139	-3.85699	3.85699
	PLA2G6	1.394	0.000139	-3.85699	3.85699
	LILRB1	-0.951	0.000139	-3.85699	3.85699
	PARP	1.35	0.000141	-3.85078	3.85078
	Pka	1.434	0.00015	-3.82391	3.82391
	LDL	1.781	0.000153	-3.81531	3.81531
	DUSP1	1.076	0.000155	-3.80967	3.80967
	HDL-cholesterol	1.155	0.000156	-3.80688	3.80688
	KDM3A	1.771	0.000156	-3.80688	3.80688
	BMPR2	1.084	0.000158	-3.80134	3.80134
	TRIB3	3.113	0.000158	-3.80134	3.80134
	ECSIT	2.535	0.000158	-3.80134	3.80134
	CCR1	1.66	0.000158	-3.80134	3.80134
	SOD2	0.538	0.00016	-3.79588	3.79588
	mir-22	-0.91	0.000162	-3.79048	3.79048
	NOSTRIN	-0.592	0.000162	-3.79048	3.79048
	PARP9	2.157	0.000165	-3.78252	3.78252
	SCAP	-2.215	0.000168	-3.77469	3.77469
	CDH1	-1.045	0.000168	-3.77469	3.77469
	BDNF	1.664	0.00017	-3.76955	3.76955
	CLEC12A	2.213	0.000171	-3.767	3.767
	CCL18	0.117	0.000171	-3.767	3.767
	GNE	2.219	0.000171	-3.767	3.767
	INSR	-2.196	0.000172	-3.76447	3.76447
	ST14	1.026	0.000173	-3.76195	3.76195
	PRNP	-0.278	0.000176	-3.75449	3.75449
	DDIT3	-0.667	0.000179	-3.74715	3.74715
	GNA14		0.000182	-3.73993	3.73993
	miR-141-3p (and other miRNAs w/seed AACACUG)	-2.074	0.000182	-3.73993	3.73993
	PTHLH	1.446	0.000182	-3.73993	3.73993
	F2	3.831	0.000183	-3.73755	3.73755
	EFNA3	-0.277	0.000186	-3.73049	3.73049
	THRB	0.348	0.000189	-3.72354	3.72354
	VHL	-0.57	0.000192	-3.7167	3.7167
	SOD1	-0.557	0.000193	-3.71444	3.71444
	SMAD7	-0.674	0.000194	-3.7122	3.7122
	NCOA2	1.694	0.000197	-3.70553	3.70553
	FGF19	1.195	0.000199	-3.70115	3.70115
	MMP9	1.284	0.00021	-3.67778	3.67778
	DYSF		0.00021	-3.67778	3.67778
	NCF1	1.62	0.000225	-3.64782	3.64782
	IL1R1	1.912	0.000225	-3.64782	3.64782
	IL18	1.551	0.000228	-3.64207	3.64207
	IL7	2.007	0.000247	-3.6073	3.6073
	NOX4	0.46	0.000272	-3.56543	3.56543
	RHO	-0.775	0.000276	-3.55909	3.55909
	TFRC	0.243	0.000278	-3.55596	3.55596
	RLIM	0.816	0.000284	-3.54668	3.54668
	APOE	-0.904	0.000293	-3.53313	3.53313
	MAPKAP1	1.055	0.000297	-3.52724	3.52724
	NR4A2	-0.447	0.000297	-3.52724	3.52724
	DICER1	-2.261	0.0003	-3.52288	3.52288
	RET	1.923	0.000301	-3.52143	3.52143
	ITGA1	-0.323	0.000304	-3.51713	3.51713
	EFNA5	-0.074	0.000308	-3.51145	3.51145
	Alpha catenin	-3.914	0.000309	-3.51004	3.51004
	SH3TC2	-3.162	0.000313	-3.50446	3.50446
	CHADL	1.265	0.000313	-3.50446	3.50446
	Tnf (family)	3.315	0.000314	-3.50307	3.50307
	TFAP2C	-0.403	0.000314	-3.50307	3.50307
	HDAC4	-2.781	0.000316	-3.50031	3.50031
	TGFBR2	0.101	0.000323	-3.4908	3.4908
	SBDS		0.000327	-3.48545	3.48545
	TIMP3	-0.676	0.000329	-3.4828	3.4828
	Mapk	3.162	0.000335	-3.47496	3.47496
	ERG	2.256	0.000342	-3.46597	3.46597
	FGFR1	1.667	0.000351	-3.45469	3.45469
	DACH1	-1.268	0.000354	-3.451	3.451
	JUNB	1.383	0.000358	-3.44612	3.44612
	N-cor	-1.327	0.00037	-3.4318	3.4318
	FOSL1	1.051	0.000374	-3.42713	3.42713
	Ap1	2.141	0.00038	-3.42022	3.42022
	IFNLR1		0.00039	-3.40894	3.40894
	RBP4	-0.489	0.000395	-3.4034	3.4034
	HOXD3	2.121	0.000395	-3.4034	3.4034
	DUSP5	-2.828	0.000395	-3.4034	3.4034
	NGLY1	-2.212	0.000397	-3.40121	3.40121
	IL1RN	-4.039	0.000405	-3.39254	3.39254
	SNAI2	-1.032	0.000408	-3.38934	3.38934
	GPER1	2.197	0.000414	-3.383	3.383
	ADGRF5	0.555	0.000418	-3.37882	3.37882
	C1QA	0.246	0.000427	-3.36957	3.36957
	NCOA4	-0.632	0.000427	-3.36957	3.36957
	IL10	-0.63	0.000428	-3.36856	3.36856
	SIRT2	-0.707	0.000433	-3.36351	3.36351
	26s Proteasome	-2.09	0.000444	-3.35262	3.35262
	ADRA1	1.98	0.000448	-3.34872	3.34872
	TRIM29	0.033	0.000448	-3.34872	3.34872
	ZNF536		0.000448	-3.34872	3.34872
	SLC39A8	1.949	0.000448	-3.34872	3.34872
	Tlr	2.84	0.000451	-3.34582	3.34582
	LGR4	1.098	0.000456	-3.34104	3.34104
	PLAUR	1.361	0.000456	-3.34104	3.34104
	AGTR1	0.918	0.000456	-3.34104	3.34104
	SATB1	-0.985	0.000472	-3.32606	3.32606
	CDKN2A	3.092	0.000474	-3.32422	3.32422
	RHOB	0.816	0.000483	-3.31605	3.31605
	OLR1	1.119	0.000491	-3.30892	3.30892
	BCL2L1	1.505	0.000491	-3.30892	3.30892
	MUC1	1.87	0.000491	-3.30892	3.30892
	Rock	2.178	0.000506	-3.29585	3.29585
	PTPRJ	1.511	0.000506	-3.29585	3.29585
	ADM	-0.595	0.000506	-3.29585	3.29585
	SPARC	0.728	0.000506	-3.29585	3.29585
	CNR1	0.505	0.000506	-3.29585	3.29585
	TET2	0.657	0.000513	-3.28988	3.28988
	WNT1	1.921	0.000517	-3.28651	3.28651
	CCL2	3.007	0.00052	-3.284	3.284
	NCSTN	0.1	0.000521	-3.28316	3.28316
	IGFBP3	0.393	0.000521	-3.28316	3.28316
	MMP2	0.711	0.000521	-3.28316	3.28316
	ETS2	3.511	0.000559	-3.25259	3.25259
	FGF7	-0.031	0.000559	-3.25259	3.25259
	MEF2D	1.348	0.000559	-3.25259	3.25259
	EFNA4	-0.577	0.000581	-3.23582	3.23582
	FUT8	0	0.000583	-3.23433	3.23433
	SP100		0.000583	-3.23433	3.23433
	mir-155	-3.661	0.000584	-3.23359	3.23359
	STAT5a/b	0.436	0.000586	-3.2321	3.2321
	EFNA1	-0.535	0.00059	-3.22915	3.22915
	NfkB1-RelA	2.161	0.000604	-3.21896	3.21896
	mir-183	-1.701	0.000604	-3.21896	3.21896
	ITGB2	-0.213	0.000613	-3.21254	3.21254
	NOS3	1.313	0.000613	-3.21254	3.21254
	MAP3K1	2.599	0.000621	-3.20691	3.20691
	AKT2	0.833	0.000621	-3.20691	3.20691
	mir-8	-0.791	0.000631	-3.19997	3.19997
	FMR1	-0.753	0.000634	-3.19791	3.19791
	LMNA	1.195	0.000651	-3.18642	3.18642
	KIT	-0.218	0.000658	-3.18177	3.18177
	HMOX1	0.12	0.000662	-3.17914	3.17914
	mir-34	0.012	0.000663	-3.17849	3.17849
	FGFR3	2.621	0.000675	-3.1707	3.1707
	NUPR1	-0.819	0.000705	-3.15181	3.15181
	JAK	1.599	0.000734	-3.1343	3.1343
	KL	-0.105	0.000734	-3.1343	3.1343
	HBB	-0.513	0.000734	-3.1343	3.1343
	GIP	-0.051	0.00075	-3.12494	3.12494
	GPI	1.22	0.00075	-3.12494	3.12494
	TNK1	2.646	0.00075	-3.12494	3.12494
	GSK3B	0.331	0.00075	-3.12494	3.12494
	MOG	0.768	0.000758	-3.12033	3.12033
	IL2RG	-1.921	0.000758	-3.12033	3.12033
	PAF1	3.606	0.000759	-3.11976	3.11976
	ITGA5	1.49	0.000759	-3.11976	3.11976
	ELF3	1.616	0.000763	-3.11748	3.11748
	ROR1	0.443	0.000763	-3.11748	3.11748
	NOD2	2	0.000782	-3.10679	3.10679
	KITLG	2.624	0.000814	-3.08938	3.08938
	miR-155-5p (miRNAs w/seed UAAUGCU)	-1.35	0.000822	-3.08513	3.08513
	PROCR	1.234	0.000826	-3.08302	3.08302
	MAP2K2	0.506	0.000826	-3.08302	3.08302
	MKNK1	2.837	0.000829	-3.08145	3.08145
	TRIM59	-2.138	0.000837	-3.07727	3.07727
	NFIX	-0.6	0.000837	-3.07727	3.07727
	ACVR1C	1.161	0.000837	-3.07727	3.07727
	CCN3	0.431	0.000837	-3.07727	3.07727
	Pro-inflammatory Cytokine	2.033	0.000837	-3.07727	3.07727
	JUND	1.109	0.000844	-3.07366	3.07366
	ARNT	-0.815	0.000847	-3.07212	3.07212
	SRC	2.442	0.000849	-3.07109	3.07109
	APC/APC2	1.4	0.000863	-3.06399	3.06399
	Ck2	0.6	0.000863	-3.06399	3.06399
	FBXO42	0.651	0.000863	-3.06399	3.06399
	NEK7	0.447	0.000863	-3.06399	3.06399
	TENM1	1.342	0.000863	-3.06399	3.06399
	CD244	1	0.000863	-3.06399	3.06399
	SCUBE3	2.213	0.000863	-3.06399	3.06399
	RTKN	1.287	0.000863	-3.06399	3.06399
	KDM2B	-0.469	0.000866	-3.06248	3.06248
	MAP3K8	1.227	0.000879	-3.05601	3.05601
	MYOC	-0.555	0.000892	-3.04964	3.04964
	LCN2	0.408	0.000892	-3.04964	3.04964
	PRKAG3		0.00091	-3.04096	3.04096
	miR-200b-3p (and other miRNAs w/seed AAUACUG)	-2.028	0.000919	-3.03668	3.03668
	ANGPT1	1.406	0.000919	-3.03668	3.03668
	POR	1.82	0.000922	-3.03527	3.03527
	SQSTM1	0.005	0.000934	-3.02965	3.02965
	INS	0.788	0.000945	-3.02457	3.02457
	MIF	1.71	0.000956	-3.01954	3.01954
	HDGF		0.00098	-3.00877	3.00877
	ITGB8		0.00098	-3.00877	3.00877
	LEP	2.203	0.000989	-3.0048	3.0048
	TCF7L2	1.699	0.000993	-3.00305	3.00305
	ITGAV	2.045	0.000998	-3.00087	3.00087
	MMP14	-0.409	0.000998	-3.00087	3.00087
	MARK2	0.333	0.000998	-3.00087	3.00087
	PDPK1	1.146	0.000998	-3.00087	3.00087
	TIMP1	-0.102	0.000998	-3.00087	3.00087
	PPARA	0.51	0.00105	-2.97881	2.97881
	POU5F1	2.216	0.00106	-2.97469	2.97469
	CTCF	-2.618	0.00106	-2.97469	2.97469
	IFI16	2.023	0.00108	-2.96658	2.96658
	EHMT1	2.236	0.00108	-2.96658	2.96658
	RAC1	1.349	0.00109	-2.96257	2.96257
	NSUN6	-0.302	0.0011	-2.95861	2.95861
	MAP2K7	0.8	0.00111	-2.95468	2.95468
	hemoglobin	-0.114	0.00112	-2.95078	2.95078
	SMAD1	1.04	0.00114	-2.9431	2.9431
	ADCYAP1	0.336	0.00115	-2.9393	2.9393
	TLR2	1.283	0.00116	-2.93554	2.93554
	FAM3B		0.00117	-2.93181	2.93181
	YY1	-1.641	0.00123	-2.91009	2.91009
	PRKAA2	-2.344	0.00123	-2.91009	2.91009
	SERCA	-1.091	0.00124	-2.90658	2.90658
	CCN6	-0.038	0.00124	-2.90658	2.90658
	FGF13	2	0.00124	-2.90658	2.90658
	MMP13	0	0.00124	-2.90658	2.90658
	GRM5	0.988	0.00124	-2.90658	2.90658
	TNFRSF14	1	0.00124	-2.90658	2.90658
	Casp12	1.067	0.00124	-2.90658	2.90658
	Notch	2.192	0.00125	-2.90309	2.90309
	ABCB4	-0.995	0.00129	-2.88941	2.88941
	CFTR	2.427	0.00132	-2.87943	2.87943
	mir-223	1.726	0.00132	-2.87943	2.87943
	MAP2K4	1.724	0.00133	-2.87615	2.87615
	mir-24	-0.086	0.00133	-2.87615	2.87615
	CCN5	-1.268	0.00138	-2.86012	2.86012
	FH		0.00142	-2.84771	2.84771
	MGAT3	1.744	0.00142	-2.84771	2.84771
	HNRNPD	1.091	0.00142	-2.84771	2.84771
	BSCL2		0.00148	-2.82974	2.82974
	E2F1	1.694	0.00149	-2.82681	2.82681
	GATA6	0.432	0.00152	-2.81816	2.81816
	CEBPA	1.008	0.00153	-2.81531	2.81531
	HMGA1	1.967	0.00153	-2.81531	2.81531
	Growth hormone	0.271	0.00156	-2.80688	2.80688
	PARP14	2.213	0.00158	-2.80134	2.80134
	DAB2IP	-0.188	0.00158	-2.80134	2.80134
	IFNL4	2.209	0.00158	-2.80134	2.80134
	AEBP1	1.387	0.00158	-2.80134	2.80134
	COP1	-0.784	0.00158	-2.80134	2.80134
	Ikb	0.335	0.00161	-2.79317	2.79317
	RACK1	-0.222	0.00161	-2.79317	2.79317
	NTRK1	1.616	0.00161	-2.79317	2.79317
	NUMB	-0.218	0.00163	-2.78781	2.78781
	NT5E	0	0.00163	-2.78781	2.78781
	MNT	-0.816	0.00163	-2.78781	2.78781
	TBXT	2.63	0.00163	-2.78781	2.78781
	HSF1	1.477	0.00164	-2.78516	2.78516
	SFRP1	-1.321	0.00167	-2.77728	2.77728
	MAP3K14	1.513	0.00169	-2.77211	2.77211
	IRF2	0.603	0.00169	-2.77211	2.77211
	RCE1		0.00172	-2.76447	2.76447
	F7	1.311	0.00172	-2.76447	2.76447
	TNFAIP3	-1.213	0.00172	-2.76447	2.76447
	HNF4A	0.096	0.00172	-2.76447	2.76447
	H1-6	1.414	0.00175	-2.75696	2.75696
	NPC1	-0.063	0.00175	-2.75696	2.75696
	IL6R	2.645	0.00175	-2.75696	2.75696
	H1f1	1.414	0.00175	-2.75696	2.75696
	Hbb-b1	-0.791	0.00178	-2.74958	2.74958
	GATA4	1.824	0.00185	-2.73283	2.73283
	SOX1	-2.324	0.00187	-2.72816	2.72816
	PAX7	2.236	0.00187	-2.72816	2.72816
	CXCR4	0.786	0.00188	-2.72584	2.72584
	GPS2	-0.641	0.00188	-2.72584	2.72584
	PTGES	-0.246	0.00188	-2.72584	2.72584
	USP18	-2.397	0.00192	-2.7167	2.7167
	SOX3	-2.668	0.00195	-2.70997	2.70997
	FEV	2.499	0.002	-2.69897	2.69897
	ERBB4	-2.277	0.002	-2.69897	2.69897
	LMNB1		0.002	-2.69897	2.69897
	SAFB	-2.331	0.002	-2.69897	2.69897
	HDAC2	0.27	0.00203	-2.6925	2.6925
	SHC1	-0.978	0.00205	-2.68825	2.68825
	SUMO2	-0.847	0.00212	-2.67366	2.67366
	NFIB		0.00212	-2.67366	2.67366
	GATA3	-0.512	0.00215	-2.66756	2.66756
	Saa3	1.664	0.00216	-2.66555	2.66555
	MYCN	-1.754	0.00216	-2.66555	2.66555
	CRKL	2.433	0.00217	-2.66354	2.66354
	SLC2A1	0.928	0.00217	-2.66354	2.66354
	SPINT1	-0.808	0.00217	-2.66354	2.66354
	CCND1	0.769	0.0022	-2.65758	2.65758
	EOMES	0.144	0.00227	-2.64397	2.64397
	mir-96	0.592	0.00229	-2.64016	2.64016
	SMARCD3	2.63	0.00229	-2.64016	2.64016
	RPA1	-2.431	0.00229	-2.64016	2.64016
	YBX1	0.736	0.0023	-2.63827	2.63827
	PPIF	-0.229	0.0023	-2.63827	2.63827
	CAT	-0.31	0.00239	-2.6216	2.6216
	PTH1R	0.456	0.00247	-2.6073	2.6073
	THBS4	-1.18	0.00247	-2.6073	2.6073
	AIP	-0.466	0.00252	-2.5986	2.5986
	MAPK7	1.037	0.00252	-2.5986	2.5986
	EDN1	3.303	0.00253	-2.59688	2.59688
	CTBP1	-0.219	0.0026	-2.58503	2.58503
	THBS1	-0.397	0.0026	-2.58503	2.58503
	NDRG1	-0.046	0.0026	-2.58503	2.58503
	HNRNPA2B1		0.00263	-2.58004	2.58004
	TAL1	-1.025	0.00264	-2.5784	2.5784
	AGR2	0.988	0.00266	-2.57512	2.57512
	ITGB1BP1	-0.068	0.00266	-2.57512	2.57512
	Ptgs2os2	1	0.00266	-2.57512	2.57512
	MRC1		0.00266	-2.57512	2.57512
	CLEC2A	2	0.00266	-2.57512	2.57512
	Muc4	1	0.00266	-2.57512	2.57512
	SLC19A1		0.00266	-2.57512	2.57512
	EPHB1	1.231	0.00267	-2.57349	2.57349
	VSIR	0.6	0.00267	-2.57349	2.57349
	E2F8		0.00267	-2.57349	2.57349
	MTF1	1.328	0.00267	-2.57349	2.57349
	Mcpt4	-1.387	0.00267	-2.57349	2.57349
	CHRM3	2.213	0.00267	-2.57349	2.57349
	MMP7	-2.2	0.00267	-2.57349	2.57349
	ELK3	-1.214	0.00267	-2.57349	2.57349
	JMJD1C		0.00267	-2.57349	2.57349
	S100A7	2.219	0.00267	-2.57349	2.57349
	TAS1R3	2.186	0.00267	-2.57349	2.57349
	FSH	0.98	0.00274	-2.56225	2.56225
	FANCC	0.861	0.00278	-2.55596	2.55596
	SMARCA2	0.765	0.00278	-2.55596	2.55596
	BMP2	2.34	0.00279	-2.5544	2.5544
	LTBP1	1.276	0.00285	-2.54516	2.54516
	PRKAA1	-1.085	0.0029	-2.5376	2.5376
	CDX2	0.182	0.0029	-2.5376	2.5376
	GMNN	-2.5	0.00294	-2.53165	2.53165
	Fcer1	0.022	0.00306	-2.51428	2.51428
	CD28	0.221	0.00308	-2.51145	2.51145
	Fc gamma receptor	-0.426	0.00313	-2.50446	2.50446
	IHH	1.757	0.00313	-2.50446	2.50446
	ALDH1A2	-0.308	0.00313	-2.50446	2.50446
	PRKG1	-0.096	0.00313	-2.50446	2.50446
	HOXC8	-0.728	0.00313	-2.50446	2.50446
	EIF2AK4	-2.124	0.00313	-2.50446	2.50446
	VTN	1.209	0.00313	-2.50446	2.50446
	Ras homolog	1.709	0.00314	-2.50307	2.50307
	BCOR		0.00314	-2.50307	2.50307
	SOCS6	-0.378	0.00314	-2.50307	2.50307
	IDO1	-1.913	0.00314	-2.50307	2.50307
	SCX	-0.314	0.00314	-2.50307	2.50307
	DDX5	-0.794	0.00314	-2.50307	2.50307
	CYP2J2	1.016	0.00314	-2.50307	2.50307
	SKIL	-0.765	0.00316	-2.50031	2.50031
	EBF1	2.31	0.00318	-2.49757	2.49757
	miR-223-3p (miRNAs w/seed GUCAGUU)	-1.759	0.00318	-2.49757	2.49757
	mir-194	1.131	0.00318	-2.49757	2.49757
	EPHX2	-1	0.00318	-2.49757	2.49757
	TNFRSF12A	1	0.00318	-2.49757	2.49757
	RIPK2	1.612	0.00322	-2.49214	2.49214
	MTOR	0.457	0.00326	-2.48678	2.48678
	RBL1	-0.673	0.00331	-2.48017	2.48017
	CLEC4G	1.437	0.00334	-2.47625	2.47625
	PAX5	-0.817	0.00334	-2.47625	2.47625
	MSC	0.832	0.00334	-2.47625	2.47625
	DGCR8	-2.915	0.0036	-2.4437	2.4437
	mir-182	0.742	0.0036	-2.4437	2.4437
	H2AB3 (includes others)	1.732	0.0036	-2.4437	2.4437
	BRD2	-0.762	0.0036	-2.4437	2.4437
	NFX1		0.00363	-2.44009	2.44009
	MYBPC3		0.00363	-2.44009	2.44009
	EHD2		0.00363	-2.44009	2.44009
	PDLIM1		0.00363	-2.44009	2.44009
	LAMB1		0.00363	-2.44009	2.44009
	COL1A2		0.00363	-2.44009	2.44009
	S100A11		0.00363	-2.44009	2.44009
	MMP3	-0.956	0.00366	-2.43652	2.43652
	PDX1	-0.666	0.00367	-2.43533	2.43533
	miR-22-3p (miRNAs w/seed AGCUGCC)	-1.555	0.0037	-2.4318	2.4318
	PLK4	2.828	0.0037	-2.4318	2.4318
	GLI3	2.881	0.00371	-2.43063	2.43063
	ITGB3	2.329	0.00371	-2.43063	2.43063
	CDKN1A	1.276	0.00377	-2.42366	2.42366
	POU2F1		0.00382	-2.41794	2.41794
	TXNIP	2.2	0.00382	-2.41794	2.41794
	PTK2	2.529	0.00392	-2.40671	2.40671
	ALOX15	-0.244	0.00394	-2.4045	2.4045
	RAD21		0.00394	-2.4045	2.4045
	PDGFB	3.121	0.00414	-2.383	2.383
	LAMTOR5		0.0042	-2.37675	2.37675
	LRAT	0.447	0.0042	-2.37675	2.37675
	PRAME	-0.714	0.0042	-2.37675	2.37675
	RB1CC1	-0.465	0.0042	-2.37675	2.37675
	PIK3R2	1.954	0.0042	-2.37675	2.37675
	RASGRF1	1.287	0.0042	-2.37675	2.37675
	GREM1	1.103	0.0042	-2.37675	2.37675
	Tnf receptor	1.254	0.00422	-2.37469	2.37469
	IKK (complex)	0.782	0.00422	-2.37469	2.37469
	ORMDL3	2.611	0.00422	-2.37469	2.37469
	LINC00963	0.059	0.00422	-2.37469	2.37469
	miR-199a-3p (and other miRNAs w/seed CAGUAGU)	-0.478	0.00422	-2.37469	2.37469
	PTAFR	0.609	0.00422	-2.37469	2.37469
	MAP3K5	-0.168	0.00422	-2.37469	2.37469
	CXCR3	-1.89	0.00422	-2.37469	2.37469
	EPCAM	-1.732	0.00422	-2.37469	2.37469
	CASR	1.225	0.00426	-2.37059	2.37059
	SRC (family)	0.976	0.00427	-2.36957	2.36957
	LGALS1	1.887	0.00427	-2.36957	2.36957
	HIPK2	0.605	0.00427	-2.36957	2.36957
	KLF6	0.808	0.00432	-2.36452	2.36452
	SREBF2	-2.496	0.00432	-2.36452	2.36452
	Smad2/3-Smad4	1.722	0.00451	-2.34582	2.34582
	PLC	1.067	0.00451	-2.34582	2.34582
	LAMA5	0.155	0.00451	-2.34582	2.34582
	P2RY2	0.447	0.00451	-2.34582	2.34582
	HDC	0.094	0.00451	-2.34582	2.34582
	NEDD4	-0.277	0.00451	-2.34582	2.34582
	PRKAA	0.589	0.00458	-2.33913	2.33913
	EGR3	0.745	0.00458	-2.33913	2.33913
	Hbb-b2	1	0.00458	-2.33913	2.33913
	IL11	0.73	0.00458	-2.33913	2.33913
	PRKCB	2.764	0.00458	-2.33913	2.33913
	CAMP	1.466	0.0047	-2.3279	2.3279
	CDH11	1.238	0.00474	-2.32422	2.32422
	ADA	-1.379	0.00474	-2.32422	2.32422
	SFN	2	0.00474	-2.32422	2.32422
	Jnk	2.568	0.00475	-2.32331	2.32331
	Ngf	3.212	0.00478	-2.32057	2.32057
	RUVBL1	-0.632	0.0048	-2.31876	2.31876
	SOCS3	-2.309	0.00481	-2.31785	2.31785
	ATF2	1.26	0.00481	-2.31785	2.31785
	Calcineurin protein(s)	-0.259	0.00489	-2.31069	2.31069
	Rar	2.39	0.00489	-2.31069	2.31069
	CYBB	0.585	0.00489	-2.31069	2.31069
	PLAT	1.735	0.00489	-2.31069	2.31069
	ELF4	1.667	0.00489	-2.31069	2.31069
	L-type Calcium Channel	1.98	0.0049	-2.3098	2.3098
	PADI4		0.0049	-2.3098	2.3098
	ARID3B	0.954	0.0049	-2.3098	2.3098
	FANCA	1.067	0.0049	-2.3098	2.3098
	CD5L	0.228	0.0049	-2.3098	2.3098
	PLCD1	-1.067	0.0049	-2.3098	2.3098
	PKP2	-0.988	0.0049	-2.3098	2.3098
	FEM1A	0.392	0.0049	-2.3098	2.3098
	GIPR		0.0049	-2.3098	2.3098
	SERPINH1	1.974	0.0049	-2.3098	2.3098
	mir-17	-1.677	0.00492	-2.30803	2.30803
	TSC2	-1.689	0.00492	-2.30803	2.30803
	cytokine	3.433	0.00501	-2.30016	2.30016
	PTPN1	-1.201	0.00503	-2.29843	2.29843
	KMT2D	1.253	0.00508	-2.29414	2.29414
	TLR7	3.153	0.00511	-2.29158	2.29158
	CHD4	-2.111	0.00533	-2.27327	2.27327
	GH1	1.595	0.00541	-2.2668	2.2668
	MAPT	0.431	0.00545	-2.2636	2.2636
	Hsp27	-1.234	0.00545	-2.2636	2.2636
	LRP6	0.813	0.00545	-2.2636	2.2636
	TAC1	0.81	0.00551	-2.25885	2.25885
	TGFBR1	1.549	0.00551	-2.25885	2.25885
	JUN/JUNB/JUND	-0.927	0.00555	-2.25571	2.25571
	Pde4	0.994	0.00555	-2.25571	2.25571
	HSPA9	1.664	0.00555	-2.25571	2.25571
	PPP3CA	1.981	0.00558	-2.25337	2.25337
	GAST	1.101	0.00558	-2.25337	2.25337
	ERN1	-1.083	0.00563	-2.24949	2.24949
	TLR7/8	0.508	0.0058	-2.23657	2.23657
	TFAP2A	-0.126	0.00585	-2.23284	2.23284
	CASP8	-1.873	0.00589	-2.22988	2.22988
	IFNL3	2.249	0.00598	-2.2233	2.2233
	ROCK1	1.238	0.00598	-2.2233	2.2233
	PTCH1	-1.463	0.00598	-2.2233	2.2233
	NPC2	-1.414	0.00598	-2.2233	2.2233
	IRAK3	1.51	0.00598	-2.2233	2.2233
	SETD2	-1.667	0.00601	-2.22113	2.22113
	TERC	-0.218	0.00601	-2.22113	2.22113
	FBXW7	-0.518	0.00617	-2.20971	2.20971
	SMARCB1	2.379	0.00617	-2.20971	2.20971
	HCAR2	1.633	0.0062	-2.20761	2.20761
	LYL1	1.951	0.0062	-2.20761	2.20761
	DEF6	1.22	0.0062	-2.20761	2.20761
	ITGA6	0.926	0.0062	-2.20761	2.20761
	S1PR2	0.56	0.0062	-2.20761	2.20761
	EREG	0.054	0.0062	-2.20761	2.20761
	RUNX3	0.451	0.00627	-2.20273	2.20273
	Pdgfr	2.219	0.00627	-2.20273	2.20273
	CCL21	1.217	0.00627	-2.20273	2.20273
	BCAR1		0.00627	-2.20273	2.20273
	XRCC5		0.00627	-2.20273	2.20273
	UGCG	0.492	0.00627	-2.20273	2.20273
	CYP51A1	2.236	0.00627	-2.20273	2.20273
	CCL3L3		0.00627	-2.20273	2.20273
	MTPN	1.719	0.0063	-2.20066	2.20066
	CST5	1.96	0.00631	-2.19997	2.19997
	Igm	1.037	0.00631	-2.19997	2.19997
	miR-21-5p (and other miRNAs w/seed AGCUUAU)	-2.089	0.00631	-2.19997	2.19997
	TNFSF13B	0.779	0.00631	-2.19997	2.19997
	HNRNPK	0.647	0.00645	-2.19044	2.19044
	PRKD1	1.356	0.00645	-2.19044	2.19044
	ATF3	-1.046	0.00651	-2.18642	2.18642
	WWTR1	0.466	0.00687	-2.16304	2.16304
	CDK9	2.19	0.00687	-2.16304	2.16304
	PLAG1	2.729	0.00687	-2.16304	2.16304
	DLL4	2.042	0.00695	-2.15802	2.15802
	DMP1	0	0.00695	-2.15802	2.15802
	ASXL1	0.333	0.00695	-2.15802	2.15802
	CCR5	0.058	0.00695	-2.15802	2.15802
	FASLG	0.307	0.00695	-2.15802	2.15802
	RHOA	1.781	0.00695	-2.15802	2.15802
	TRAF2	1.764	0.00711	-2.14813	2.14813
	miR-17-5p (and other miRNAs w/seed AAAGUGC)	-2.469	0.00711	-2.14813	2.14813
	miR-204-5p (and other miRNAs w/seed UCCCUUU)	-2.514	0.00711	-2.14813	2.14813
	TYROBP	-0.404	0.00711	-2.14813	2.14813
	FOXA1	-0.676	0.00715	-2.14569	2.14569
	PDGF-AA	1.794	0.00718	-2.14388	2.14388
	GRHL2	2.553	0.00718	-2.14388	2.14388
	MAP3K3		0.00718	-2.14388	2.14388
	UBE3A	-0.577	0.00718	-2.14388	2.14388
	ETV1	1.276	0.00718	-2.14388	2.14388
	COL4A3		0.00718	-2.14388	2.14388
	TGFB1I1	-0.24	0.00718	-2.14388	2.14388
	ZEB1	0.742	0.0072	-2.14267	2.14267
	CTLA4	-0.847	0.00721	-2.14206	2.14206
	AMPK	-0.741	0.00726	-2.13906	2.13906
	PLP1	-0.294	0.00732	-2.13549	2.13549
	GAPDH	-2.066	0.00732	-2.13549	2.13549
	LLGL2	0.707	0.00746	-2.12726	2.12726
	PTX3	-0.411	0.00746	-2.12726	2.12726
	SCARB1	-0.213	0.00758	-2.12033	2.12033
	LTBR	2.377	0.00758	-2.12033	2.12033
	WBP2	0.137	0.00781	-2.10735	2.10735
	ARNT2	2.475	0.00786	-2.10458	2.10458
	EBI3	1.886	0.00797	-2.09854	2.09854
	FBXO32	-1.383	0.00799	-2.09745	2.09745
	TEAD		0.00813	-2.08991	2.08991
	ZFAS1	-0.975	0.00813	-2.08991	2.08991
	MEMO1	1.154	0.00813	-2.08991	2.08991
	tryptase	0	0.00813	-2.08991	2.08991
	PSMB9		0.00813	-2.08991	2.08991
	PTGDR		0.00813	-2.08991	2.08991
	WNT5B		0.00813	-2.08991	2.08991
	RPS6KB2	1	0.00813	-2.08991	2.08991
	NELFA		0.00813	-2.08991	2.08991
	UBA7	-1.977	0.00813	-2.08991	2.08991
	SRD5A1		0.00813	-2.08991	2.08991
	LONP1	1.554	0.00814	-2.08938	2.08938
	HOXD10	-1.437	0.00817	-2.08778	2.08778
	NRIP1	-0.921	0.00817	-2.08778	2.08778
	Laminin (complex)	-0.437	0.00826	-2.08302	2.08302
	KLF11	1.213	0.00828	-2.08197	2.08197
	TMSB4	2.415	0.00831	-2.0804	2.0804
	SULF2	-0.698	0.00831	-2.0804	2.0804
	ZBP1	1.633	0.00831	-2.0804	2.0804
	CXCL2	0.293	0.00831	-2.0804	2.0804
	NOX1	0.272	0.00831	-2.0804	2.0804
	DSP	0.808	0.00831	-2.0804	2.0804
	ACTN4	2.236	0.00831	-2.0804	2.0804
	POMC	1.181	0.00835	-2.07831	2.07831
	RPTOR	-2.305	0.00835	-2.07831	2.07831
	Erm		0.0084	-2.07572	2.07572
	CYP		0.0084	-2.07572	2.07572
	NLR		0.0084	-2.07572	2.07572
	CUZD1		0.0084	-2.07572	2.07572
	CRK		0.0084	-2.07572	2.07572
	mir-190		0.0084	-2.07572	2.07572
	miR-508-3p (miRNAs w/seed GAUUGUA)		0.0084	-2.07572	2.07572
	LGMN		0.0084	-2.07572	2.07572
	Orm1 (includes others)		0.0084	-2.07572	2.07572
	NME3		0.0084	-2.07572	2.07572
	ADAM8		0.0084	-2.07572	2.07572
	DNAJA1		0.0084	-2.07572	2.07572
	VCAM1		0.0084	-2.07572	2.07572
	RAB7A		0.0084	-2.07572	2.07572
	GCLM		0.0084	-2.07572	2.07572
	XDH	0	0.00884	-2.05355	2.05355
	MSX2		0.00884	-2.05355	2.05355
	CUL4B	0.342	0.00884	-2.05355	2.05355
	KLF3	-0.718	0.00886	-2.05257	2.05257
	TRPS1	1.554	0.00887	-2.05208	2.05208
	ITK	1.45	0.00896	-2.04769	2.04769
	DMD	-0.776	0.00896	-2.04769	2.04769
	Actin		0.00897	-2.04721	2.04721
	Collagen Alpha1	1.131	0.00897	-2.04721	2.04721
	IDH2		0.00897	-2.04721	2.04721
	COL9A1	-0.651	0.00897	-2.04721	2.04721
	miR-148a-3p (and other miRNAs w/seed CAGUGCA)	-0.776	0.00897	-2.04721	2.04721
	PIAS3	0.277	0.00897	-2.04721	2.04721
	CCL19	1.109	0.00897	-2.04721	2.04721
	VCP	1.342	0.00897	-2.04721	2.04721
	ADAM15	0.728	0.00897	-2.04721	2.04721
	TRPV4	0.57	0.00913	-2.03953	2.03953
	BTG2	-0.651	0.00913	-2.03953	2.03953
	IRAK4	-0.68	0.00918	-2.03716	2.03716
	FGFR4		0.0092	-2.03621	2.03621
	NGFR	0.365	0.0092	-2.03621	2.03621
	KNG1	0.706	0.0092	-2.03621	2.03621
	KRT17	1.414	0.0092	-2.03621	2.03621
	MAP2K3	2.569	0.00932	-2.03058	2.03058
	PLN		0.00934	-2.02965	2.02965
	BCL11B	0.571	0.00934	-2.02965	2.02965
	NAMPT	1.032	0.00976	-2.01055	2.01055
	TNC	0	0.00976	-2.01055	2.01055
	ILK	1.371	0.00976	-2.01055	2.01055
	CDK2	0.18	0.00976	-2.01055	2.01055
	RORA	-0.528	0.00978	-2.00966	2.00966
	MSK1/2		0.00987	-2.00568	2.00568
	PLA2		0.00987	-2.00568	2.00568
	COLEC12		0.00987	-2.00568	2.00568
	IL17RC		0.00987	-2.00568	2.00568
	FBXO25		0.00987	-2.00568	2.00568
	SCARA5		0.00987	-2.00568	2.00568
	SMYD5		0.00987	-2.00568	2.00568
	MLXIP		0.00987	-2.00568	2.00568
	STAT3/5		0.00987	-2.00568	2.00568
	MAP3K21		0.00987	-2.00568	2.00568
	ACER3		0.00987	-2.00568	2.00568
	INTERLEUKIN		0.00987	-2.00568	2.00568
	SCARA3		0.00987	-2.00568	2.00568
	mir-652		0.00987	-2.00568	2.00568
	MARK4		0.00987	-2.00568	2.00568
	EIF4E2		0.00987	-2.00568	2.00568
	POLDIP3		0.00987	-2.00568	2.00568
	DCTN4		0.00987	-2.00568	2.00568
	Dst		0.00987	-2.00568	2.00568
	HES7		0.00987	-2.00568	2.00568
	ING2		0.00987	-2.00568	2.00568
	RAMP3		0.00987	-2.00568	2.00568
	COL11A1		0.00987	-2.00568	2.00568
	CRTAP		0.00987	-2.00568	2.00568
	RNF11		0.00987	-2.00568	2.00568
	ZFYVE16		0.00987	-2.00568	2.00568
	IL12 (family)	1.142	0.00989	-2.0048	2.0048
	BMP7	1.381	0.00989	-2.0048	2.0048
	ROCK2	1.154	0.0103	-1.98716	1.98716
	PITX2	-0.856	0.0105	-1.97881	1.97881
	PELP1	-0.333	0.0105	-1.97881	1.97881
	LCK	1.505	0.0105	-1.97881	1.97881
	ADAM17	-0.174	0.0105	-1.97881	1.97881
	THPO	3.239	0.0106	-1.97469	1.97469
	APOA1	-0.363	0.0106	-1.97469	1.97469
	Gcg	1.155	0.0106	-1.97469	1.97469
	NSD2	2.236	0.0106	-1.97469	1.97469
	mir-19	-0.44	0.0106	-1.97469	1.97469
	KRT14		0.0106	-1.97469	1.97469
	MERTK	0.781	0.0106	-1.97469	1.97469
	SAA1	1.609	0.0106	-1.97469	1.97469
	IL9	0.399	0.0106	-1.97469	1.97469
	NEUROG1	-1.941	0.0106	-1.97469	1.97469
	FOLR1		0.0107	-1.97062	1.97062
	CALCA	2.065	0.0107	-1.97062	1.97062
	ZNF202		0.0109	-1.96257	1.96257
	PPP1R13L	0.785	0.0109	-1.96257	1.96257
	TLR1	1.303	0.0109	-1.96257	1.96257
	RND3	-0.404	0.0109	-1.96257	1.96257
	NFYA	1.718	0.0112	-1.95078	1.95078
	MAPK3	1.529	0.0112	-1.95078	1.95078
	ICMT		0.0112	-1.95078	1.95078
	CORT	-0.659	0.0112	-1.95078	1.95078
	EIF4E	1.515	0.0113	-1.94692	1.94692
	SHH	0.639	0.0113	-1.94692	1.94692
	LHX2	-1	0.0114	-1.9431	1.9431
	mir-148	-2.073	0.0114	-1.9431	1.9431
	MTA3	-1	0.0114	-1.9431	1.9431
	PLK2	2.646	0.0114	-1.9431	1.9431
	BAG1	1.755	0.0114	-1.9431	1.9431
	Collagen(s)	-0.655	0.0115	-1.9393	1.9393
	IFNGR1	2.138	0.0115	-1.9393	1.9393
	HDAC6	2.376	0.0115	-1.9393	1.9393
	GPX1	-0.873	0.0115	-1.9393	1.9393
	PCGF2	-1.967	0.0115	-1.9393	1.9393
	C5	1.949	0.0115	-1.9393	1.9393
	RETNLB	1.01	0.0116	-1.93554	1.93554
	RRP1B		0.0118	-1.92812	1.92812
	SP110	-2.132	0.0119	-1.92445	1.92445
	GFI1	-2.326	0.0121	-1.91721	1.91721
	IL12B	1.975	0.0121	-1.91721	1.91721
	FNDC5	1.446	0.0124	-1.90658	1.90658
	TAP1	0.269	0.0124	-1.90658	1.90658
	RXFP2	2.219	0.0124	-1.90658	1.90658
	ZBTB33		0.0124	-1.90658	1.90658
	mir-140		0.0124	-1.90658	1.90658
	BDKRB2	0.176	0.0124	-1.90658	1.90658
	SP2		0.0124	-1.90658	1.90658
	EDNRA	1	0.0124	-1.90658	1.90658
	ACE2	0.692	0.0124	-1.90658	1.90658
	RGS1	1.342	0.0124	-1.90658	1.90658
	ECM1	0.251	0.0124	-1.90658	1.90658
	F2R	1.72	0.0125	-1.90309	1.90309
	B4GALT6	1.165	0.0125	-1.90309	1.90309
	BCO2		0.0125	-1.90309	1.90309
	LY6K	1	0.0125	-1.90309	1.90309
	TSHR		0.0125	-1.90309	1.90309
	ITGA4		0.0125	-1.90309	1.90309
	SELE	-0.831	0.0125	-1.90309	1.90309
	PDE4B	-1.368	0.0125	-1.90309	1.90309
	RANBP9	-1.131	0.0125	-1.90309	1.90309
	IGBP1	-0.849	0.0125	-1.90309	1.90309
	ARF6		0.0125	-1.90309	1.90309
	TRAF1		0.0125	-1.90309	1.90309
	FUS		0.0125	-1.90309	1.90309
	CYBA	1.414	0.0125	-1.90309	1.90309
	miR-182-5p (and other miRNAs w/seed UUGGCAA)	-0.426	0.0126	-1.89963	1.89963
	CARM1	1.575	0.0126	-1.89963	1.89963
	ANGPT2	1.997	0.0126	-1.89963	1.89963
	let-7	-1.321	0.0132	-1.87943	1.87943
	HLX	-2.178	0.0135	-1.86967	1.86967
	NPPB	0.456	0.0135	-1.86967	1.86967
	GJA1	-1.268	0.0135	-1.86967	1.86967
	CIP2A	-0.927	0.0137	-1.86328	1.86328
	PKM	-0.579	0.0137	-1.86328	1.86328
	TNFRSF1B	3.334	0.0137	-1.86328	1.86328
	MSTN	2.463	0.0137	-1.86328	1.86328
	COL18A1	-1.996	0.0138	-1.86012	1.86012
	NOTCH3	0.537	0.0138	-1.86012	1.86012
	BNIP3L	1.732	0.0138	-1.86012	1.86012
	Lymphotoxin	1.698	0.014	-1.85387	1.85387
	miR-293-5p (and other miRNAs w/seed CUCAAAC)	-1.698	0.014	-1.85387	1.85387
	miR-23a-3p (and other miRNAs w/seed UCACAUU)	-2.404	0.014	-1.85387	1.85387
	FBN1	-0.063	0.014	-1.85387	1.85387
	ITGA9	1.732	0.014	-1.85387	1.85387
	TNFRSF11A	2.219	0.014	-1.85387	1.85387
	KISS1R	1.437	0.014	-1.85387	1.85387
	EIF4EBP2	-0.703	0.014	-1.85387	1.85387
	ESRRA	0.781	0.014	-1.85387	1.85387
	p70 S6k	-0.447	0.0141	-1.85078	1.85078
	LATS1	-1.89	0.0141	-1.85078	1.85078
	BGN	-1.746	0.0141	-1.85078	1.85078
	NPR1	-1.98	0.0141	-1.85078	1.85078
	LTF	1.317	0.0141	-1.85078	1.85078
	RORC	0.849	0.0142	-1.84771	1.84771
	FFAR3	0.246	0.0144	-1.84164	1.84164
	MBD3		0.0144	-1.84164	1.84164
	PPARD	2.106	0.0147	-1.83268	1.83268
	ABL1	1.444	0.0148	-1.82974	1.82974
	histone deacetylase	-1.89	0.0148	-1.82974	1.82974
	KDM5B	0.351	0.015	-1.82391	1.82391
	FOXP3	0.056	0.0151	-1.82102	1.82102
	MYOCD	0.398	0.0153	-1.81531	1.81531
	RARG	1.273	0.0153	-1.81531	1.81531
	SATB2	1.289	0.0155	-1.80967	1.80967
	MTA1	-1.758	0.0155	-1.80967	1.80967
	CLOCK	-0.243	0.0155	-1.80967	1.80967
	BICC1		0.0156	-1.80688	1.80688
	ZMIZ1		0.0156	-1.80688	1.80688
	MN1		0.0156	-1.80688	1.80688
	KLF17		0.0156	-1.80688	1.80688
	ZNF395		0.0156	-1.80688	1.80688
	SPTAN1		0.0156	-1.80688	1.80688
	CSRP3		0.0156	-1.80688	1.80688
	HSPB2		0.0156	-1.80688	1.80688
	OPRK1		0.0156	-1.80688	1.80688
	DNMT3L		0.0156	-1.80688	1.80688
	EIF5A		0.0156	-1.80688	1.80688
	BDKRB1		0.0156	-1.80688	1.80688
	SLIT2		0.0156	-1.80688	1.80688
	SRPK1		0.0156	-1.80688	1.80688
	DYNLL1		0.0156	-1.80688	1.80688
	F2RL3		0.0156	-1.80688	1.80688
	PPID		0.0156	-1.80688	1.80688
	CBLC		0.0156	-1.80688	1.80688
	XPA		0.0156	-1.80688	1.80688
	SF1		0.0156	-1.80688	1.80688
	SRGN		0.0156	-1.80688	1.80688
	CXCL12	3.004	0.0157	-1.8041	1.8041
	HIC1	-1.212	0.0157	-1.8041	1.8041
	NFKBIB	-1.029	0.0158	-1.80134	1.80134
	MMP1	0.944	0.0158	-1.80134	1.80134
	HNF1B	0.432	0.0159	-1.7986	1.7986
	GAB2	1.416	0.0162	-1.79048	1.79048
	CDC42	1	0.0162	-1.79048	1.79048
	DIO2	1.601	0.0164	-1.78516	1.78516
	SHARPIN		0.0165	-1.78252	1.78252
	E2F7		0.0165	-1.78252	1.78252
	MESP1	1.4	0.0165	-1.78252	1.78252
	PRF1		0.0165	-1.78252	1.78252
	MAFG	0.832	0.0165	-1.78252	1.78252
	IGFBP1	0.391	0.0165	-1.78252	1.78252
	STIM1	-1.067	0.0165	-1.78252	1.78252
	FCER1A	0.312	0.0165	-1.78252	1.78252
	VIPR1	1.264	0.0165	-1.78252	1.78252
	BCL10		0.0165	-1.78252	1.78252
	S1PR3	1.969	0.0165	-1.78252	1.78252
	CLEC4E	0.128	0.0165	-1.78252	1.78252
	TRAF3	-0.382	0.0169	-1.77211	1.77211
	PLA2R1	0.956	0.0173	-1.76195	1.76195
	TRADD	1.673	0.0173	-1.76195	1.76195
	MYRF	-1.481	0.0173	-1.76195	1.76195
	ANXA7	-0.277	0.0173	-1.76195	1.76195
	ATP7B	-2.333	0.0174	-1.75945	1.75945
	EPO	0.707	0.0175	-1.75696	1.75696
	CaMKII	2	0.0177	-1.75203	1.75203
	miR-7a-5p (and other miRNAs w/seed GGAAGAC)	-0.44	0.0177	-1.75203	1.75203
	MAPK12	-0.022	0.0177	-1.75203	1.75203
	RPS6KA5	1.661	0.0177	-1.75203	1.75203
	TERF2IP	-0.186	0.0177	-1.75203	1.75203
	SIN3A	-1.89	0.0177	-1.75203	1.75203
	PKD1	0.744	0.0178	-1.74958	1.74958
	ADRA1B		0.0179	-1.74715	1.74715
	ADRA1D		0.0179	-1.74715	1.74715
	ISGF3		0.0181	-1.74232	1.74232
	MSI2	-0.864	0.0181	-1.74232	1.74232
	Adaptor protein 1	1.964	0.0181	-1.74232	1.74232
	Atrial Natriuretic Peptide	-1	0.0181	-1.74232	1.74232
	PPP1R15B	1.964	0.0181	-1.74232	1.74232
	PBRM1		0.0181	-1.74232	1.74232
	Kallikrein	0.469	0.0181	-1.74232	1.74232
	GPR132	0.849	0.0181	-1.74232	1.74232
	HIPK1	-1.067	0.0181	-1.74232	1.74232
	LGALS3BP	-0.905	0.0181	-1.74232	1.74232
	MAFF	0	0.0181	-1.74232	1.74232
	HOXA-AS2	-1.97	0.0181	-1.74232	1.74232
	LNX2	0.849	0.0181	-1.74232	1.74232
	DDR2	1.131	0.0181	-1.74232	1.74232
	VLDLR	-0.371	0.0181	-1.74232	1.74232
	ACE	1	0.0181	-1.74232	1.74232
	CELF1		0.0181	-1.74232	1.74232
	PLG	0.242	0.0186	-1.73049	1.73049
	BMP4	3.544	0.0186	-1.73049	1.73049
	PRKCQ	-0.978	0.0192	-1.7167	1.7167
	IL17F	2.611	0.0192	-1.7167	1.7167
	SIM1	2.694	0.0198	-1.70333	1.70333
	ATF1		0.0202	-1.69465	1.69465
	PTGS1	-0.721	0.0202	-1.69465	1.69465
	FLT3		0.0202	-1.69465	1.69465
	CBL	-0.782	0.0204	-1.69037	1.69037
	Hsp70	0.811	0.0206	-1.68613	1.68613
	HOXA3	-0.632	0.0206	-1.68613	1.68613
	GNA12	0.645	0.0207	-1.68403	1.68403
	ASXL2	0.378	0.0209	-1.67985	1.67985
	S100A6	-2.646	0.0209	-1.67985	1.67985
	SND1		0.0209	-1.67985	1.67985
	NFIL3	1.664	0.0209	-1.67985	1.67985
	Foxo	1.264	0.0216	-1.66555	1.66555
	MESP2	1	0.0216	-1.66555	1.66555
	FKBP4	-0.217	0.0216	-1.66555	1.66555
	MYT1	0.447	0.0216	-1.66555	1.66555
	DDR1	0.179	0.0216	-1.66555	1.66555
	ITGB6	2.2	0.0216	-1.66555	1.66555
	Tnfsf9	-0.784	0.0216	-1.66555	1.66555
	SDCBP	0.262	0.0216	-1.66555	1.66555
	TARBP2	0	0.0216	-1.66555	1.66555
	ATM	1.634	0.0216	-1.66555	1.66555
	LYN	-0.784	0.0217	-1.66354	1.66354
	NfkB-RelA	1.505	0.0219	-1.65956	1.65956
	KIF3A	1.969	0.0219	-1.65956	1.65956
	FSHB	0.662	0.0219	-1.65956	1.65956
	DYRK1A	0.842	0.0219	-1.65956	1.65956
	SULT1E1	0.128	0.0219	-1.65956	1.65956
	CYP7A1	-0.663	0.0219	-1.65956	1.65956
	RUNX2	1.393	0.022	-1.65758	1.65758
	GPD1		0.0225	-1.64782	1.64782
	ETV4	1.975	0.0226	-1.64589	1.64589
	LATS2	-1.414	0.0226	-1.64589	1.64589
	NLRP12	-0.311	0.0226	-1.64589	1.64589
	TBX5	0.404	0.0229	-1.64016	1.64016
	PTPN11	0.37	0.0229	-1.64016	1.64016
	PTGER2	-0.167	0.023	-1.63827	1.63827
	SERPINF1	1.604	0.0231	-1.63639	1.63639
	RPS6KB1	0.333	0.0234	-1.63078	1.63078
	IFNE	2.813	0.0234	-1.63078	1.63078
	NR5A2	0.41	0.0234	-1.63078	1.63078
	CDKN1B	-0.186	0.0237	-1.62525	1.62525
	RARB	1.692	0.0239	-1.6216	1.6216
	PRDM5		0.0239	-1.6216	1.6216
	PPARGC1B	-0.649	0.0241	-1.61798	1.61798
	CASP3	-0.128	0.025	-1.60206	1.60206
	CLEC1B	1	0.0251	-1.60033	1.60033
	STAT1/3/5 dimer	2	0.0251	-1.60033	1.60033
	LECT2	0.958	0.0251	-1.60033	1.60033
	NELFB	1	0.0251	-1.60033	1.60033
	STAR	-0.577	0.0251	-1.60033	1.60033
	L1CAM	0	0.0251	-1.60033	1.60033
	CTNNBIP1	1.981	0.0251	-1.60033	1.60033
	SH3KBP1	1.067	0.0251	-1.60033	1.60033
	CLCA2	-1.154	0.0251	-1.60033	1.60033
	NUMBL	-1.091	0.0251	-1.60033	1.60033
	DBI	-0.655	0.0251	-1.60033	1.60033
	C9	0.343	0.0251	-1.60033	1.60033
	HPSE		0.0251	-1.60033	1.60033
	HNRNPAB		0.0251	-1.60033	1.60033
	BMI1	-0.445	0.0251	-1.60033	1.60033
	EIF2A		0.0252	-1.5986	1.5986
	ST6GALNAC1		0.0252	-1.5986	1.5986
	ZNF652		0.0252	-1.5986	1.5986
	HLA-DQ		0.0252	-1.5986	1.5986
	SERPINC1		0.0252	-1.5986	1.5986
	ACIN1		0.0252	-1.5986	1.5986
	BAG6		0.0252	-1.5986	1.5986
	HTR2A		0.0252	-1.5986	1.5986
	SERPINA3		0.0252	-1.5986	1.5986
	STRA6		0.0252	-1.5986	1.5986
	miR-491-5p (and other miRNAs w/seed GUGGGGA)		0.0252	-1.5986	1.5986
	TDO2		0.0252	-1.5986	1.5986
	LGALS7/LGALS7B		0.0252	-1.5986	1.5986
	TMPO		0.0252	-1.5986	1.5986
	PROK1		0.0252	-1.5986	1.5986
	SH3RF1		0.0252	-1.5986	1.5986
	MIB1		0.0252	-1.5986	1.5986
	FKBP1A		0.0252	-1.5986	1.5986
	RAD9A		0.0252	-1.5986	1.5986
	ERBIN		0.0252	-1.5986	1.5986
	SNW1		0.0252	-1.5986	1.5986
	LMO1		0.0252	-1.5986	1.5986
	KLRB1		0.0252	-1.5986	1.5986
	Klrk1		0.0252	-1.5986	1.5986
	Eda		0.0252	-1.5986	1.5986
	Muscarinic cholinergic receptor		0.0252	-1.5986	1.5986
	GATA2	1.411	0.0253	-1.59688	1.59688
	PIN1	1.49	0.0253	-1.59688	1.59688
	NR4A1	-0.694	0.0258	-1.58838	1.58838
	CD14	0.79	0.026	-1.58503	1.58503
	IFNA1/IFNA13	3.23	0.026	-1.58503	1.58503
	miR-29b-3p (and other miRNAs w/seed AGCACCA)	-1.85	0.0262	-1.5817	1.5817
	STAT5B	0.044	0.0263	-1.58004	1.58004
	STAT	2.392	0.0264	-1.5784	1.5784
	SAA	0.935	0.0264	-1.5784	1.5784
	GNRH	1.994	0.0264	-1.5784	1.5784
	ELANE	0.672	0.0264	-1.5784	1.5784
	FOSB	0.576	0.0264	-1.5784	1.5784
	BSG	1.9	0.0267	-1.57349	1.57349
	ADRA1A		0.0267	-1.57349	1.57349
	PRMT1	1.197	0.0267	-1.57349	1.57349
	KDM8	-1.437	0.0267	-1.57349	1.57349
	AGER	1.067	0.0267	-1.57349	1.57349
	FOXC1	0.447	0.0268	-1.57187	1.57187
	Cdkn1c		0.0268	-1.57187	1.57187
	Mt2		0.0268	-1.57187	1.57187
	IL37	0.036	0.0268	-1.57187	1.57187
	Wnt	1.756	0.0269	-1.57025	1.57025
	ALB	0.895	0.0269	-1.57025	1.57025
	CRP	1.423	0.0269	-1.57025	1.57025
	CITED2	0.127	0.0269	-1.57025	1.57025
	TXN	2.039	0.0269	-1.57025	1.57025
	NME1	-0.208	0.0269	-1.57025	1.57025
	SLC25A13		0.0269	-1.57025	1.57025
	CD36	1.894	0.0269	-1.57025	1.57025
	Fgfr	1.432	0.0275	-1.56067	1.56067
	Gli		0.0275	-1.56067	1.56067
	Endothelin	0.625	0.0275	-1.56067	1.56067
	PARG	0.728	0.0275	-1.56067	1.56067
	mir-203	-1.009	0.0275	-1.56067	1.56067
	PLA2G4A	0.555	0.0275	-1.56067	1.56067
	SUZ12		0.0276	-1.55909	1.55909
	C1QTNF12		0.0277	-1.55752	1.55752
	TFIIH		0.0277	-1.55752	1.55752
	ZNF219		0.0277	-1.55752	1.55752
	APBB2		0.0277	-1.55752	1.55752
	PRAG1		0.0277	-1.55752	1.55752
	USP6		0.0277	-1.55752	1.55752
	SOCS2-AS1		0.0277	-1.55752	1.55752
	TRAF		0.0277	-1.55752	1.55752
	CHD5		0.0277	-1.55752	1.55752
	SPON2		0.0277	-1.55752	1.55752
	ZNF451		0.0277	-1.55752	1.55752
	Fascin		0.0277	-1.55752	1.55752
	CTBP1-DT		0.0277	-1.55752	1.55752
	PTPN23		0.0277	-1.55752	1.55752
	SCARB2		0.0277	-1.55752	1.55752
	CNDP2		0.0277	-1.55752	1.55752
	Raet1b		0.0277	-1.55752	1.55752
	ELL		0.0277	-1.55752	1.55752
	COL3A1		0.0277	-1.55752	1.55752
	GNLY		0.0277	-1.55752	1.55752
	SPTBN1		0.0277	-1.55752	1.55752
	ARID1B		0.0277	-1.55752	1.55752
	CLCN3		0.0277	-1.55752	1.55752
	CASP7		0.0277	-1.55752	1.55752
	CUL4A		0.0277	-1.55752	1.55752
	MADD		0.0277	-1.55752	1.55752
	mir-361		0.0277	-1.55752	1.55752
	H60a		0.0277	-1.55752	1.55752
	PRDX4		0.0277	-1.55752	1.55752
	CCL20		0.0277	-1.55752	1.55752
	REG3G		0.0277	-1.55752	1.55752
	MKNK2		0.0277	-1.55752	1.55752
	SOD3		0.0277	-1.55752	1.55752
	DSG1		0.0277	-1.55752	1.55752
	GCNT1		0.0277	-1.55752	1.55752
	CACNA2D1		0.0277	-1.55752	1.55752
	GC		0.0277	-1.55752	1.55752
	GJC1		0.0277	-1.55752	1.55752
	IGF2BP3		0.0277	-1.55752	1.55752
	Trim30a/Trim30d		0.0277	-1.55752	1.55752
	CXCL11		0.0277	-1.55752	1.55752
	RNF8		0.0277	-1.55752	1.55752
	ALPL		0.0277	-1.55752	1.55752
	RPS7		0.0277	-1.55752	1.55752
	PARD6A		0.0277	-1.55752	1.55752
	MAPK6		0.0277	-1.55752	1.55752
	Miat		0.0277	-1.55752	1.55752
	EEF1A1		0.0277	-1.55752	1.55752
	Cacnb1		0.0277	-1.55752	1.55752
	TIGAR		0.0277	-1.55752	1.55752
	NLRP3	2.168	0.0287	-1.54212	1.54212
	Calmodulin	1	0.0292	-1.53462	1.53462
	HDAC3	-0.892	0.0293	-1.53313	1.53313
	LEPR	-0.389	0.0296	-1.52871	1.52871
	Nuclear factor 1	-0.796	0.0296	-1.52871	1.52871
	UPF2	0.378	0.0296	-1.52871	1.52871
	SMAD5	0.6	0.0296	-1.52871	1.52871
	NR1H4	0.063	0.0301	-1.52143	1.52143
	IGFBP2	-0.447	0.0302	-1.51999	1.51999
	GDF9	0.366	0.0307	-1.51286	1.51286
	TLR5	1.154	0.0307	-1.51286	1.51286
	ADORA2B	0.478	0.0307	-1.51286	1.51286
	CIDEC	-0.233	0.0307	-1.51286	1.51286
	HR	-1.149	0.0307	-1.51286	1.51286
	CALR	0.807	0.0307	-1.51286	1.51286
	LGALS3	-0.011	0.0319	-1.49621	1.49621
	BCL2L11	1.709	0.0324	-1.48945	1.48945
	XIAP	0.728	0.0324	-1.48945	1.48945
	COMMD1	1.408	0.0324	-1.48945	1.48945
	mir-181	-1.941	0.0327	-1.48545	1.48545
	IGF1R	2.347	0.0329	-1.4828	1.4828
	BCO1		0.0334	-1.47625	1.47625
	mir-127	-1.32	0.0334	-1.47625	1.47625
	FSTL1	-0.456	0.0334	-1.47625	1.47625
	ELK4		0.0334	-1.47625	1.47625
	GNB3	1.109	0.0334	-1.47625	1.47625
	RPS6KA4	1.999	0.0334	-1.47625	1.47625
	MMP8	0	0.0334	-1.47625	1.47625
	PEMT	-1.029	0.0334	-1.47625	1.47625
	CXCL3	0.085	0.0334	-1.47625	1.47625
	PEX5L	1.98	0.0334	-1.47625	1.47625
	CDK7		0.0334	-1.47625	1.47625
	OPRM1	1.067	0.0334	-1.47625	1.47625
	HSPA1A/HSPA1B	0.357	0.0334	-1.47625	1.47625
	SIRPA	0.159	0.0334	-1.47625	1.47625
	CUL3	0.152	0.034	-1.46852	1.46852
	FOXM1	-0.453	0.0341	-1.46725	1.46725
	miR-291a-3p (and other miRNAs w/seed AAGUGCU)	-2.33	0.0343	-1.46471	1.46471
	NOD1	0.271	0.0343	-1.46471	1.46471
	mir-130	-0.555	0.0343	-1.46471	1.46471
	ADRB3	0.232	0.0343	-1.46471	1.46471
	EGLN3	1	0.0343	-1.46471	1.46471
	SUV39H1	-1.131	0.0343	-1.46471	1.46471
	MUC4	1.4	0.0343	-1.46471	1.46471
	TREM2	-1.469	0.0343	-1.46471	1.46471
	mir-15	1.089	0.0345	-1.46218	1.46218
	VitaminD3-VDR-RXR	0.594	0.035	-1.45593	1.45593
	MEF2A	0.049	0.035	-1.45593	1.45593
	TNFSF13	1.133	0.0353	-1.45223	1.45223
	SERPINE2	-0.87	0.0353	-1.45223	1.45223
	CX3CR1	2.165	0.0362	-1.44129	1.44129
	TNFRSF8	1.528	0.0364	-1.4389	1.4389
	SCD	-1.09	0.0364	-1.4389	1.4389
	CUX1	-1.97	0.0364	-1.4389	1.4389
	CNTF	1.165	0.0368	-1.43415	1.43415
	Cyp4a14		0.0374	-1.42713	1.42713
	Retinoic acid-RAR-RXR		0.0374	-1.42713	1.42713
	FOXD2-AS1		0.0374	-1.42713	1.42713
	GPR84		0.0374	-1.42713	1.42713
	PPT1		0.0374	-1.42713	1.42713
	GSTK1		0.0374	-1.42713	1.42713
	DEPTOR		0.0374	-1.42713	1.42713
	STAG1		0.0374	-1.42713	1.42713
	U1 snRNP		0.0374	-1.42713	1.42713
	CBX1		0.0374	-1.42713	1.42713
	PRTN3		0.0374	-1.42713	1.42713
	CYP4A11		0.0374	-1.42713	1.42713
	FALEC		0.0374	-1.42713	1.42713
	SMN1/SMN2		0.0374	-1.42713	1.42713
	GSC		0.0374	-1.42713	1.42713
	DES		0.0374	-1.42713	1.42713
	LAMA4		0.0374	-1.42713	1.42713
	LPA		0.0374	-1.42713	1.42713
	OCLN		0.0374	-1.42713	1.42713
	CLTC		0.0374	-1.42713	1.42713
	LASP1		0.0374	-1.42713	1.42713
	FBXO2		0.0374	-1.42713	1.42713
	C4A/C4B		0.0374	-1.42713	1.42713
	GRB10		0.0374	-1.42713	1.42713
	PPP1CA		0.0374	-1.42713	1.42713
	CXCL16		0.0374	-1.42713	1.42713
	PROKR1		0.0374	-1.42713	1.42713
	SULF1		0.0374	-1.42713	1.42713
	ONECUT2		0.0374	-1.42713	1.42713
	EDA		0.0374	-1.42713	1.42713
	NCR3		0.0374	-1.42713	1.42713
	TNFSF10	1.256	0.0377	-1.42366	1.42366
	CEBPE	1.476	0.0382	-1.41794	1.41794
	ZEB2	-0.437	0.0382	-1.41794	1.41794
	NKX3-1		0.0382	-1.41794	1.41794
	NRF1	-0.182	0.0382	-1.41794	1.41794
	TRAF6	0.808	0.0382	-1.41794	1.41794
	SOX9	2.376	0.0382	-1.41794	1.41794
	CHI3L1		0.0387	-1.41229	1.41229
	DCAF1	-2.425	0.0387	-1.41229	1.41229
	INHBB	1.501	0.0387	-1.41229	1.41229
	miR-24-3p (and other miRNAs w/seed GGCUCAG)	-0.186	0.0387	-1.41229	1.41229
	AKT3	-0.152	0.0387	-1.41229	1.41229
	NOS1	0.785	0.0387	-1.41229	1.41229
	STS	0.577	0.0387	-1.41229	1.41229
	Lh	0.447	0.0391	-1.40782	1.40782
	C3AR1	1.109	0.0396	-1.4023	1.4023
	FYN	0	0.0396	-1.4023	1.4023
	MEF2C	1.586	0.0396	-1.4023	1.4023
	Cdk	0.742	0.0404	-1.39362	1.39362
	PHF12	2.646	0.0404	-1.39362	1.39362
	IGF2BP1	0.816	0.0404	-1.39362	1.39362
	miR-27a-3p (and other miRNAs w/seed UCACAGU)	-2.158	0.0405	-1.39254	1.39254
	ENG	-1.032	0.0405	-1.39254	1.39254
	ERVW-1	2.219	0.0421	-1.37572	1.37572
	PTP4A3	-0.351	0.0421	-1.37572	1.37572
	KLF10	1.406	0.0421	-1.37572	1.37572
	AURKB	-1.408	0.0421	-1.37572	1.37572
	LY6E	1.387	0.0421	-1.37572	1.37572
	WWOX	-1.4	0.0421	-1.37572	1.37572
	S1PR1	2.18	0.0421	-1.37572	1.37572
	IL11RA	-0.537	0.0421	-1.37572	1.37572
	Klra7 (includes others)	1.982	0.0421	-1.37572	1.37572
	PPP1R15A		0.0421	-1.37572	1.37572
	let-7a-5p (and other miRNAs w/seed GAGGUAG)	-1.759	0.0421	-1.37572	1.37572
	HDL	-0.599	0.0426	-1.37059	1.37059
	FOSL2	0.273	0.0426	-1.37059	1.37059
	STUB1	-1.555	0.0426	-1.37059	1.37059
	GCG	2.228	0.0431	-1.36552	1.36552
	MEG3	0.003	0.0432	-1.36452	1.36452
	CDKN2B-AS1	0	0.0432	-1.36452	1.36452
	Ptprd	0	0.0432	-1.36452	1.36452
	STOX1		0.0432	-1.36452	1.36452
	elastase	1.974	0.0432	-1.36452	1.36452
	HIRA	0	0.0432	-1.36452	1.36452
	LOXL2	1.091	0.0432	-1.36452	1.36452
	PTBP1		0.0432	-1.36452	1.36452
	SPHK2	0.192	0.0432	-1.36452	1.36452
	LPAR1	0.831	0.0432	-1.36452	1.36452
	PIAS4	-1	0.0432	-1.36452	1.36452
	IQGAP2	0	0.0432	-1.36452	1.36452
	GADD45B	0.934	0.0432	-1.36452	1.36452
	GABBR1	-0.152	0.0432	-1.36452	1.36452
	growth factor	1	0.0432	-1.36452	1.36452
	CALC	1.204	0.0432	-1.36452	1.36452
	DNMT3B	-1.571	0.0432	-1.36452	1.36452
	ICAM1	1.911	0.0446	-1.35067	1.35067
	PROC	-1.606	0.0446	-1.35067	1.35067
	KAT2B	1.474	0.0446	-1.35067	1.35067
	BCR (complex)	2.148	0.0453	-1.3439	1.3439
	IL-1R	1.556	0.0458	-1.33913	1.33913
	GAS6	1.72	0.0458	-1.33913	1.33913
	NOTCH4	0.928	0.0458	-1.33913	1.33913
	NKX2-2-AS1	0.816	0.0458	-1.33913	1.33913
	CX3CL1	1.457	0.0458	-1.33913	1.33913
	CTSB	0.199	0.0458	-1.33913	1.33913
	Mt1		0.0458	-1.33913	1.33913
	AZGP1	-1.067	0.0458	-1.33913	1.33913
	EIF4EBP1	-0.968	0.0467	-1.33068	1.33068
	CHRNA7	-0.252	0.0467	-1.33068	1.33068
	PTP4A1	-1.848	0.0467	-1.33068	1.33068
	CBFB	-0.73	0.0471	-1.32698	1.32698
	ACSL4	0.588	0.0475	-1.32331	1.32331
	BIRC5		0.0475	-1.32331	1.32331
	NR0B2	-0.379	0.0476	-1.32239	1.32239
	IL22	0.845	0.0493	-1.30715	1.30715
	NR4A3	-0.493	0.0494	-1.30627	1.30627
	IDH1		0.05	-1.30103	1.30103
	CD86	0.97	0.05	-1.30103	1.30103
	EDN3	2.236	0.0509	-1.29328	1.29328
	NLRC5	2.194	0.0509	-1.29328	1.29328
	RABL6	-2.714	0.0544	-1.2644	1.2644
	TGFBR3	-1.901	0.0544	-1.2644	1.2644
	MAX	-2.157	0.0559	-1.25259	1.25259
	TSH	1.976	0.0597	-1.22403	1.22403
	ZBTB17	2	0.0606	-1.21753	1.21753
	ZNF148	-1.956	0.0671	-1.17328	1.17328
	SERPINE1	-2.216	0.069	-1.16115	1.16115
	MAP2K6	2.057	0.0713	-1.14691	1.14691
	MAP2K5	2.219	0.0715	-1.14569	1.14569
	APC	-1.857	0.0718	-1.14388	1.14388
	CASZ1	-1.89	0.0777	-1.10958	1.10958
	PHLPP1	1.951	0.0811	-1.09098	1.09098
	PRKACA	2.433	0.0814	-1.08938	1.08938
	SOX6	2.205	0.0959	-1.01818	1.01818
	PADI2	1.98	0.0964	-1.01592	1.01592
	SEL1L	1.982	0.0964	-1.01592	1.01592
	ITGAL	1.964	0.0964	-1.01592	1.01592
	ZBTB7A	-1.964	0.104	-0.982967	0.982967
	PTK2B	1.96	0.113	-0.946922	0.946922
	HOXA9	2.894	0.115	-0.939302	0.939302
	S100A4	2.204	0.118	-0.928118	0.928118
	FOXC2	2.396	0.127	-0.896196	0.896196
	STAU1	-1.982	0.131	-0.882729	0.882729
	PSEN2	2.322	0.134	-0.872895	0.872895
	XBP1	-2.685	0.157	-0.8041	0.8041
	NFKB2	2.615	0.158	-0.801343	0.801343
	LGR5	2	0.169	-0.772113	0.772113
	MBTD1	2.449	0.171	-0.767004	0.767004
	FAAH	-2	0.172	-0.764472	0.764472
	RICTOR	2.46	0.18	-0.744727	0.744727
	MGP	-1.982	0.19	-0.721246	0.721246
	OTX2	2.795	0.194	-0.712198	0.712198
	IFT88	2.2	0.208	-0.681937	0.681937
	BMPER	-1.987	0.211	-0.675718	0.675718
	DKK1	-2.204	0.218	-0.661544	0.661544
	LRPAP1	-1.946	0.233	-0.632644	0.632644
	PLAAT4	2.19	0.265	-0.576754	0.576754
	GDNF	2.967	0.271	-0.567031	0.567031
	TRIM37	-2	0.278	-0.555955	0.555955
	AMH	1.961	0.278	-0.555955	0.555955
	GRB2	-1.89	0.288	-0.540608	0.540608
	TRH	2.159	0.305	-0.5157	0.5157
	SIRT3	1.781	0.32	-0.49485	0.49485
	PTTG1	2.415	0.327	-0.485452	0.485452
	GNRH1	2.409	0.337	-0.47237	0.47237
	TCF7L1	-2	0.348	-0.458421	0.458421
	TET3	2	0.395	-0.403403	0.403403
	mir-193	-1.982	0.395	-0.403403	0.403403
	PRKCZ	1.996	0.395	-0.403403	0.403403
	NKX2-5	1.992	0.407	-0.390406	0.390406
	UBE2I	-2	0.418	-0.378824	0.378824
	Ins1	1.774	0.453	-0.343902	0.343902
	INHBA	1.75	0.457	-0.340084	0.340084
	KEAP1	1.959	0.509	-0.293282	0.293282
	NFATC3	2	1	0	0
	DNMT1	-1.953	1	0	0
