# Supplementary material for: Inhibition of UBA6 by inosine augments tumour immunogenicity and responses
Source: Nat Commun. 2022 Sep 15;13:5413. doi: 10.1038/s41467-022-33116-z (PMC9478149; doi:10.1038/s41467-022-33116-z)
Supplement: Supplementary file 9 — Supplementary Data 6 [file 41467_2022_33116_MOESM9_ESM.xlsx]

## Sheet: Supplementary Data 6
	Supplementary Data 6. The list of reagents and materials used in this study.
	REAGENT or RESOURCE	SOURCE		IDENTIFIER
	Antibodies
	Anti-UBA6 antibody		Proteintech	Cat#13211-1-AP; RRID: AB_2211747
	Anti-USE1 antibody		ABclonal	Cat#A7225;
				RRID: AB_2767774
	Anti-β-Actin antibody		ABclonal	Cat#AC026; RRID:AB_2768234
	The combination of Rat monoclonal anti-CTLA4 antibody (clone 9H10)		Bio X Cell	Cat#BE0273; RRID:AB_2687796
	The combination of Rat monoclonal anti-PD1 antibody (clone RPM1-14)		Bio X Cell	Cat#BE0164;
				RRID: AB_10949609
	Anti-CD16/32 monoclonal antibody (clone 93)		Biolegend	Cat#101301; RRID:AB_312800
	Anti-CD45-AF 700 (clone 30-F11)		Biolegend	Cat#103127;
				RRID:AB_493714
	Anti-CD11b-PE (M1/70.15)		Biolegend	Cat#101207; RRID:AB_312790
	Anti-F4/80-APC (clone BM8)		Biolegend	Cat#123115; RRID:AB_893493
	Anti-MHC Class II-FITC (clone M5/114.15.2)		Biolegend	Cat#107605;
				RRID:AB_313320
	Anti-CD206-PE (clone 19.2)		BD Biosciences	Cat#555954 RRID:AB_396250
	Anti-CD8-Percp-Cy5.5 (clone 53-6.7)		Biolegend	Cat#100733;
				RRID:AB_2075239
	Anti-CD4-PE (clone RM4-5) antibodies		Biolegend	Cat#100511;
				RRID:AB_312714
	FITC-conjugated anti-mouse H-2Kd antibody (clone SF1-1.1)		BioLegend	Cat#116605;
				RRID:AB_313740
	Anti-CD3 antibody		BioLegend	Cat#100201;
				RRID:AB_312658
	Anti-CD28 antibody		BioLegend	Cat#102101;
				RRID:AB_312866
	Anti-PD1 antibody		Sintilimab, Innovent Biologics	Cat#IBI308
	H-2Ld MuLV gp70 Tetramer-SPSYVYHQF-PE		MBL International	Cat # TB-M521-1
	Bacterial and Virus Strains
	lentiCRISPR v2		Sanjana, et al., 2014	Addgene Cat#52961
	pCI-neo-Mova		Addgene	Cat# 25099
	Biological Samples
	Archival formalin-fixed paraffin-embedded (FFPE)		This paper	N/A
	Human tumor samples
	Chemicals, Peptides, and Recombinant Proteins
	Inosine		Sigma-Aldrich	Cat#4060;
				CAS: 58-63-9
	Lipofectamine 2000		ThermoFisher	Cat#11668019
	Recombinant human ubiquitin		Boston Biochem	Cat#U-100H
	Recombinant human FAT10		Boston Biochem	Cat#UL-910
	Tak243		MCE	Cat#HY-100487
				CAS: 1450833-55-2
	Collagenase A		Roche	Cat#10103586001
	Recombinant mouse IL-2		BioLegend	Cat#575404
	Recombinant mouse IFNγ		PeproTech	Cat#315-05-100
	Recombinant mouse TNFα		PreproTech	Cat#315-01A
	Collagenase A		Sigma-Aldrich	Cat#10103586001
	DNase I		Sigma-Aldrich	Cat#10104159001
	Penicillin/Streptomycin		GIBCO	Cat#15140122
	Fixable Viability Dye eFluor 506		Thermo Fisher	Cat#65-0866-14
	G418		InvivoGen	Cat#ant-gn-1
	Critical Commercial Assays
	Dneasy powersoil Kit		QIAGEN	Cat#12888-100
	Ultra Directional RNA Library Prep Kit for Illumina		New England Biolabs	Cat#E7420S
	RNAprep pure Tissue Kit		Tiangen Biotech	Cat#DP451
	Powerup™ SYBR™ Green Master Mix		Thermo Fisher	Cat#A25742
	CD45+ microbeads kit		Miltenyi Biotec	Cat#130-052-301
	CD8a+ T cell isolation kit		Miltenyi Biotec	Cat#130-104-075
	The PE Annexin V Apoptosis Detection Kit		BD Pharmingen	Cat#559763
	TaqMan Universal PCR Master Mix		Applied Biosystems	Cat#4304437
	Deposited Data
	Single cell RNA sequencing		This paper
	RNA sequencing		This paper
	Experimental Models: Cell Lines
	Human: HEK293		ATCC	ATCC CRL-1573
	Mouse: B16-F0		ATCC	ATCC CRL-6322
	Mouse: B16-F10		ATCC	ATCC CRL-6475
	Mouse: breast cancer cell line (4T1)		ATCC	ATCC CRL-2539
	Mouse: colon carcinoma cell line (MC38)		ATCC	ATCC CRL-2638
	Experimental Models: Organisms/Strains
	Mouse: C57BL/6		Shanghai Jie Si Jie Laboratory	N/A
	Mouse: BALB/c		Shanghai Jie Si Jie Laboratory	N/A
	Mouse: NOD-SCID IL2Rgnull (NSG)		Beijing Biocytogen	N/A
	The List of primers used in this study
	mCsf2 Forward: TTTTGTGCCTGCGTAATGAG		This paper	N/A
	Reverse: GAGTCAGCGTTTTCAGAGGG
	mFos Forward: CAG ACG TGC CAC TGC CCG AG		This paper	N/A
	Reverse: GGC CCA CAG CCT GGT GTG TT
	mIcam1 Forward: GTGATGCTCAGGTATCCATCCA		This paper	N/A
	Reverse: CACAGTTCTCAAAGCACAGCG
	mMmp3 Forward: ACATGGAGACTTTGTCCCTTTTG		This paper	N/A
	Reverse: TTGGCTGAGTGGTAGAGTCCC
	mJun Forward: CCTTCTACGACGATGCCCTC		This paper	N/A
	Reverse: GGTTCAAGGTCATGCTCTGTTT
	mTnfrsf11a Forward: GGACGGTGTTGCAGCAGAT		This paper	N/A
	Reverse: GCAGTCTGAGTTCCAGTGGTA
	mTnfrsf1b Forward: TCCTGGCTATTCCCGGAAATG		This paper	N/A
	Reverse: TGTAAGGATGCTTGGAGTTTGG
	mTifa Forward: GACGCTGATACAGAGGAGACG		This paper	N/A
	Reverse: GAACGGAGCTGTTGAACTGTT
	mTraf1 Forward: AGGGTGGTGGAATTACAGCAA		This paper	N/A
	Reverse: GCAGTGTAGAAAGCTGGAGAG
	mTank Forward: AGACATAGTCTGCGAAGGAACG		This paper	N/A
	Reverse: ATGCTCTATTGAGTTGCTCACC
	mTnik Forward: CTGTGGCCTACATTCATTCCAA		This paper	N/A
	Reverse: CAGATCGCACGGATGCAAAAA
	mIrf8 Forward: CGGGGCTGATCTGGGAAAAT		This paper	N/A
	Reverse: CACAGCGTAACCTCGTCTTC
	mIrf7 Forward: GAGACTGGCTATTGGGGGAG		This paper	N/A
	Reverse: GACCGAAATGCTTCCAGGG
	mNlrc5 Forward: GTGCCAAACGTCCTTTTCAGA		This paper	N/A
	Reverse: AGTGAGGAGTAAGCCATGCTC
	mIsg15 Forward: GGTGTCCGTGACTAACTCCAT		This paper	N/A
	Reverse: TGGAAAGGGTAAGACCGTCCT
	mPsmb8 Forward: ATGGCGTTACTGGATCTGTGC		This paper	N/A
	Reverse: CGCGGAGAAACTGTAGTGTCC
	mPsmb9 Forward: CATGAACCGAGATGGCTCTAGT		This paper	N/A
	Reverse: TCATCGTAGAATTTTGGCAGCTC
	mTslp Forward: ACGGATGGGGCTAACTTACAA		This paper	N/A
	Reverse: AGTCCTCGATTTGCTCGAACT
	mPim1 Forward: CTGGAGTCGCAGTACCAGG		This paper	N/A
	Reverse: CAGTTCTCCCCAATCGGAAATC
	mStat2 Forward: TCCTGCCAATGGACGTTCG		This paper	N/A
	Reverse: GTCCCACTGGTTCAGTTGGT
	mNotch3 Forward: TGCCAGAGTTCAGTGGTGG		This paper	N/A
	Reverse: CACAGGCAAATCGGCCATC
	mJag2 Forward: CAATGACACCACTCCAGATGAG		This paper	N/A
	Reverse: GGCCAAAGAAGTCGTTGCG
	mAdora1 (A1) Forward: TGTGCCCGGAAATGTACTGG		This paper	N/A
	Reverse: TCTGTGGCCCAATGTTGATAAG
	mAdora2a (A2A) Forward: GCCATCCCATTCGCCATCA		This paper	N/A
	Reverse: GCAATAGCCAAGAGGCTGAAGA
	mAdora2b (A2B) Forward: TGCTCACACAGAGCTCCATC		This paper	N/A
	Reverse: CAGAGGACAGCAATGATCCC
	mAdora3 (A3) Forward: CCGATACCTGCGGGTCAAG		This paper	N/A
	Reverse: GGAACGGAAGTGGCACAAA
	mGAPDH Forward: AGGTCGGTGTGAACGGATTTG		This paper	N/A
	Reverse: TGTAGACCATGTAGTTGAGGTCA
	mCXCL10 Forward: CCAAGTGCTGCCGTCATTTTC		This paper	N/A
	Reverse: GGCTCGCAGGGATGATTTCAA
	mB2m Forward: TTCTGGTGCTTGTCTCACTGA		This paper	N/A
	Reverse: CAGTATGTTCGGCTTCCCATTC
	mSTAT1 Forward: TGGGCTTCATCAGCAAGGAG		This paper	N/A
	Reverse: TTCTCGGCAGCCATGACTTT
	mTap1 Forward: GGACTTGCCTTGTTCCGAGAG		This paper	N/A
	Reverse: GCTGCCACATAACTGATAGCGA
	mCcl5 Forward: GCTGCTTTGCCTACCTCTCC		This paper	N/A
	Reverse: TCGAGTGACAAACACGACTGC
	Recombinant DNA
	Human UBA6 in pEnter, with C terminal Flag		Vigene Biosciences	Cat#CH848846;
	Human USE1 in pEnter, with C terminal Flag		Vigene Biosciences	Cat#CH880652
	Software and Algorithms
	Flowjo software v10.0		BD Biosciences	https://www.flowjo.com/solutions/flowjo
	Graph Pad Prism v8		GraphPad Software Inc.	https://www.graphpad.com/scientific-software/prism/
	The List of sgRNAs used in this study
	Control sgRNA1: GCGAGGTATTCGGCTCCGCG		This paper	N/A
	Control sgRNA2: ATGTTGCAGTTCGGCTCGAT
	Control sgRNA3: GCTTTCACGGAGGTTCGACG
	mUba6 sgRNA1: AAATCGATGATGGATTATAC		This paper	N/A
	mUba6 sgRNA2: AGTCGCCAGAGATATGTTCT
	mUba6 sgRNA3: AAGTCCTGTGTCTTCTTAAG
	mPdcd6 sgRNA1: ATGTCTTCCGGACCTACGAC		This paper	N/A
	mPdcd6 sgRNA2: TCCTCATCCGAAAATTTGAC
	mPdcd6 sgRNA3: TGAAGTCATCAAATGCGATC
	mTardbp sgRNA1: TAGCGCAGGCCGCATGCCCC		This paper	N/A
	mTardbp sgRNA2: GGGCAAGATACCTTAGAGTT
	mTardbp sgRNA3: TATGTTGTCAACTATCCCAA
	mTbl1x sgRNA1: TCACAGCATCAATTAACGAT		This paper	N/A
	mTbl1x sgRNA2: ACTTTCGATCCCAAACGTGA
	mTbl1x sgRNA3: CACTAGTGTACCATTGATGT
	mRtcb sgRNA1: TTCTCTTGCAGCGGTCTATC		This paper	N/A
	mRtcb sgRNA2: GTACTTACCACCACCTCGAC
	mRtcb sgRNA3: GAGCGATGTACAGCCTGTGA
	mCltc sgRNA1: GATCGTCATTCTAGCCTCGC		This paper	N/A
	mCltc sgRNA2: TCATATCAATGATTACCACC
	mCltc sgRNA3: TGATGATCTGGCATCCTGCG
	mMcm3 sgRNA1: TCAGCGTGAATGACCTGCGC		This paper	N/A
	mMcm3 sgRNA2: GTGAACACTGCGAACGACTT
	mMcm3 sgRNA3: CCTCCTGAACAATGCGTTTG
	mCnot1 sgRNA1: GCTTGAGAACTTTACTCAGC		This paper	N/A
	mCnot1 sgRNA2: CTAACCTTCTGGTAGTGCAA
	mCnot1 sgRNA3: TCTCAAGCTAAGTAAAGTAC
	mPapola sgRNA1: TGTGATCCCTGCGTTGTAAC		This paper	N/A
	mPapola sgRNA2: TCACTTCGATCAACATGTCT
	mPapola sgRNA3: TTGGGGGCCGCTAAGCTGAT
	mVcl sgRNA1: TTCCCCTAGAGCCGTCAATG		This paper	N/A
	mVcl sgRNA2: GCGCGGGATTACCTCATTGA
	mVcl sgRNA3: CCAGGAACACCGTGTGATGT
	mTtc37 sgRNA1: TGACGTGTGTAAGAAACTCG		This paper	N/A
	mTtc37 sgRNA2: GTGCAATCAAGTAAATGCTA
	mTtc37 sgRNA3: TAGATTGATAAAGACACGGC
	mFh1 sgRNA1: AATTGGGCGAACTCACACGC		This paper	N/A
	mFh1 sgRNA2: CGTGTAGAGTTCGACACCTT
	mFh1 sgRNA3: AAAATCCAAAGAGTTTGCGC
	mCpne3 sgRNA1: TAAGAAGCTAACTCGACCAC		This paper	N/A
	mCpne3 sgRNA2: GCTGATGGTTCACCGAACAG
	mCpne3 sgRNA3: TATAGGTTGAACGGACAGAA
	mSmc3 sgRNA1: TCTTCGTCCAGAGCAGCGAT		This paper	N/A
	mSmc3 sgRNA2: CTTACCGATGACATTATGTT
	mSmc3 sgRNA3: AACAAAGCCAATCGCTGCTC
	mGnb2l1 sgRNA1: GTGGCCGACAAATCGCCTTG		This paper	N/A
	mGnb2l1 sgRNA2: GGCCACGCTCAACACATCCT
	mGnb2l1 sgRNA3: AGTTTGCCCTCTCGGGCTCC
	mEif2s3x sgRNA1: GCTTGGATATGCTAATGCTA		This paper	N/A
	mEif2s3x sgRNA2: GATGCGGCCCTTCTGTTGAT
	mEif2s3x sgRNA3: ATGACTTACCTATCAACAGA
	mAnxa1 sgRNA1: TTTGATGCAGATGAACTCCG		This paper	N/A
	mAnxa1 sgRNA2: TCCATTCTCCTGTAAGTACG
	mAnxa1 sgRNA3: GATCTGCTGGCGCTGAGCAT
	mArpc2 sgRNA1: CAGTTGTTAAAGAGAGTGTA		This paper	N/A
	mArpc2 sgRNA2: CTGATGCACAATAGAATCCT
	mArpc2 sgRNA3: TTCTTGGTAAATCCAGAACC
	mSmc4 sgRNA1: GCAGGCAGTACCTTATGGAA		This paper	N/A
	mSmc4 sgRNA2: ATATGAGTTATCATGAGACG
	mSmc4 sgRNA3: CTCCGACACAAGACTTTAAT
	mTpd52l2 sgRNA1: AGAAATTGTCACTCTGCGCC		This paper	N/A
	mTpd52l2 sgRNA2: CTTCTACAACTGGAGTCCGG
	mTpd52l2 sgRNA3: AACCTGAATTCTCCTAACAA
	mFlnc sgRNA1: TCACCAACTTTAACCGAGAC		This paper	N/A
	mFlnc sgRNA2: GGAGGTGCTGGTCTACATTG
	mFlnc sgRNA3: ACACCCAAGCAGCGACTGCT
	mStam sgRNA1: ACACTCACCCTGTGCGAGAT		This paper	N/A
	mStam sgRNA2: GCCGATATCAGACTAAGCTG
	mStam sgRNA3: GGAGCATGTGTATCAAACTG
	mNap1l1 sgRNA1: CTATCAGCCTTTATTTGATA		This paper	N/A
	mNap1l1 sgRNA2: CCCCACTTACTTGTCAATGT
	mNap1l1 sgRNA3: ATAATTACCTTATCAAATAA
	Other
	gentleMACS Octo Dissociator		Miltenyi	Cat#130-095-937
	gentleMACS C Tubes		Miltenyi	Cat#130-096-334
	LS Columns		Miltenyi	Cat#130-042-401
	FACS Canto II, flow cytometer		BD	N/A
	FACSAria II, flow cytometer & cell sorter		BD	N/A
	QuantStudio 6 Flex System		Thermo Fisher	N/A
	Thermo Q Exactive mass spectrometer		Thermo Fisher	N/A
	tripleTOF 5600 plus mass spectrometer		Applied Biosystems	N/A
