# Supplementary material for: Inhibition of UBA6 by inosine augments tumour immunogenicity and responses
Source: Nat Commun. 2022 Sep 15;13:5413. doi: 10.1038/s41467-022-33116-z (PMC9478149; doi:10.1038/s41467-022-33116-z)
Supplement: Supplementary file 11 — Source Data [file 41467_2022_33116_MOESM11_ESM.xlsx]

## Sheet: Fig 1a-b
Fig 1a				Fig 1b (Anti-PD1 treatment)					Fig 1b (Evrolimus treatment)
Metabolites	Hazard Ratio (High/Low)	-Log10(Pvalue)		Months	Ino-lower quartile	Ino-Upper quartile			Months	Ino-lower quartile	Ino-Upper quartile
adenosine	0.88968	0.452471		19.0554	0				3.581	0
Inosine	0.640615	3.52288		38.4066	0				24.246	0
kynurenine	1.05664	0.18303		9.3963	0				27.466	1
tryptophan	0.751315	1.67162		22.2094	0				16.953	0
1,7-dimethyluric acid	0.8726	0.550213		10.152	0				25.528	0
1-methyladenosine	1.47145	2.76955		3.3183	0				22.768	0
1-methylguanosine	1.2444	1.11748		27.8932	0				30.292	1
1-methylnicotinamide	0.900901	0.402085		34.3326	0				19.088	0
2-aminooctanoate	0.69541	2.29243		3.5483	0				12.386	1
3-methylhistidine	0.873362	0.566871		0.2957	0				12.55	0
3-methylxanthine	0.71736	2.4437		47.2444	1				6.505	0
4-acetamidobutanoate	0.772798	1.43652		46.9815	1				6.407	0
4-hydroxy-3-methylacetophenone	0.865801	0.614751		10.8747	0				19.943	0
4-hydroxyhippurate	0.998004	0.0067402		13.6016	0				25.593	1
4-pyridoxate	1.03627	0.111877		18.2669	0				3.614	0
5-hydroxytryptophan	0.787402	1.26122		41.0349	1				10.119	0
5-hydroxytryptophol	0.968992	0.0945279		43.1047	0				42.842	1
7-methylguanine	0.987167	0.0386264		0.5257	0				37.815	1
8-hydroxy-deoxyguanosine	0.683995	2.67778		5.6509	0				3.581	0
acetyl-galactosamine	1.34156	1.76955		13.1745	0				34.793	0
allantoin	1.02145	0.0637377		35.9754	0				19.318	0
allopurinol riboside	1.10705	0.181774		42.2834	1				36.797	0
alpha-glycerophosphocholine	0.960615	0.128602		31.8357	0				27.86	1
anthranilic acid	1.1976	0.675306		6.4394	0				8.016	0
arginine	0.863558	0.625435		25.9877	0				40.476	1
asparagine	0.864304	0.622694		20.6982	0				7.162	0
betaine	0.618812	3		8.7064	0				11.006	0
bilirubin	0.983284	0.0514403		20.5667	0				17.249	0
biliverdin	0.925926	0.299123		38.2094	0				15.047	0
butyrobetaine	0.653595	3.69897		12.0903	0				4.37	0
carnitine	0.968992	0.303993		25.1335	0				35.351	0
C2 carnitine	0.988142	0.0817075		9.3963	0				2.76	0
C3 carnitine	0.909091	0.34094		2.6612	0				33.643	1
C3-DC-CH3 carnitine	1.07852	0.266562		17.8398	1				26.021	0
C4 carnitine	0.999001	0.0037949		30.0616	0				26.152	1
C4-OH carnitine	1.37118	1.95468		41.2649	1				2.431	0
C5 carnitine	0.891266	0.455312		10.4805	0				7.129	0
C5:1 carnitine	0.92081	0.290985		9.5934	0				47.606	1
C5-DC carnitine	1.01978	0.0584886		1.1828	0				23.951	0
C6 carnitine	1.15487	0.614394		1.7741	0				5.421	0
C8 carnitine	1.20831	0.902743		3.9425	0				4.403	0
C9 carnitine	0.997009	0.0094836		10.7105	0				5.421	0
C10 carnitine	1.26727	1.26122		8.6078	0				17.478	0
C12 carnitine	1.26231	1.23062		31.0472	0				28.452	1
C12:1 carnitine	1.22205	0.982967		15.3758	0				43.138	1
C14 carnitine	1.21036	0.913996		26.8419	0				35.68	0
C14:1 carnitine	1.22669	1.01055		44.5832	0				33.643	1
C14:2 carnitine	1.16293	0.655608		48.4271	1				48.493	1
C16 carnitine	1.01947	0.0574463		36.961	0				21.552	0
C18 carnitine	0.875657	0.5476		6.3737	0				45.437	1
C18:1 carnitine	1.20729	0.897566		21.7495	0				8.049	0
C18:2 carnitine	0.887311	0.477034		50.2341	1				5.355	0
C20:4 carnitine	0.855432	0.620695		39.1294	1				45.733	1
C26 carnitine	0.974659	0.0769115		45.6016	1				9.495	0
choline	0.734754	1.90658		6.6037	0				3.614	0
cinnamoylglycine	0.833333	0.854493		20.7967	0				5.191	0
citrulline	0.651466	3.30103		47.3101	1				31.901	0
cortisol	1.16973	0.691649		5.5195	1				20.271	0
cortisone	0.907441	0.370794		34.2669	1				6.932	0
creatine	1.05887	0.191586		24.1478	0				16.493	0
creatinine	0.874891	0.554707		43.7618	1				25.725	0
cytosine	0.95511	0.14868		9.8891	0				15.212	0
diacetylspermine	2.00441	4		31.8029	1				13.996	0
dimethylglycine	1.1609	0.645124		38.7351	1				42.941	0
DMGV	1.74611	4		45.1745	0				22.341	0
ectoine	0.87108	0.576918		17.3142	0				31.31	1
GABA	0.85034	0.726073		19.6468	0				8.214	0
glutamate	1.30959	1.54516		43.9261	1				14.292	0
glutamine	0.673401	2.88606		50.8583	1				29.963	0
glycocholate	1.08483	0.292515		23.1951	0				1.38	0
glycodeoxycholate/glycochenodeoxycholate	0.981354	0.055468		43.039	0				6.538	0
guanine	1.15527	0.616185		9.1663	0				32.526	0
hippurate	0.84246	0.784627		12.1232	0				16.427	0
histidine	0.619963	4		2.5626	0				5.881	0
hydroxyproline	0.817661	0.987163		38.8994	1				24.345	0
hypotaurine	0.946074	0.181972		13.963	0				19.023	0
hypoxanthine	0.888099	0.471083		50.037	1				15.212	0
imidazole propionate	1.28932	1.38195		18.5298	0				8.345	0
kynurenic acid	0.881834	0.510745		20.3696	0				6.571	0
alanine	0.874891	0.555799		17.0842	0				35.154	1
leucine	1.0019	0.0048915		12.4517	0				15.836	0
linoleoyl ethanolamide	1.04668	0.140982		9.4292	0				8.509	0
lysine	0.789266	1.26201		18.2998	0				26.612	0
methionine	0.760456	1.5784		51.5154	1				2.727	0
myristoleate	0.903342	0.388595		36.2053	0				44.09	1
N1-acetylspermidine	1.71733	4		14.423	0				32.756	0
N1-methyl-2-pyridone-5-carboxamide	1.0016	0.0044087		15.2115	0				23.064	0
N4-acetylcytidine	1.54895	3.39794		23.1622	0				3.285		0
N6,N6,N6-trimethyllysine	0.904977	0.378097		46.3244	1				7.852		0
N6,N6-dimethyllysine	0.851064	0.715344		4.5339	0				30.719		0
N6-acetyllysine	0.985222	0.0430156		28.7803	1				44.977		1
N-acetylalanine	1.09866	0.350957		8.7064	0				50.103		1
N-acetylleucine	1.21655	0.951947		0.8214	0				8.476		0
N-acetylmethionine	1.14247	0.537153		25.0021	0				11.86		0
N-acetylornithine	0.818331	0.985479		0.7228	0				22.801		0
N-acetylputrescine	1.47254	2.76955		46.7187	1				18.628		1
N-acetyltryptophan	0.798085	1.17653		9.3306	0				41.298		1
N-alpha-acetylarginine	0.75188	1.68403		38.5708	0				16.23		0
N-carbamoyl-beta-alanine	1.67029	4		45.2074		1			25.396		1
niacinamide	1.09757	0.345054		2.0041		0			20.862		0
N-methylproline	1.2038	0.872571		39.5893		1			52.403		1
NMMA	0.597729	4		13.3388		0			48.296		1
oleoyl glycine	1.04877	0.154654		2.3984		0			13.405		0
ornithine	0.910747	0.345535		31.1786		0			22.801		1
pantothenate	0.856164	0.676954		12.4846		1			40.312		1
pantothenol	1.02522	0.0731433		23.6879		0			4.337		0
phenylacetylglutamine	0.956938	0.140202		43.0719		1			42.218		0
phenylalanine	1.12095	0.448184		44.616		1			10.513		0
piperine	0.809061	1.05355		40.6735		1			16.23		0
proline	0.856898	0.67469		47.9343		1			15.639		0
proline-betaine	1.06724	0.221126		46.0616		1			49.938		1
pseudouridine	1.5124	3.04576		51.5811		1			22.998		0
ribothymidine	0.84317	0.771343		41.5277		0			39.557		1
SDMA	0.833333	0.852015		20.2053		0			33.84		1
serine	1.07747	0.262251		53.9795		1			35.91		0
serotonin	0.813008	1.01818		20.8953		0			7.589		0
sphinganine	0.953289	0.157079		41.7248		1			35.647		1
taurine	1.02955	0.0895357		4.4025		1			30.029		1
thiamine	0.762777	1.5391		15.0472		0			3.581		0
threonine	0.723066	2.05061		42.0534		1			3.975		0
threo-sphingosine	1.2161	0.943095		27.4333		0			33.38		1
thyroxine	1.11136	0.405386		32.7228		0			0.789		0
trigonelline	0.891266	0.450997		14.9815		0			43.039		1
trimethylamine-N-oxide	0.960615	0.128777		5.0267		0			17.61		0
tyrosine	0.994036	0.0180456		18.2341		0			41.561		0
urate	0.914077	0.32929		46.9815		1			17.216		0
urobilinogen	1.21743	0.833866		49.8398		1			46.949		1
urocanic acid	0.819672	0.96138		44.6817		1			46.554		1
xanthine	0.999001	0.0015663		50.2341		1			30.916		0
cotinine	1.0321	0.0785216		25.8234		0			0.789		0
cotinine N-oxide	1.61342	0.876148		4.501		0			47.113		0
hydroxycotinine	0.847458	0.405828		47.6715		1			17.019		1
caffeine	0.884956	0.490797		29.8645		0			5.322		0
carvedilol	0.534188	0.683401		21.3552		0			6.472		0
acetaminophen	1.37287	1.97469		18.2341		0			5.027		0
acetaminophen glucuronide	1.29853	0.875496		4.8953		0			6.374		0
3-(N-acetyl-L-cystein-S-yl) acetaminophen	1.11545	0.284916		46.4559		1			30.85		0
atenolol	1.33976	0.199627		14.9158		0			11.663		0
gabapentin	1.19076	0.798603		34.037		0			3.318		0
metformin	1.03961	0.122801		43.9918		1			2.76		0
metoprolol	0.869565	0.220259		43.5975		1			7.392		0
metronidazole	1.30242	0.782779		25.9877		0			9.692		0
quinine	1.05787	0.0678308		1.1499		0			12.78		0
valsartan	1.02501	0.0506588		10.4476		0			2.99		0
warfarin	0.55371	0.615109		43.9261		1			22.078		0
C14:0 LPC	0.765111	1.50446		16.7885		0			32.493		1
C16:1 LPC	0.739645	1.81248		3.8439		1			44.189		1
C16:0 LPC	0.803859	1.10902		47.6386		1			31.967		1
C18:3 LPC	0.69735	2.42022		46.4559		1			4.83		0
C18:1 LPC	0.692042	2.49485		38.8008		0			1.938		0
C18:0 LPC	0.705219	2.30103		13.1088		0			40.214		1
C20:5 LPC	0.679348	2.72125		28.2546		0			20.994		0
C20:4 LPC	0.951475	0.163486		46.6858		0			30.719		0
C22:6 LPC	0.877963	0.53121		0.8871		0			17.643		0
C22:5 LPC	0.809717	1.05355		30.3244		0			3.417		0
C16:1 LPC plasmalogen	0.641849	3.39794		39.0965		1			43.368		0
C18:1 LPC plasmalogen_A	0.967118	0.105684		32.23		0			19.253		0
C18:1 LPC plasmalogen_B	0.677507	2.74473		0.9528		1			5.848		0
C16:0 LPE	0.794281	1.19928		33.2485		0			27.368		1
C18:2 LPE	0.820345	0.956638		22.1109		0			19.68		0
C18:1 LPE	0.903342	0.383		11.6632		0			26.218		0
C18:0 LPE	0.904977	0.375512		50.7269		1			25.758		0
C20:4 LPE	1.05574	0.179601		46.423		1			12.879		0
C20:0 LPE	0.783699	1.30452		51.0554		1			24.476		1
C22:6 LPE	1.0006	0.0016535		27.3676		0			44.419		1
C30:0 PC	0.957854	0.138705		27.8275		0			11.499		0
C32:2 PC	0.875657	0.547753		4.2053		0			19.548		0
C34:4 PC	0.90009	0.404945		48.1971		1			5.75		0
C34:3 PC	0.791139	1.22768		47.2115		1			23.327		0
C36:2 PC	0.757576	1.59346		39.5236		1			49.216		1
C34:3 PC plasmalogen	0.855432	0.684659		40.4107		1			23.754		0
C36:5 PC plasmalogen	0.958773	0.135845		44.0575		0			37.027		1
C38:7 PC plasmalogen	0.782473	1.31069		9.9877		0			17.971		0
C38:6 PC plasmalogen	0.75358	1.64016		39.9179		1			25.692		1
C34:2 PE	1.11185	0.407379		25.5277		0
C34:0 PE	0.93985	0.210984		43.9589		1
C34:2 DAG	0.981354	0.0557642		18.4969		0
C34:1 DAG*	0.858369	0.662341		43.499		0
C34:1 DAG	1.2444	1.11182		15.3429		0
C36:4 PE	1.33994	1.74232		48.5257		0
C36:2 PE	1.08413	0.28946		51.2197		1
C38:6 PE	1.12183	0.452595		35.2526		0
C38:4 PE	1.57629	3.52288		14.2587		0
C40:6 PE	1.25376	1.16813		50.1027		1
C34:3 PE plasmalogen	0.595593	4		46.3244		1
C34:2 PE plasmalogen	0.648088	3.30103		13.8645		0
C36:5 PE plasmalogen	0.62422	3.69897		14.883		0
C36:3 PE plasmalogen	0.626174	3.69897		31.3429		0
C38:7 PE plasmalogen	0.683527	2.63827		22.9651		1
C38:6 PE plasmalogen	0.613874	4		32.6571		0
C38:5 PE plasmalogen	0.81103	1.0381		12.7474		0
C40:7 PE plasmalogen	0.651466	3.22185		47.1458		1
C36:2 PS plasmalogen	1.59134	3.69897		7.0965		0
C16:0 ceramide (d18:1)	1.70242	4		38.4066		0
C24:1 ceramide (d18:1)	1.34048	1.74473		10.6448		0
C14:0 SM	0.909918	0.348141		17.0513		0
C16:1 SM	1.00462	0.0130045
C16:0 SM	1.02796	0.0843891
C18:1 SM	1.26759	1.25259
C18:2 SM	1.01307	0.0378675
C18:0 SM	1.43493	2.4437
C20:0 SM	0.757002	1.59517

## Sheet: Fig 1c-g
Fig 1c (Left: Tumor growth)
Days post tumour graft	Ctrl					ICB					Inosine					Inosine+ICB
0	0	0	0	0	0	0	0	0	0	0	0	0	0	0	0	0	0	0	0	0
7	25	46	21	18	20	35	42	53	34	55	28	36	29	55	68	52	28	35	24	59
10	116	182	92	83	120	143	180	106	112	98	112	159	129	201	169	201	103	175	59	221
12	1064	844	721	932	1003	873	1456	532	622	683	543	478	432	1008	492	532	189	321	254	532
15	1912	1854	1345	2001	1612	1532	2011	1210	1234	1280	734	903	894	1480	1223	532	334	532	423	621
18	3125	3654	2543	2987	3245	1902	1890	2032	2231	2505	1300	1443	1532	2006	1567	832	532	678	1103	900
Fig 1c (Right: Survival data)
Days	Ctrl	ICB	Inosine	Inosine + ICB
20	1
23	1
21	1
24	1
25	1
31	1
21	1
23	1
28		1
41		1
22		1
27		1
29		1
28		1
24		1
35		1
23			1
28			1
30			1
23			1
27			1
26			1
38			1
35			1
37				1
26				1
28				1
32				1
35				1
42				1
45				0
45				0
Fig 1d (Left: tumor growth)
Days post tumour graft	Ctrl					ICB					Inosine				Inosine+ICB
0	0	0	0	0	0	0	0	0	0	0	0	0	0	0	0	0	0	0
7	75	25	75	75	40	40	75	75	75	108	13.5	32	62.5	32	13.5	13.5	35	108
10	196	147.9	126	68.8	62.5	40	126	108	126	196	18	32	75	32	32	13.5	40	108
13	368	445.5	347.5	379.3	196	164	206.4	450	245.5	400	68.75	62.5	253.1	144	32	13.5	126	220.5
16	689	614	589	512	315	210	386	648	437	543	201	129	509	342	20	20	130	235
19	1028.5	968	1008	786.5	405	320	500	750	650	650	352	220.5	786.5	405	0.5	13.5	144	269.5
Fig 1d (Right: Survival)
Days	Ctrl	ICB	Inosine	Inosine + ICB
18	1
21	1
25	1
30	1
27	1
28	1
28		1
34		1
26		1
34		1
38		1
46		1
23			1
24			1
30			1
43			1
60			0
60			0
42				1
60				0
60				0
60				0
60				0
60				0
Fig 1e (Left: Tumor growth)
Days post tumour graft	Ctrl						ICB						Inosine						Inosine + ICB
0	0	0	0	0	0	0	0	0	0	0	0	0	0	0	0	0	0	0	0	0	0	0	0	0	0	0
7	33	41.4	22.6	25	38	25.4	23.4	11	18	18	24.8	4	47.2	15.5	48.6	47.2	38.5	41.6	49.2	10.9	43.3	54.2	25.2	34.5	33.9	28.5
10	67.2	138.6	51.8	47.6	50.4	50.8	55.5	34.2	66.7	90.6	105.4	16.8	106.6	42.6	109.4	68.3	68	115.2	97.9	119.2	88.2	105.3	46.2	25.9	53.3	41
13	146.8	275.6	84.4	108.6	140.5	127.1	156	71.8	136.8	189	202	68	218.8	57.1	187.9	118.4	143.7	170.7	94.4	182.7	86.1	116	32.9	71.5	51.1	18
16	204.8	356.1	118.1	127.2	145.5	124.8	204.8	156.1	168.1	201	245	120	245.2	87.2	210.7	128.4	178	179.3	94.8	155.6	77.2	118.8	30.3	106.1	66.3	18.8
19	299.8	542.4	195.4	192.6	336.5	219.8	289.8	342.4	205.4	292.6	336.5	219.8	370.3	168.8	250	288.4	285.9	237.2	48.9	186.3	121.6	96.3	6	94.8	74.4	15.5
22	299.3	630.2	241.9	237.9	395.7	295.8	329.3	400.2	241.9	327.9	335.7	295.8	459.4	196.5	302.7	396.1	355.4	313.4	37.6	225	142.7	131.7	4	143.4	107.4	10.1
Fig 1e (Right: Survival data)								Fig 1g
Days	Ctrl	Ino	ICB	Ino + ICB				Ctrl	Ino	ICB	Ino+ICB
35	1							0.23	2.04	0.85	3.64
23	1							2.16	1.5	1.39	4.27
45	1							1.52	2.9	4.3	3.31
44	1							0.84	0.72	2.6	4.44
27	1							2.65	0.53	1.1	3.58
24	1							2.57	1.8	3.1	3.18
28		1									6.28
45		1									1.91
30		1
34		1
35		1
41		1
26			1
41			1
35			1
42			1
37			1
34			1
60				0
45				1
54				1
48				1
60				0
58				1
60				0
60				0

## Sheet: Fig 2
Fig 2b					Fig 2c
B16-GMCSF-OVA					4T1
Inosine 0µM	Inosine 20µM	Inosine 100µM	Inosine 500µM		Inosine 0µM	Inosine 20µM	Inosine 100µM	Inosine 500µM
1.01093	0.79235	0.956284	0.546448		0.771208	0.803342	1.02828	1.15681
1.39344	1.20219	0.819672	0.57377		1.27249	0.771208	0.96401	0.745501
0.983607	0.874317	0.901639	1.22951		1.15681	1.07969	0.706941	0.546272
0.79235	0.830601	0.765027	0.819672		0.771208	0.726221	0.706941	0.694087
0.819672	0.983607	0.491803	0.628415		1.02828	0.931877	1.18252	0.719794
Fig 2e
B16-GMCSF-OVA					4T1
Inosine 0µM	Inosine 20µM	Inosine 100µM	Inosine 500µM		Inosine 0µM	Inosine 20µM	Inosine 100µM	Inosine 500µM
1.21145	0.682819	0.770925	0.0881057		1.13636	0.897129	0.73764	0.558214
0.903084	0.528634	0.660793	0.110132		1.06061	0.917065	0.717703	0.478469
0.92511	0.572687	0.682819	0.0660793		0.829346	0.669856	0.518341	0.318979
0.859031	0.594714	0.61674	0.0440529		0.976874	0.657895	0.598086	0.239234
1.10132	0.660793	0.528634	0.0660793		0.99681	0.618022	0.438596	0.199362
Fig 2g (Left)
Days	Ctrl			Ino-20			Ino-100			Ino-500
0	1	1	1	1	1	1	1	1	1	1	1	1
1	1.6	1.3	1.6	1.5	2.2	1.4	1.2	1.6	1.5	1.4	1.6	1.7
2	3.4	4.2	2.9	3.1	4.3	3	2.6	3.6	3.1	3.4	2.6	2.7
3	5.8	7.4	4.2	5.2	7	5.6	4.8	4.7	5.6	5.9	4.8	4.9
4	7.3	9.3	8.8	7.9	9	7.4	7	7.9	8	8	7.4	7.6
Fig 2g (right)					Fig 2g (left)					Fig 2h (right)
Ctrl	Ino-20	Ino-100	Ino-500		Ctrl	Ino-20	Ino-100	Ino-500		Ctrl	Ino-20	Ino-100	Ino-500
5	5	5	6		0.91	1.2	1.17	1.12		4.1	4.8	5.3	5.6
3.7	4.6	4	3		0.93	1.17	1.1	1.05		4.7	5.7	5	3.2
4.2	3.2	3.6	4.7		1	1.06	0.93	1.09		3.2	3.2	4.8	4.2
3.8	2.8	4.5	3.5		1.11	0.96	1.04	0.93		3.7	4.1	4.3	3.7
					1.08	1.04	1.01	0.92
Fig 2i MFI of MHC-I in B16-GMCSF cells
Ctrl	Inosine
599	872
563	854
662	831
Fig 2j (B16-GMCSF)
Gene	Ino-0			Ino-20			Ino-100			Ino-500
Pdl1	0.96	1.08	0.97	3.13	3.43	2.84	3.34	3.3	2.79	4.11	5.26	4.23
Stat1	0.87	0.84	1.37	2.42	1.68	2.82	1.98	1.5	1.81	2.93	3.55	3.21
Stat3	0.83	1.16	1.04	6.25	3.32	5.17	4.98	3.48	3.64	5.37	4.85	4.44
Irf1	0.96	1.13	0.92	2.72	4.52	3.23	3.63	6.15	2.38	7.01	8.79	5.87
H2k1	0.94	0.96	1.12	3.58	3.18	2.97	2.86	2.8	3.36	3.03	2.9	4.74
H2d1	0.94	1.08	0.97	5.3	3.73	4.09	7.19	6.54	4.11	5.55	7.45	5.28
Fig 2k (4T1)
Gene	Ino-0			Ino-20			Ino-100			Ino-500
Pdl1	0.98	1.04	0.98	2.27	1.99	2.4	1.42	1.75	1.92	12.9	20.98	16.3
H2k1	0.92	1.07	0.99	3.49	2.83	3.5	2.43	2.52	3.2	32.06	65.76	43.2
B2m	0.94	1.14	0.92	0.48	0.4	0.9	0.45	0.53	1.1	0.88	0.96	1.6
Irf1	0.98	0.96	1.06	2.7	2.82	2.9	1.92	2.05	2.3	14.85	21.8	17.4
Stat1	0.95	1.09	0.94	4.86	5.39	5.6	5.82	6.17	4.8	65.82	42.89	53.2
Erap	0.9	1.1	1	1.12	0.82	1.8	0.75	0.48	1.2	0.99	1.09	1.5
Tap1	0.93	0.96	1.1	1.11	1.08	1.6	0.77	0.83	0.9	1.86	3.21	2.7

## Sheet: Fig 3d,g
Fig 3d					Fig 3g (left: 4T1)
Gene	Z-score	LOG_FOLDCHANGE				Ino-0 µM				Ino-100 µM
Anxa1	1.199	-2.6272			sgCtrl	1.21	0.9	0.93	0.86	0.55	0.66	0.39	0.62
Papola	1.13	5.4848			sgUBA6	0.51	0.6	0.49	0.45	0.48	0.41	0.42	0.39
Stam	-0.433	-5.939
Nap1l1	0.109	-8.3663			Fig 3g (right: B16-GMCSF)
Smc3	0.592	3.2591				Ino-0 µM				Ino-100 µM
Arpc2	-0.923	-3.9258			sgCtrl	1.14	1.06	0.83	0.98	0.74	0.72	0.62	0.6
Flnc	-1.289	-5.7506			sgUBA6	0.777	0.7	0.686	0.623	0.672	0.574	0.588	0.539
Rtcb	-0.063	5.7959
Cnot1	-0.61	5.5376
Gnb2l1	-0.018	1.4252
Ttc37	-0.559	4.4377
Vcl	-0.064	5.35
Smc4	0.592	-4.9245
Eif2s3x	0.592	1.0716
Fh	-0.146	4.0924
Tardbp	0.413	6.0375
Cpne3	1.097	3.4371
Tbl1x	1.365	6.0042
Mcm3	-1.186	5.5789
Cltc	-1.773	5.5903
Tpd52l2	-0.04	-5.2907
Pdcd6	0.775	6.219
Uba6	-4.737	-6.9504

## Sheet: Fig 4
Fig4b
Pathway	-log10 (P value)
Interferon αresponse	7.21
Interferon γresponse	5.74
TNF-a signaling pathway	3.51
IL2-STAT5 signaling	2.38
Inflammatory response	2.1
IL6-JAK-STAT3 signaling	2.04
Fig4e
Gene (treatment)	sgCtrl			sgUba6
Irf1 (Inosine 0µM)	0.87	1.02	1.13	2.05	1.96	1.94
Irf1 (Inosine 100µM)	1.82	1.74	1.93	2.5	1.89	2.25
Stat1 (Inosine 0µM)	1.1	0.97	0.94	1.4	1.49	1.71
Stat1 (Inosine 100µM)	1.69	1.46	1.18	1.83	2.01	1.63
Pdl1 (Inosine 0µM)	0.95	1.04	1.01	1.9	1.35	1.36
Pdl1 (Inosine 100µM)	2.1	1.83	1.97	2.71	1.8	2.5
Csf2 (Inosine 0µM)	1.04	1.11	0.87	14.93	12.21	15.26
Csf2 (Inosine 100µM)	2.67	2.93	2.7	2.5	2.9	2.47
Fig4f (left: 4T1)
Relative Cell Viability
sgCtrl	sgUba6
0.94	0.89
0.99	0.86
1.03	0.92
1.04	0.85
Fig4f (left: B16-GMCSF)
Relative Cell Viability
sgCtrl	sgUba6
1	0.61
0.99	0.56
1	0.57
1.01	0.57

## Sheet: Fig 5a
Fig5a Tumor growth of B16-GMCSF tumor bearing NSG mice
Days	sgCtrl								sgUba6
0	0	0	0	0	0	0	0	0	0	0	0	0	0	0	0	0	0	0
7	21.9	2.8	4.7	3.3	4.2	7.4	3.1	6.9	4.3	3.4	9.1	4.5	2.7	4.2	2.5	5	6	2.1
10	53.2	34.5	115.1	58.3	179.2	146.8	36.7	37.9	43.3	113	95.9	92.8	87.3	47.9	7.2	17.3	101.9	9.2
13	268.5	233	337.5	199.8	788.4	333.6	119.5	240.8	73.7	311.3	216.3	238.3	421.9	164.3	19.7	50.4	263	21.2
16	681.6	893	1095.7	865.3	1433.3	1083.4	696.5	571.3	266.3	1143.8	684	625.8	695.6	678.9	108.6	173.3	880.7	43.4
19	1187			1687.2	2537.9			890.6	517		1554.7	1478.6	1698.6	1541.4		788.1	1356	77
Fig5a Tumor growth of B16-GMCSF tumor bearing wild type mice
Days	sgCtrl										sgUba6
0	0	0	0	0	0	0	0	0	0	0	0	0	0	0	0	0	0	0	0	0
7	23.5	21.9	12.3	0	12.6	18.9	14	8.2	9.6	42.8	7.9	9.2	9.1	0	6.2	9.6	12.4	18.7	15.9	13
10	48.3	48.2	64.4	53	128.8	154.2	21.8	51	64.8	61.5	71.5	53.8	24.5	40.2	42.9	46.3	41.7	21.7	12.8	34.4
13	187.3	220.1	503.5	184.3	421.4	247.1	379.9	351.2	147.8	313.7	136.4	91	96.9	95.6	89.9	105.7	111.4	44.8	71	78.2
16	599.5	552.6	681.4	1004.7	908.2	602.8	758.8	836.5	450.3	729.4	304.9	237.6	219.5	214.8	161.3	393.9	333	87.8	179.6	50.5
19	943	604.3		1531.9	1081.9	801.3	883		645.2	828.8	582.9	632.9	333.3	371.8	313.3	386.4	552	158	281.9	160.2
22	1302.2	834.5			1104.7	979.5	985			961.6	596	810.4	459	427	376.9	529.6	611.4	247.4	301.6	290.1
Fig5a Survival of B16-GMCSF tumor bearing NSG mice						Fig5a Survival of B16-GMCSF tumor bearing wild type mice
Days	sgCtrl	sgUba6				Days	sgCtrl	sgUba6
16	1					16	1
17	1					17	1
17	1					19	1
19	1					19	1
18		1				20	1
19		1				21	1
19		1				22	1
19		1				22	1
19		1				24	1
						25	1
						22		1
						25		1
						28		1
						30		1
						32		1
						38		1
						60		0
						60		0
						60		0
						60		0

## Sheet: Fig 5b
Fig5b Tumor growth of sgCtrl-B16-GMCSF tumor bearing mice with indicated treatment
Days	Ctrl										ICB (Anti-PD1)										ICB + Ino
0	0	0	0	0	0	0	0	0	0	0	0	0	0	0	0	0	0	0	0	0	0	0	0	0	0	0	0	0	0	0
7	23.5	21.9	12.3	0	12.6	18.9	14	8.2	9.6	42.8	13.5	10.6	18	6	4	13.5	18	18	12.5	0.5	0	30	18.1	0	18.5	0	26.2	18.1	15.1	0
10	48.3	48.2	64.4	53	128.8	154.2	21.8	51	64.8	61.5	60.8	26.1	77.5	42	18	55.5	77.5	87.5	80	13.5	73.9	88.5	68.2	183.1	72.2	64.7	130.1	45.9	69.2	49.6
13	187.3	220.1	503.5	184.3	421.4	247.1	379.9	351.2	147.8	313.7	190.8	145.1	295.2	272.1	156.8	226.8	164.8	240.1	172.7	130.9	253.3	100.8	29.5	321.2	161.9	136.7	93	44.6	96.4	149.2
16	599.5	552.6	681.4	1004.7	908.2	602.8	758.8	836.5	450.3	729.4	302.7	319.7	528.9	414.7	332.2	552.2	308.9	352	428.3	247.1	93.8	51.9	21.7	237.8	93.4	67.8	44.4	30.9	23.4	20.7
19	943	604.3		1531.9	1081.9	801.3	883		645.2	828.8	402	546	851.2	624.3	465	717.3	380.9	568.6	605	415.4	343.9	0	24.6	182.4	107.8	90.9	35	69.7	36.4	37.7
22	1302.2	834.5			1104.7	979.5	985			961.6	496.9	627.5	894.8	689.6	494.8	863.3	457.7	644.5	640.4	501	429.8	0	34.4	207.5	131.1	83.2	13.8	48	63.8	65.1
Fig5b Tumor growth of sgUba6-B16-GMCSF bearing mice with indicated treatment
Days	Ctrl										ICB (Anti-PD1)										ICB + Ino
0	0	0	0	0	0	0	0	0	0	0	0	0	0	0	0	0	0	0	0	0	0	0	0	0	0	0	0	0	0	0
7	7.9	9.2	9.1	0	6.2	9.6	12.4	18.7	15.9	13	8.2	6.2	6	9.4	6	9.5	14.4	7	13.5	4	0	37.6	15.5	0	16.4	5.7	40.7	13.9	0	24
10	71.5	53.8	24.5	40.2	42.9	46.3	41.7	21.7	12.8	34.4	26.6	22.5	36	31	44.1	21.6	43.2	52.1	67.5	13.5	21.4	39.7	17.4	0	23.5	9.1	72.1	11.5	15.8	41.4
13	136.4	91	96.9	95.6	89.9	105.7	111.4	44.8	71	78.2	93.6	95.5	72	100	121.8	41.6	71.4	78.4	90.4	27	36.4	18.7	17.2	20.4	29.1	22.9	41.2	9.7	40.9	76
16	304.9	237.6	219.5	214.8	161.3	393.9	333	87.8	179.6	50.5	121	161.8	144	113.8	138.6	51.2	87.5	107.9	80	40	15.9	0	14.7	0	17.4	6.5	0	13	0	12.7
19	582.9	632.9	333.3	371.8	313.3	386.4	552	158	281.9	160.2	167.4	209.2	169.2	105.3	126	85	100	75	87.5	40	17.9	0	4.4	0	15.3	0	0	14.9	0	22.8
22	596	810.4	459	427	376.9	529.6	611.4	247.4	301.6	290.1	217.8	198.5	167.4	91.7	22.5	91	125.5	90.4	48	18	5.8	0	5.7	0	44.5	8.9	0	6	0	61.3
Fig5b Survival of sgCtrl-B16-GMCSF tumor bearing mice with indicated treatment									Fig5b Survival of sgUba6-B16-GMCSF tumor bearing mice with indicated treatment
Days	Ctrl	ICB	ICB + Ino						Days	Ctrl	ICB	ICB + Ino
16	1								22	1
17	1								25	1
19	1								28	1
19	1								30	1
20	1								32	1
21	1								38	1
22	1								60	0
22	1								60	0
24	1								60	0
25	1								60	0
24		1							38		1
25		1							40		1
25		1							42		1
27		1							60		0
28		1							60		0
28		1							60		0
32		1							60		0
32		1							60		0
34		1							60		0
34		1							60		0
28			1						38			1
31			1						60			0
33			1						60			0
42			1						60			0
46			1						60			0
60			0						60			0
60			0						60			0
60			0						60			0
60			0						60			0
60			0						60			0

## Sheet: Fig 5c
Fig5c Tumor growth of 4T1 tumor bearing NSG mice
Days	4T1 sgCtrl										4T1 sgUba6
0	0	0	0	0	0	0	0	0	0	0	0	0	0	0	0	0	0	0	0	0
7	178.3	107.4	79.1	97.6	55.7	85.3	72	80.8	16.2	78.7	71.2	59.3	32.2	8.2	13	69.5	68	60.5	106	37.3
10	259.6	210.4	148.6	131.9	144.7	262.9	154.9	289.6	34.8	115.8	118.1	101.5	74.6	129.3	41.9	110.7	91.9	111.1	94.6	83.1
13	426.6	277.2	219.2	435.3	376.9	356.4	287.5	529.6	109.2	376.6	206.9	160.4	123	91.8	151.8	181.8	124.6	257.2	374.1	191.8
16	637.9	368.8	294.4	516.1	473	540.7	457.4	571.4	309	333.2	290.6	106.1	166.9	111.3	384.3	191.3	209.1	249.6	262.6	153.6
19	761.9	539.3	505.1		638.7	800.2	746.9	823.9	546	838.9	464.2	257.6	287.6	160.9	486.9	322.7	479	386.5	280	317.5
Fig5c Tumor growth of 4T1 tumor bearing wild type mice
Days	sgCtrl								sgUba6
0	0	0	0	0	0	0	0	0	0	0	0	0	0	0	0	0
7	31.1	24.3	24	34.3	30.6	24.5	16.2	21.5	33.5	29.4	15.8	28.9	26.3	20.2	16.8	17.9
10	41.6	48.5	45	49.6	49	35.3	20.5	23	19.4	21.5	22.5	20.3	18	21.5	17.4	22.7
13	64.5	57.3	83.8	71.3	53.2	40.7	31.5	38.4	10	0	1	4	0	11.9	7.8	0
19	205.8	150.5	285.4	190.8	198.5	131	100.7	152.4	0.5	0.5	0	4	0	0.5	40	0
22	394.9	224.3	406.5	306.6	309.3	221.2	252	284.8	0	0	0	0	0.5	0	1	0
Fig5c Survival of 4T1 tumor bearing NSG mice					Fig5c Survival of 4T1 tumor bearing wild type mice
Days	4T1 sgCtrl	4T1 sgUba6			Days	sgCtrl	sgUba6
19	1				28	1
20	1				28	1
21	1				28	1
22	1				28	1
25	1				31	1
31		1			31	1
34		1			34	1
34		1			34	1
37		1			34	1
37		1			38	1
					60		0
					60		0
					60		0
					60		0
					60		0
					60		0
					60		0
					60		0
					60		0
					60		0

## Sheet: Fig 5d
Fig5d Tumor growth of sgCtrl-4T1 tumor bearing mice with indicated treatment
Days	Ctrl								ICB										ICB+Ino
0	0	0	0	0	0	0	0	0	0	0	0	0	0	0	0	0	0	0	0	0	0	0	0	0	0	0	0	0
7	31.1	24.3	24	34.3	30.6	24.5	16.2	21.5	0	2.36	5.37	5.51	6.73	11.34	12.33	23.03	23.87	35.44	17.34	17.45	21.54	22.02	30.12	31.83	41.06	43.6	47.12	53.09
10	41.6	48.5	45	49.6	49	35.3	20.5	23	0	13.72	17.69	27.23	49	57.99	62.4	80.9	93.96	101.34	25.73	39.42	43.32	47.85	48.22	51.26	69.83	74.7	75.08	86.46
13	64.5	57.3	83.8	71.3	53.2	40.7	31.5	38.4	45.69	39.11	9.11	6.48	18.44	8.04	24.62	14.46	52.73	19.87	5.76	11.21	16.9	18.76	23.02	24.76	27.27	27.74	37.55	87.85
16	125	106.8	186.4	106.2	84.8	94.2	58.9	93.7	32	11.65	13.07	13.74	29.28	43.62	51.16	51.61	58.22	159.24	6.08	8.68	12.15	12.4	13.54	20.4	30.15	30.43	36.43	45.69
19	205.8	150.5	285.4	190.8	198.5	131	100.7	152.4	13.78	14.09	63.72	81.04	136.26	172.32	195.38	185	283	302	0	0	3.74	6.65	6.66	7.2	10.95	13.04	38.59	82.46
22	394.9	224.3	406.5	306.6	309.3	221.2	252	284.8	38.14	44.1	114.7	151.27	258.45	335.9	407.13	421	368	546	0	0	0	6.2	10.02	11.16	29.22	52.88	93.18	131.2
Fig5d Tumor growth of sgUba6-4T1 bearing mice with indicated treatment
Days	Ctrl										ICB										ICB+Ino
0	0	0	0	0	0	0	0	0			0	0	0	0	0	0	0	0	0	0	0	0	0	0	0	0	0	0
7	33.5	29.4	15.8	28.9	26.3	20.2	16.8	17.9			3.4	19.1	0	21.1	8.6	22	3.7	5.5	22.3	13.8	8.1	3	4.5	16.8	15.9	4.7	8.4	6.6
10	19.4	21.5	22.5	20.3	18	21.5	17.4	22.7			0	19.4	16.7	30.9	40.7	72.5	41.6	17.8	104.1	50.2	24.5	21.1	19.3	31.6	100.9	7.8	0	34.8
13	10	0	1	4	0	11.9	7.8	0			7.3	0	0	4.8	4.4	0	5.3	23.6	0	7.4	5.7	0	0	5.5	4.4	0	6.9	5.7
16	1	1	1	2	0	2	15	0			1.7	0	0	0	0	0	0	0	0	9.3	0	0	0	4	0	0	0	0
19	0.5	0.5	0	4	0	0.5	40	0			0	0	0	0	0	0	0	0	0	0	0	0	0	0	0	0	0	0
22	0	0	0	0	0.5	0	1	0			0	0	0	0	0	0	0	0	0	0	0	0	0	0	0	0	0	0
Fig5d Survival of sgCtrl-4T1 tumor bearing mice with indicated treatment									Fig5d Survival of sgUba6-4T1 tumor bearing mice with indicated treatment
Days	Ctrl	ICB	ICB+Ino						Days	Ctrl	ICB	ICB+Ino
28	1								60	0
28	1								60	0
28	1								60	0
28	1								60	0
31	1								60	0
31	1								60	0
34	1								60	0
34	1								60	0
34	1								60	0
38	1								60	0
22		1							60		0
22		1							60		0
25		1							60		0
25		1							60		0
28		1							60		0
31		1							60		0
34		1							60		0
34		1							60		0
40		1							60		0
40		1							60		0
45			1						60			0
48			1						60			0
50			1						60			0
55			1						60			0
58			0						60			0
60			0						60			0
60			0						60			0
60			0						60			0
60			0						60			0
60			0						60			0

## Sheet: Fig 6
Fig6d
UBA6 Experession	UBA6 Low																UBA6 High
anti-PD1 Response	PD	PD	PD	PD	PD	PD	PD	PD	SD	SD	SD	SD	SD	PR	PR	PR	PD	PD	PD	PD	PD	SD
Change in target lesions from Baseline (%)	50	50	40	40	35	30	30	25	10	-10	-15	-15	-18	-35	-40	-80	100	50	50	25	25	-15
Fig6e (UBA6 Low)
Response	Number of Cases
Responder: PR/SD	8
Non-Responder: PD	8
Fig6e (UBA6 High)
Response	Number of Cases
Responder: PR/SD	1
Non-Responder: PD	5

[truncated: 13 more sheets: Suppl Fig 1, Suppl Fig 2, Suppl Fig 3, Suppl Fig 4b,c,d, Suppl Fig 4e, Suppl Fig 4f, Suppl Fig 4g, Suppl Fig 4h, Suppl Fig 5a, Suppl Fig 5c,d,e,g,h,i,j, Suppl Fig 6d,h,i,j, Suppl Fig 6g, Suppl Fig 8]
